# Supplementary material for: Impact of Pals1 on Expression and Localization of Transporters Belonging to the Solute Carrier Family
Source: Front Mol Biosci. 2022 Feb 16;9:792829. doi: 10.3389/fmolb.2022.792829 (PMC8888964; doi:10.3389/fmolb.2022.792829)
Supplement: Supplementary file 1 [file Table2.XLSX]

## Sheet: GOPROCESS-1
GO Term	Description	P-value	FDR q-value	Enrichment	N	B	n	b	Genes
GO:0048522	positive regulation of cellular process	2.84e-28	4.27e-24	1.85	18596	4622	556	256	[Abca1 - atp-binding cassette, sub-family a (abc1), member 1, Cyp27b1 - cytochrome p450, family 27, subfamily b, polypeptide 1, Abcg1 - atp-binding cassette, sub-family g (white), member 1, Cblb - casitas b-lineage lymphoma b, Ros1 - ros1 proto-oncogene, Csnk1e - casein kinase 1, epsilon, Rock2 - rho-associated coiled-coil containing protein kinase 2, Vtcn1 - v-set domain containing t cell activa…
GO:0050793	regulation of developmental process	1.49e-27	1.12e-23	2.35	18596	2361	556	166	[Cyp27b1 - cytochrome p450, family 27, subfamily b, polypeptide 1, Abcg1 - atp-binding cassette, sub-family g (white), member 1, Cblb - casitas b-lineage lymphoma b, Cldn3 - claudin 3, Rock2 - rho-associated coiled-coil containing protein kinase 2, Oas2 - 2'-5' oligoadenylate synthetase 2, Cldn4 - claudin 4, Arg2 - arginase type ii, Fanca - fanconi anemia, complementation group a, Stab1 - stabili…
GO:0048583	regulation of response to stimulus	6.61e-27	3.31e-23	2.07	18596	3268	556	202	[Abca1 - atp-binding cassette, sub-family a (abc1), member 1, Cyp27b1 - cytochrome p450, family 27, subfamily b, polypeptide 1, H2-Q7 - histocompatibility 2, q region locus 7, Cblb - casitas b-lineage lymphoma b, Ros1 - ros1 proto-oncogene, Csnk1e - casein kinase 1, epsilon, Rock2 - rho-associated coiled-coil containing protein kinase 2, Fanca - fanconi anemia, complementation group a, Dusp8 - du…
GO:0051239	regulation of multicellular organismal process	1.49e-25	5.58e-22	2.14	18596	2844	556	182	[Abca1 - atp-binding cassette, sub-family a (abc1), member 1, Cyp27b1 - cytochrome p450, family 27, subfamily b, polypeptide 1, Cblb - casitas b-lineage lymphoma b, Il1f6 - interleukin 1 family, member 6, Ddx58 - dead (asp-glu-ala-asp) box polypeptide 58, Rock2 - rho-associated coiled-coil containing protein kinase 2, Oas2 - 2'-5' oligoadenylate synthetase 2, Arg2 - arginase type ii, Fanca - fanc…
GO:0048518	positive regulation of biological process	1.37e-24	4.11e-21	1.72	18596	5219	556	268	[Abca1 - atp-binding cassette, sub-family a (abc1), member 1, Cyp27b1 - cytochrome p450, family 27, subfamily b, polypeptide 1, Abcg1 - atp-binding cassette, sub-family g (white), member 1, Cblb - casitas b-lineage lymphoma b, H2-Q7 - histocompatibility 2, q region locus 7, Il1f6 - interleukin 1 family, member 6, Ros1 - ros1 proto-oncogene, Csnk1e - casein kinase 1, epsilon, Rock2 - rho-associate…
GO:0040012	regulation of locomotion	3.84e-24	9.61e-21	3.31	18596	910	556	90	[Dock10 - dedicator of cytokinesis 10, Emp2 - epithelial membrane protein 2, Sash1 - sam and sh3 domain containing 1, Ddx58 - dead (asp-glu-ala-asp) box polypeptide 58, Cldn3 - claudin 3, 9930013L23Rik - riken cdna 9930013l23 gene, Rock2 - rho-associated coiled-coil containing protein kinase 2, Il34 - interleukin 34, Cldn4 - claudin 4, Cd74 - cd74 antigen (invariant polypeptide of major histocomp…
GO:0051240	positive regulation of multicellular organismal process	6.66e-24	1.43e-20	2.55	18596	1676	556	128	[Abca1 - atp-binding cassette, sub-family a (abc1), member 1, Cyp27b1 - cytochrome p450, family 27, subfamily b, polypeptide 1, Il1f6 - interleukin 1 family, member 6, Cblb - casitas b-lineage lymphoma b, Ddx58 - dead (asp-glu-ala-asp) box polypeptide 58, Rock2 - rho-associated coiled-coil containing protein kinase 2, Hspb1 - heat shock protein 1, Vtcn1 - v-set domain containing t cell activation…
GO:0040017	positive regulation of locomotion	3.21e-23	6.02e-20	4.17	18596	529	556	66	[Sash1 - sam and sh3 domain containing 1, Cldn3 - claudin 3, 9930013L23Rik - riken cdna 9930013l23 gene, Rock2 - rho-associated coiled-coil containing protein kinase 2, Cldn4 - claudin 4, Il34 - interleukin 34, Cd74 - cd74 antigen (invariant polypeptide of major histocompatibility complex, class ii antigen-associated), Hspb1 - heat shock protein 1, Akt1 - thymoma viral proto-oncogene 1, Jun - jun…
GO:0030334	regulation of cell migration	4.16e-23	6.94e-20	3.44	18596	797	556	82	[Dock10 - dedicator of cytokinesis 10, Emp2 - epithelial membrane protein 2, Sash1 - sam and sh3 domain containing 1, Ddx58 - dead (asp-glu-ala-asp) box polypeptide 58, Cldn3 - claudin 3, 9930013L23Rik - riken cdna 9930013l23 gene, Rock2 - rho-associated coiled-coil containing protein kinase 2, Il34 - interleukin 34, Cldn4 - claudin 4, Cd74 - cd74 antigen (invariant polypeptide of major histocomp…
GO:0051270	regulation of cellular component movement	1.14e-22	1.7e-19	3.21	18596	918	556	88	[Dock10 - dedicator of cytokinesis 10, Emp2 - epithelial membrane protein 2, Sash1 - sam and sh3 domain containing 1, Ddx58 - dead (asp-glu-ala-asp) box polypeptide 58, Cldn3 - claudin 3, Actn1 - actinin, alpha 1, 9930013L23Rik - riken cdna 9930013l23 gene, Rock2 - rho-associated coiled-coil containing protein kinase 2, Il34 - interleukin 34, Cldn4 - claudin 4, Cd74 - cd74 antigen (invariant poly…
GO:0030335	positive regulation of cell migration	2.08e-22	2.83e-19	4.28	18596	485	556	62	[Sash1 - sam and sh3 domain containing 1, Cldn3 - claudin 3, 9930013L23Rik - riken cdna 9930013l23 gene, Rock2 - rho-associated coiled-coil containing protein kinase 2, Il34 - interleukin 34, Cldn4 - claudin 4, Cd74 - cd74 antigen (invariant polypeptide of major histocompatibility complex, class ii antigen-associated), Hspb1 - heat shock protein 1, Akt1 - thymoma viral proto-oncogene 1, Jun - jun…
GO:2000147	positive regulation of cell motility	2.78e-22	3.48e-19	4.19	18596	503	556	63	[Sash1 - sam and sh3 domain containing 1, Cldn3 - claudin 3, 9930013L23Rik - riken cdna 9930013l23 gene, Rock2 - rho-associated coiled-coil containing protein kinase 2, Il34 - interleukin 34, Cldn4 - claudin 4, Cd74 - cd74 antigen (invariant polypeptide of major histocompatibility complex, class ii antigen-associated), Hspb1 - heat shock protein 1, Akt1 - thymoma viral proto-oncogene 1, Jun - jun…
GO:0051272	positive regulation of cellular component movement	2.94e-22	3.39e-19	4.12	18596	519	556	64	[Sash1 - sam and sh3 domain containing 1, Cldn3 - claudin 3, 9930013L23Rik - riken cdna 9930013l23 gene, Rock2 - rho-associated coiled-coil containing protein kinase 2, Il34 - interleukin 34, Cldn4 - claudin 4, Cd74 - cd74 antigen (invariant polypeptide of major histocompatibility complex, class ii antigen-associated), Hspb1 - heat shock protein 1, Akt1 - thymoma viral proto-oncogene 1, Jun - jun…
GO:2000145	regulation of cell motility	3.61e-22	3.87e-19	3.3	18596	842	556	83	[Dock10 - dedicator of cytokinesis 10, Emp2 - epithelial membrane protein 2, Sash1 - sam and sh3 domain containing 1, Ddx58 - dead (asp-glu-ala-asp) box polypeptide 58, Cldn3 - claudin 3, 9930013L23Rik - riken cdna 9930013l23 gene, Rock2 - rho-associated coiled-coil containing protein kinase 2, Il34 - interleukin 34, Cldn4 - claudin 4, Cd74 - cd74 antigen (invariant polypeptide of major histocomp…
GO:0048584	positive regulation of response to stimulus	1.92e-21	1.92e-18	2.35	18596	1876	556	132	[Cyp27b1 - cytochrome p450, family 27, subfamily b, polypeptide 1, Cblb - casitas b-lineage lymphoma b, H2-Q7 - histocompatibility 2, q region locus 7, Ddx58 - dead (asp-glu-ala-asp) box polypeptide 58, Cldn3 - claudin 3, Csnk1e - casein kinase 1, epsilon, Rock2 - rho-associated coiled-coil containing protein kinase 2, Cldn4 - claudin 4, Arg2 - arginase type ii, Map3k14 - mitogen-activated protei…
GO:0032879	regulation of localization	3.27e-21	3.07e-18	2.14	18596	2402	556	154	[Abca1 - atp-binding cassette, sub-family a (abc1), member 1, Abcg1 - atp-binding cassette, sub-family g (white), member 1, Tmem37 - transmembrane protein 37, Ros1 - ros1 proto-oncogene, Ahnak - ahnak nucleoprotein (desmoyokin), Ddx58 - dead (asp-glu-ala-asp) box polypeptide 58, Cldn3 - claudin 3, Csnk1e - casein kinase 1, epsilon, 9930013L23Rik - riken cdna 9930013l23 gene, Rock2 - rho-associate…
GO:0009966	regulation of signal transduction	1.08e-20	9.56e-18	2.13	18596	2407	556	153	[Abca1 - atp-binding cassette, sub-family a (abc1), member 1, Cyp27b1 - cytochrome p450, family 27, subfamily b, polypeptide 1, Plekhg2 - pleckstrin homology domain containing, family g (with rhogef domain) member 2, Ros1 - ros1 proto-oncogene, Cblb - casitas b-lineage lymphoma b, Csnk1e - casein kinase 1, epsilon, Rock2 - rho-associated coiled-coil containing protein kinase 2, Dusp8 - dual speci…
GO:0023051	regulation of signaling	4.99e-20	4.16e-17	1.98	18596	2893	556	171	[Abca1 - atp-binding cassette, sub-family a (abc1), member 1, Cyp27b1 - cytochrome p450, family 27, subfamily b, polypeptide 1, Plekhg2 - pleckstrin homology domain containing, family g (with rhogef domain) member 2, Ros1 - ros1 proto-oncogene, Cblb - casitas b-lineage lymphoma b, Csnk1e - casein kinase 1, epsilon, Rock2 - rho-associated coiled-coil containing protein kinase 2, Slc1a3 - solute ca…
GO:0010646	regulation of cell communication	7.83e-20	6.18e-17	1.97	18596	2880	556	170	[Abca1 - atp-binding cassette, sub-family a (abc1), member 1, Cyp27b1 - cytochrome p450, family 27, subfamily b, polypeptide 1, Plekhg2 - pleckstrin homology domain containing, family g (with rhogef domain) member 2, Ros1 - ros1 proto-oncogene, Cblb - casitas b-lineage lymphoma b, Csnk1e - casein kinase 1, epsilon, Rock2 - rho-associated coiled-coil containing protein kinase 2, Slc1a3 - solute ca…
GO:0045595	regulation of cell differentiation	7.89e-20	5.92e-17	2.39	18596	1662	556	119	[Cyp27b1 - cytochrome p450, family 27, subfamily b, polypeptide 1, Abcg1 - atp-binding cassette, sub-family g (white), member 1, Rock2 - rho-associated coiled-coil containing protein kinase 2, Fanca - fanconi anemia, complementation group a, Hspb1 - heat shock protein 1, Socs3 - suppressor of cytokine signaling 3, Capn2 - calpain 2, Bhlhe40 - basic helix-loop-helix family, member e40, Zswim4 - zi…
GO:2000026	regulation of multicellular organismal development	9.99e-20	7.14e-17	2.28	18596	1893	556	129	[Cyp27b1 - cytochrome p450, family 27, subfamily b, polypeptide 1, Cblb - casitas b-lineage lymphoma b, Rock2 - rho-associated coiled-coil containing protein kinase 2, Oas2 - 2'-5' oligoadenylate synthetase 2, Fanca - fanconi anemia, complementation group a, Hspb1 - heat shock protein 1, Stab1 - stabilin 1, Bhlhe40 - basic helix-loop-helix family, member e40, Zswim4 - zinc finger swim-type contai…
GO:0051094	positive regulation of developmental process	1.4e-19	9.54e-17	2.58	18596	1348	556	104	[Cyp27b1 - cytochrome p450, family 27, subfamily b, polypeptide 1, Cblb - casitas b-lineage lymphoma b, Arg2 - arginase type ii, Hspb1 - heat shock protein 1, Socs3 - suppressor of cytokine signaling 3, Capn2 - calpain 2, Klf4 - kruppel-like factor 4 (gut), 4930506M07Rik - riken cdna 4930506m07 gene, Olfm2 - olfactomedin 2, Ddx39b - dead (asp-glu-ala-asp) box polypeptide 39b, Ppp2r5b - protein ph…
GO:0009893	positive regulation of metabolic process	1.52e-19	9.9e-17	1.94	18596	2975	556	173	[Slc38a2 - solute carrier family 38, member 2, Cyp27b1 - cytochrome p450, family 27, subfamily b, polypeptide 1, Abcg1 - atp-binding cassette, sub-family g (white), member 1, Cblb - casitas b-lineage lymphoma b, Ros1 - ros1 proto-oncogene, Il1f6 - interleukin 1 family, member 6, Ddx58 - dead (asp-glu-ala-asp) box polypeptide 58, Cldn3 - claudin 3, Csnk1e - casein kinase 1, epsilon, 9930013L23Rik …
GO:0010604	positive regulation of macromolecule metabolic process	1.17e-18	7.34e-16	1.98	18596	2702	556	160	[Slc38a2 - solute carrier family 38, member 2, Abcg1 - atp-binding cassette, sub-family g (white), member 1, Il1f6 - interleukin 1 family, member 6, Cblb - casitas b-lineage lymphoma b, Ddx58 - dead (asp-glu-ala-asp) box polypeptide 58, Cldn3 - claudin 3, Csnk1e - casein kinase 1, epsilon, 9930013L23Rik - riken cdna 9930013l23 gene, Rock2 - rho-associated coiled-coil containing protein kinase 2, …
GO:0009967	positive regulation of signal transduction	1.51e-18	9.08e-16	2.54	18596	1329	556	101	[Cyp27b1 - cytochrome p450, family 27, subfamily b, polypeptide 1, Csnk1e - casein kinase 1, epsilon, Rock2 - rho-associated coiled-coil containing protein kinase 2, Map3k14 - mitogen-activated protein kinase kinase kinase 14, Trim12a - tripartite motif-containing 12a, Ppp2r5b - protein phosphatase 2, regulatory subunit b (b56), beta isoform, Spred3 - sprouty-related, evh1 domain containing 3, Ca…
GO:0030155	regulation of cell adhesion	1.8e-18	1.04e-15	3.45	18596	630	556	65	[Cd44 - cd44 antigen, Emp2 - epithelial membrane protein 2, Cblb - casitas b-lineage lymphoma b, Arg2 - arginase type ii, Cd74 - cd74 antigen (invariant polypeptide of major histocompatibility complex, class ii antigen-associated), Cd9 - cd9 antigen, Hspb1 - heat shock protein 1, Akt1 - thymoma viral proto-oncogene 1, Vtcn1 - v-set domain containing t cell activation inhibitor 1, Mmp14 - matrix m…
GO:0051247	positive regulation of protein metabolic process	2.92e-18	1.62e-15	2.5	18596	1363	556	102	[Abcg1 - atp-binding cassette, sub-family g (white), member 1, Cblb - casitas b-lineage lymphoma b, Cldn3 - claudin 3, Csnk1e - casein kinase 1, epsilon, 9930013L23Rik - riken cdna 9930013l23 gene, Rock2 - rho-associated coiled-coil containing protein kinase 2, Cldn4 - claudin 4, Klf4 - kruppel-like factor 4 (gut), Ddx39b - dead (asp-glu-ala-asp) box polypeptide 39b, Slc11a1 - solute carrier fami…
GO:0065007	biological regulation	4.59e-18	2.46e-15	1.3	18596	10694	556	416	[Abca1 - atp-binding cassette, sub-family a (abc1), member 1, Cyp27b1 - cytochrome p450, family 27, subfamily b, polypeptide 1, H6pd - hexose-6-phosphate dehydrogenase (glucose 1-dehydrogenase), Abcg1 - atp-binding cassette, sub-family g (white), member 1, H2-Q7 - histocompatibility 2, q region locus 7, Cblb - casitas b-lineage lymphoma b, Steap1 - six transmembrane epithelial antigen of the pros…
GO:0051173	positive regulation of nitrogen compound metabolic process	1.22e-17	6.29e-15	1.98	18596	2566	556	152	[Slc38a2 - solute carrier family 38, member 2, Abcg1 - atp-binding cassette, sub-family g (white), member 1, Cblb - casitas b-lineage lymphoma b, Ddx58 - dead (asp-glu-ala-asp) box polypeptide 58, Cldn3 - claudin 3, Csnk1e - casein kinase 1, epsilon, 9930013L23Rik - riken cdna 9930013l23 gene, Rock2 - rho-associated coiled-coil containing protein kinase 2, Cldn4 - claudin 4, Capn2 - calpain 2, Cr…
GO:0044093	positive regulation of molecular function	1.26e-17	6.32e-15	2.56	18596	1242	556	95	[Plscr1 - phospholipid scramblase 1, Dock10 - dedicator of cytokinesis 10, Gmip - gem-interacting protein, Trim14 - tripartite motif-containing 14, Cyp27b1 - cytochrome p450, family 27, subfamily b, polypeptide 1, Emp2 - epithelial membrane protein 2, Ros1 - ros1 proto-oncogene, Sash1 - sam and sh3 domain containing 1, Ddx58 - dead (asp-glu-ala-asp) box polypeptide 58, Cldn3 - claudin 3, 9930013L…
GO:0031325	positive regulation of cellular metabolic process	1.7e-17	8.23e-15	1.94	18596	2727	556	158	[Slc38a2 - solute carrier family 38, member 2, Abcg1 - atp-binding cassette, sub-family g (white), member 1, Ros1 - ros1 proto-oncogene, Cblb - casitas b-lineage lymphoma b, Ddx58 - dead (asp-glu-ala-asp) box polypeptide 58, Cldn3 - claudin 3, Csnk1e - casein kinase 1, epsilon, 9930013L23Rik - riken cdna 9930013l23 gene, Rock2 - rho-associated coiled-coil containing protein kinase 2, Cldn4 - clau…
GO:0035556	intracellular signal transduction	2.17e-17	1.02e-14	2.66	18596	1106	556	88	[Plscr1 - phospholipid scramblase 1, Dock10 - dedicator of cytokinesis 10, Nfatc1 - nuclear factor of activated t cells, cytoplasmic, calcineurin dependent 1, Gmip - gem-interacting protein, Abca1 - atp-binding cassette, sub-family a (abc1), member 1, Edaradd - edar (ectodysplasin-a receptor)-associated death domain, Stk17b - serine/threonine kinase 17b (apoptosis-inducing), Gpr126 - g protein-co…
GO:0023056	positive regulation of signaling	2.6e-17	1.18e-14	2.3	18596	1629	556	112	[Cyp27b1 - cytochrome p450, family 27, subfamily b, polypeptide 1, Csnk1e - casein kinase 1, epsilon, Slc1a3 - solute carrier family 1 (glial high affinity glutamate transporter), member 3, Rock2 - rho-associated coiled-coil containing protein kinase 2, Map3k14 - mitogen-activated protein kinase kinase kinase 14, Trim12a - tripartite motif-containing 12a, Ano1 - anoctamin 1, calcium activated chl…
GO:0042127	regulation of cell proliferation	2.8e-17	1.24e-14	2.41	18596	1430	556	103	[Cyp27b1 - cytochrome p450, family 27, subfamily b, polypeptide 1, Cblb - casitas b-lineage lymphoma b, Cldn3 - claudin 3, Arg2 - arginase type ii, Fanca - fanconi anemia, complementation group a, Vtcn1 - v-set domain containing t cell activation inhibitor 1, Klf4 - kruppel-like factor 4 (gut), Terc - telomerase rna component, Ddx39b - dead (asp-glu-ala-asp) box polypeptide 39b, Tead1 - tea domai…
GO:0006952	defense response	3.85e-17	1.65e-14	2.76	18596	994	556	82	[Plscr1 - phospholipid scramblase 1, Trim14 - tripartite motif-containing 14, Cd44 - cd44 antigen, Orm2 - orosomucoid 2, Il1f6 - interleukin 1 family, member 6, Cd163 - cd163 antigen, Ddx58 - dead (asp-glu-ala-asp) box polypeptide 58, Il34 - interleukin 34, Arg2 - arginase type ii, Oas2 - 2'-5' oligoadenylate synthetase 2, Cd74 - cd74 antigen (invariant polypeptide of major histocompatibility com…
GO:0006950	response to stress	4.17e-17	1.74e-14	2.01	18596	2376	556	143	[Abca1 - atp-binding cassette, sub-family a (abc1), member 1, Il1f6 - interleukin 1 family, member 6, Ddx58 - dead (asp-glu-ala-asp) box polypeptide 58, Rock2 - rho-associated coiled-coil containing protein kinase 2, Slc1a3 - solute carrier family 1 (glial high affinity glutamate transporter), member 3, Oas2 - 2'-5' oligoadenylate synthetase 2, Arg2 - arginase type ii, Fanca - fanconi anemia, com…
GO:0010647	positive regulation of cell communication	5.02e-17	2.04e-14	2.29	18596	1621	556	111	[Cyp27b1 - cytochrome p450, family 27, subfamily b, polypeptide 1, Csnk1e - casein kinase 1, epsilon, Slc1a3 - solute carrier family 1 (glial high affinity glutamate transporter), member 3, Rock2 - rho-associated coiled-coil containing protein kinase 2, Map3k14 - mitogen-activated protein kinase kinase kinase 14, Trim12a - tripartite motif-containing 12a, Ano1 - anoctamin 1, calcium activated chl…
GO:0065009	regulation of molecular function	5.53e-17	2.18e-14	2.08	18596	2139	556	133	[Cyp27b1 - cytochrome p450, family 27, subfamily b, polypeptide 1, Ros1 - ros1 proto-oncogene, Cblb - casitas b-lineage lymphoma b, Ahnak - ahnak nucleoprotein (desmoyokin), Ddx58 - dead (asp-glu-ala-asp) box polypeptide 58, Cldn3 - claudin 3, 9930013L23Rik - riken cdna 9930013l23 gene, Csnk1e - casein kinase 1, epsilon, Rock2 - rho-associated coiled-coil containing protein kinase 2, Dusp8 - dual…
GO:0032270	positive regulation of cellular protein metabolic process	9.74e-17	3.75e-14	2.46	18596	1303	556	96	[Cd44 - cd44 antigen, Emp2 - epithelial membrane protein 2, Cblb - casitas b-lineage lymphoma b, Sash1 - sam and sh3 domain containing 1, Cldn3 - claudin 3, 9930013L23Rik - riken cdna 9930013l23 gene, Csnk1e - casein kinase 1, epsilon, Rock2 - rho-associated coiled-coil containing protein kinase 2, Bag2 - bcl2-associated athanogene 2, Il34 - interleukin 34, Akap13 - a kinase (prka) anchor protein…
GO:0007166	cell surface receptor signaling pathway	1.02e-16	3.84e-14	2.39	18596	1413	556	101	[Cblb - casitas b-lineage lymphoma b, Ros1 - ros1 proto-oncogene, Il1f6 - interleukin 1 family, member 6, Csnk1e - casein kinase 1, epsilon, Rock2 - rho-associated coiled-coil containing protein kinase 2, Oas2 - 2'-5' oligoadenylate synthetase 2, Hspb1 - heat shock protein 1, Vtcn1 - v-set domain containing t cell activation inhibitor 1, Cdk14 - cyclin-dependent kinase 14, Zyx - zyxin, Klf4 - kru…
GO:0022603	regulation of anatomical structure morphogenesis	1.27e-16	4.64e-14	2.79	18596	934	556	78	[Gpc3 - glypican 3, Cd44 - cd44 antigen, Emp2 - epithelial membrane protein 2, Nfatc4 - nuclear factor of activated t cells, cytoplasmic, calcineurin dependent 4, Sash1 - sam and sh3 domain containing 1, Cldn3 - claudin 3, Rock2 - rho-associated coiled-coil containing protein kinase 2, Cldn4 - claudin 4, Akap13 - a kinase (prka) anchor protein 13, Hspb1 - heat shock protein 1, Stab1 - stabilin 1,…
GO:0002682	regulation of immune system process	1.33e-16	4.75e-14	2.55	18596	1181	556	90	[Plscr1 - phospholipid scramblase 1, Cd44 - cd44 antigen, Spns2 - spinster homolog 2, Orm2 - orosomucoid 2, H2-Q7 - histocompatibility 2, q region locus 7, Cblb - casitas b-lineage lymphoma b, Ddx58 - dead (asp-glu-ala-asp) box polypeptide 58, Il34 - interleukin 34, Fanca - fanconi anemia, complementation group a, Arg2 - arginase type ii, Cd74 - cd74 antigen (invariant polypeptide of major histoc…
GO:0050794	regulation of cellular process	2.86e-16	9.98e-14	1.33	18596	9555	556	379	[Abca1 - atp-binding cassette, sub-family a (abc1), member 1, Cyp27b1 - cytochrome p450, family 27, subfamily b, polypeptide 1, H6pd - hexose-6-phosphate dehydrogenase (glucose 1-dehydrogenase), Abcg1 - atp-binding cassette, sub-family g (white), member 1, Cblb - casitas b-lineage lymphoma b, Il1f6 - interleukin 1 family, member 6, Ros1 - ros1 proto-oncogene, Csnk1e - casein kinase 1, epsilon, Ro…
GO:0010941	regulation of cell death	2.91e-16	9.92e-14	2.37	18596	1413	556	100	[Stk17b - serine/threonine kinase 17b (apoptosis-inducing), Arg2 - arginase type ii, Hspb1 - heat shock protein 1, Apbb3 - amyloid beta (a4) precursor protein-binding, family b, member 3, Vtcn1 - v-set domain containing t cell activation inhibitor 1, Socs3 - suppressor of cytokine signaling 3, Capn2 - calpain 2, Capn1 - calpain 1, Mt1 - metallothionein 1, Ucp2 - uncoupling protein 2 (mitochondria…
GO:0032502	developmental process	6.15e-16	2.05e-13	1.64	18596	4332	556	213	[Ptgfrn - prostaglandin f2 receptor negative regulator, Cyp27b1 - cytochrome p450, family 27, subfamily b, polypeptide 1, Fat1 - fat tumor suppressor homolog 1 (drosophila), Ros1 - ros1 proto-oncogene, Rock2 - rho-associated coiled-coil containing protein kinase 2, Fanca - fanconi anemia, complementation group a, Snx10 - sorting nexin 10, Capn2 - calpain 2, Creb5 - camp responsive element binding…
GO:0043067	regulation of programmed cell death	6.67e-16	2.18e-13	2.44	18596	1277	556	93	[Plscr1 - phospholipid scramblase 1, Cd44 - cd44 antigen, Stk17b - serine/threonine kinase 17b (apoptosis-inducing), Nfatc4 - nuclear factor of activated t cells, cytoplasmic, calcineurin dependent 4, Kank2 - kn motif and ankyrin repeat domains 2, Arg2 - arginase type ii, Cd74 - cd74 antigen (invariant polypeptide of major histocompatibility complex, class ii antigen-associated), Plekhn1 - plecks…
GO:0050896	response to stimulus	6.77e-16	2.16e-13	1.63	18596	4507	556	219	[Abca1 - atp-binding cassette, sub-family a (abc1), member 1, Cyp27b1 - cytochrome p450, family 27, subfamily b, polypeptide 1, Abcg1 - atp-binding cassette, sub-family g (white), member 1, H2-Q7 - histocompatibility 2, q region locus 7, Cblb - casitas b-lineage lymphoma b, Il1f6 - interleukin 1 family, member 6, Rock2 - rho-associated coiled-coil containing protein kinase 2, Oas2 - 2'-5' oligoad…
GO:0045597	positive regulation of cell differentiation	6.98e-16	2.18e-13	2.71	18596	963	556	78	[Clic1 - chloride intracellular channel 1, Cyp27b1 - cytochrome p450, family 27, subfamily b, polypeptide 1, Sh3pxd2b - sh3 and px domains 2b, Il34 - interleukin 34, Cd74 - cd74 antigen (invariant polypeptide of major histocompatibility complex, class ii antigen-associated), Akt1 - thymoma viral proto-oncogene 1, Hspb1 - heat shock protein 1, Mmp14 - matrix metallopeptidase 14 (membrane-inserted)…
GO:0042981	regulation of apoptotic process	8.39e-16	2.57e-13	2.44	18596	1260	556	92	[Plscr1 - phospholipid scramblase 1, Cd44 - cd44 antigen, Stk17b - serine/threonine kinase 17b (apoptosis-inducing), Nfatc4 - nuclear factor of activated t cells, cytoplasmic, calcineurin dependent 4, Arg2 - arginase type ii, Cd74 - cd74 antigen (invariant polypeptide of major histocompatibility complex, class ii antigen-associated), Plekhn1 - pleckstrin homology domain containing, family n membe…
GO:0006954	inflammatory response	1.19e-15	3.58e-13	4.06	18596	371	556	45	[Plscr1 - phospholipid scramblase 1, Tcirg1 - t cell, immune regulator 1, atpase, h+ transporting, lysosomal v0 protein a3, Lat - linker for activation of t cells, Cd44 - cd44 antigen, Icam1 - intercellular adhesion molecule 1, Lbp - lipopolysaccharide binding protein, Smpdl3b - sphingomyelin phosphodiesterase, acid-like 3b, Orm2 - orosomucoid 2, Il1f6 - interleukin 1 family, member 6, Cd163 - cd…
GO:0050789	regulation of biological process	1.76e-15	5.18e-13	1.3	18596	10175	556	394	[Abca1 - atp-binding cassette, sub-family a (abc1), member 1, Cyp27b1 - cytochrome p450, family 27, subfamily b, polypeptide 1, H6pd - hexose-6-phosphate dehydrogenase (glucose 1-dehydrogenase), Abcg1 - atp-binding cassette, sub-family g (white), member 1, H2-Q7 - histocompatibility 2, q region locus 7, Cblb - casitas b-lineage lymphoma b, Oas2 - 2'-5' oligoadenylate synthetase 2, Psca - prostate…
GO:0043085	positive regulation of catalytic activity	4.88e-15	1.41e-12	2.7	18596	916	556	74	[Plscr1 - phospholipid scramblase 1, Dock10 - dedicator of cytokinesis 10, Gmip - gem-interacting protein, Cyp27b1 - cytochrome p450, family 27, subfamily b, polypeptide 1, Emp2 - epithelial membrane protein 2, Ros1 - ros1 proto-oncogene, Sash1 - sam and sh3 domain containing 1, Cldn3 - claudin 3, 9930013L23Rik - riken cdna 9930013l23 gene, Rock2 - rho-associated coiled-coil containing protein ki…
GO:0043207	response to external biotic stimulus	4.93e-15	1.4e-12	2.72	18596	896	556	73	[Plscr1 - phospholipid scramblase 1, Gpc3 - glypican 3, Abca1 - atp-binding cassette, sub-family a (abc1), member 1, Cyp27b1 - cytochrome p450, family 27, subfamily b, polypeptide 1, Naaladl2 - n-acetylated alpha-linked acidic dipeptidase-like 2, Il1f6 - interleukin 1 family, member 6, Ddx58 - dead (asp-glu-ala-asp) box polypeptide 58, Oas2 - 2'-5' oligoadenylate synthetase 2, Map3k14 - mitogen-a…
GO:0048519	negative regulation of biological process	9.95e-15	2.77e-12	1.6	18596	4527	556	216	[Cyp27b1 - cytochrome p450, family 27, subfamily b, polypeptide 1, Abcg1 - atp-binding cassette, sub-family g (white), member 1, Cblb - casitas b-lineage lymphoma b, Ros1 - ros1 proto-oncogene, Csnk1e - casein kinase 1, epsilon, Rock2 - rho-associated coiled-coil containing protein kinase 2, Oas2 - 2'-5' oligoadenylate synthetase 2, Dusp8 - dual specificity phosphatase 8, Vtcn1 - v-set domain con…
GO:0032268	regulation of cellular protein metabolic process	1.02e-14	2.79e-12	1.99	18596	2134	556	127	[Ros1 - ros1 proto-oncogene, Cblb - casitas b-lineage lymphoma b, Cldn3 - claudin 3, 9930013L23Rik - riken cdna 9930013l23 gene, Csnk1e - casein kinase 1, epsilon, Rock2 - rho-associated coiled-coil containing protein kinase 2, Dusp8 - dual specificity phosphatase 8, Cldn4 - claudin 4, Hspb1 - heat shock protein 1, Socs3 - suppressor of cytokine signaling 3, Psca - prostate stem cell antigen, Klf…
GO:0051241	negative regulation of multicellular organismal process	1.23e-14	3.29e-12	2.46	18596	1142	556	84	[Nfatc1 - nuclear factor of activated t cells, cytoplasmic, calcineurin dependent 1, Cd44 - cd44 antigen, Nfatc4 - nuclear factor of activated t cells, cytoplasmic, calcineurin dependent 4, Dusp5 - dual specificity phosphatase 5, Rock2 - rho-associated coiled-coil containing protein kinase 2, Arg2 - arginase type ii, Cd74 - cd74 antigen (invariant polypeptide of major histocompatibility complex, …
GO:0009607	response to biotic stimulus	1.3e-14	3.42e-12	2.67	18596	913	556	73	[Plscr1 - phospholipid scramblase 1, Gpc3 - glypican 3, Abca1 - atp-binding cassette, sub-family a (abc1), member 1, Cyp27b1 - cytochrome p450, family 27, subfamily b, polypeptide 1, Naaladl2 - n-acetylated alpha-linked acidic dipeptidase-like 2, Il1f6 - interleukin 1 family, member 6, Ddx58 - dead (asp-glu-ala-asp) box polypeptide 58, Oas2 - 2'-5' oligoadenylate synthetase 2, Map3k14 - mitogen-a…
GO:0051246	regulation of protein metabolic process	2.74e-14	7.1e-12	1.94	18596	2262	556	131	[Abcg1 - atp-binding cassette, sub-family g (white), member 1, Ros1 - ros1 proto-oncogene, Cblb - casitas b-lineage lymphoma b, Cldn3 - claudin 3, 9930013L23Rik - riken cdna 9930013l23 gene, Csnk1e - casein kinase 1, epsilon, Rock2 - rho-associated coiled-coil containing protein kinase 2, Dusp8 - dual specificity phosphatase 8, Cldn4 - claudin 4, Hspb1 - heat shock protein 1, Socs3 - suppressor o…
GO:0032101	regulation of response to external stimulus	2.76e-14	7.02e-12	2.93	18596	708	556	62	[Cd44 - cd44 antigen, Cyp27b1 - cytochrome p450, family 27, subfamily b, polypeptide 1, Kank2 - kn motif and ankyrin repeat domains 2, Sash1 - sam and sh3 domain containing 1, Ddx58 - dead (asp-glu-ala-asp) box polypeptide 58, Cldn3 - claudin 3, Fanca - fanconi anemia, complementation group a, Arg2 - arginase type ii, Il34 - interleukin 34, Cd74 - cd74 antigen (invariant polypeptide of major hist…
GO:0001932	regulation of protein phosphorylation	3.99e-14	9.97e-12	2.39	18596	1188	556	85	[Cd44 - cd44 antigen, Emp2 - epithelial membrane protein 2, Ros1 - ros1 proto-oncogene, Cblb - casitas b-lineage lymphoma b, Sash1 - sam and sh3 domain containing 1, Dusp5 - dual specificity phosphatase 5, Cldn3 - claudin 3, 9930013L23Rik - riken cdna 9930013l23 gene, Rock2 - rho-associated coiled-coil containing protein kinase 2, Il34 - interleukin 34, Dusp8 - dual specificity phosphatase 8, Aka…
GO:0001817	regulation of cytokine production	5.97e-14	1.47e-11	3.05	18596	625	556	57	[Nfatc4 - nuclear factor of activated t cells, cytoplasmic, calcineurin dependent 4, Il1f6 - interleukin 1 family, member 6, Ddx58 - dead (asp-glu-ala-asp) box polypeptide 58, Rock2 - rho-associated coiled-coil containing protein kinase 2, Arg2 - arginase type ii, Cd74 - cd74 antigen (invariant polypeptide of major histocompatibility complex, class ii antigen-associated), Hspb1 - heat shock prote…
GO:0050790	regulation of catalytic activity	6.76e-14	1.64e-11	2.16	18596	1561	556	101	[Cyp27b1 - cytochrome p450, family 27, subfamily b, polypeptide 1, Ros1 - ros1 proto-oncogene, Cblb - casitas b-lineage lymphoma b, Cldn3 - claudin 3, 9930013L23Rik - riken cdna 9930013l23 gene, Rock2 - rho-associated coiled-coil containing protein kinase 2, Cldn4 - claudin 4, Arg2 - arginase type ii, Oas2 - 2'-5' oligoadenylate synthetase 2, Dusp8 - dual specificity phosphatase 8, Hspb1 - heat s…
GO:0043408	regulation of MAPK cascade	6.9e-14	1.64e-11	3.12	18596	590	556	55	[Cd44 - cd44 antigen, Ros1 - ros1 proto-oncogene, Sash1 - sam and sh3 domain containing 1, Dusp5 - dual specificity phosphatase 5, Rock2 - rho-associated coiled-coil containing protein kinase 2, Dusp8 - dual specificity phosphatase 8, Akap13 - a kinase (prka) anchor protein 13, Il34 - interleukin 34, Cd74 - cd74 antigen (invariant polypeptide of major histocompatibility complex, class ii antigen-…
GO:0009605	response to external stimulus	9.33e-14	2.19e-11	2.25	18596	1385	556	93	[Plscr1 - phospholipid scramblase 1, Gpc3 - glypican 3, Abca1 - atp-binding cassette, sub-family a (abc1), member 1, Cyp27b1 - cytochrome p450, family 27, subfamily b, polypeptide 1, Naaladl2 - n-acetylated alpha-linked acidic dipeptidase-like 2, Il1f6 - interleukin 1 family, member 6, Ddx58 - dead (asp-glu-ala-asp) box polypeptide 58, Oas2 - 2'-5' oligoadenylate synthetase 2, Map3k14 - mitogen-a…
GO:0048869	cellular developmental process	1.12e-13	2.59e-11	1.83	18596	2638	556	144	[Fat1 - fat tumor suppressor homolog 1 (drosophila), Ros1 - ros1 proto-oncogene, Cldn3 - claudin 3, Slc1a3 - solute carrier family 1 (glial high affinity glutamate transporter), member 3, Rock2 - rho-associated coiled-coil containing protein kinase 2, Gsdmc2 - gasdermin c2, Socs3 - suppressor of cytokine signaling 3, Snx10 - sorting nexin 10, Creb5 - camp responsive element binding protein 5, Klf…
GO:0051128	regulation of cellular component organization	1.12e-13	2.55e-11	1.92	18596	2229	556	128	[Abca1 - atp-binding cassette, sub-family a (abc1), member 1, Cyp27b1 - cytochrome p450, family 27, subfamily b, polypeptide 1, Plekhg2 - pleckstrin homology domain containing, family g (with rhogef domain) member 2, Ros1 - ros1 proto-oncogene, Cldn3 - claudin 3, Rock2 - rho-associated coiled-coil containing protein kinase 2, Cldn4 - claudin 4, Hspb1 - heat shock protein 1, Capn2 - calpain 2, Cap…
GO:0002684	positive regulation of immune system process	1.54e-13	3.45e-11	2.73	18596	795	556	65	[Plscr1 - phospholipid scramblase 1, Cd44 - cd44 antigen, H2-Q7 - histocompatibility 2, q region locus 7, Cblb - casitas b-lineage lymphoma b, Ddx58 - dead (asp-glu-ala-asp) box polypeptide 58, Il34 - interleukin 34, Cd74 - cd74 antigen (invariant polypeptide of major histocompatibility complex, class ii antigen-associated), Vtcn1 - v-set domain containing t cell activation inhibitor 1, Mmp14 - m…
GO:0001934	positive regulation of protein phosphorylation	1.61e-13	3.55e-11	2.68	18596	836	556	67	[Cd44 - cd44 antigen, Emp2 - epithelial membrane protein 2, Sash1 - sam and sh3 domain containing 1, Cldn3 - claudin 3, 9930013L23Rik - riken cdna 9930013l23 gene, Rock2 - rho-associated coiled-coil containing protein kinase 2, Il34 - interleukin 34, Akap13 - a kinase (prka) anchor protein 13, Cd74 - cd74 antigen (invariant polypeptide of major histocompatibility complex, class ii antigen-associa…
GO:0042327	positive regulation of phosphorylation	1.76e-13	3.84e-11	2.6	18596	899	556	70	[Cd44 - cd44 antigen, Emp2 - epithelial membrane protein 2, Ros1 - ros1 proto-oncogene, Sash1 - sam and sh3 domain containing 1, Cldn3 - claudin 3, 9930013L23Rik - riken cdna 9930013l23 gene, Rock2 - rho-associated coiled-coil containing protein kinase 2, Il34 - interleukin 34, Akap13 - a kinase (prka) anchor protein 13, Cd74 - cd74 antigen (invariant polypeptide of major histocompatibility compl…
GO:0042325	regulation of phosphorylation	1.97e-13	4.23e-11	2.27	18596	1312	556	89	[Cd44 - cd44 antigen, Emp2 - epithelial membrane protein 2, Ros1 - ros1 proto-oncogene, Cblb - casitas b-lineage lymphoma b, Sash1 - sam and sh3 domain containing 1, Dusp5 - dual specificity phosphatase 5, Cldn3 - claudin 3, 9930013L23Rik - riken cdna 9930013l23 gene, Rock2 - rho-associated coiled-coil containing protein kinase 2, Il34 - interleukin 34, Dusp8 - dual specificity phosphatase 8, Aka…
GO:0002376	immune system process	2.27e-13	4.8e-11	2.2	18596	1429	556	94	[Plscr1 - phospholipid scramblase 1, Dock10 - dedicator of cytokinesis 10, Nfatc1 - nuclear factor of activated t cells, cytoplasmic, calcineurin dependent 1, Trim14 - tripartite motif-containing 14, Cd44 - cd44 antigen, Spns2 - spinster homolog 2, Emp2 - epithelial membrane protein 2, Il1f6 - interleukin 1 family, member 6, H2-Q7 - histocompatibility 2, q region locus 7, Cblb - casitas b-lineage…
GO:1902531	regulation of intracellular signal transduction	2.9e-13	6.04e-11	2.18	18596	1458	556	95	[Plscr1 - phospholipid scramblase 1, Abca1 - atp-binding cassette, sub-family a (abc1), member 1, Edaradd - edar (ectodysplasin-a receptor)-associated death domain, Trim14 - tripartite motif-containing 14, Cd44 - cd44 antigen, Plekhg2 - pleckstrin homology domain containing, family g (with rhogef domain) member 2, Kank2 - kn motif and ankyrin repeat domains 2, Ros1 - ros1 proto-oncogene, Sash1 - …
GO:0009653	anatomical structure morphogenesis	3.25e-13	6.68e-11	2.26	18596	1301	556	88	[Dock10 - dedicator of cytokinesis 10, Nfatc1 - nuclear factor of activated t cells, cytoplasmic, calcineurin dependent 1, Gpc3 - glypican 3, Edaradd - edar (ectodysplasin-a receptor)-associated death domain, Cd44 - cd44 antigen, Nfatc4 - nuclear factor of activated t cells, cytoplasmic, calcineurin dependent 4, Fat1 - fat tumor suppressor homolog 1 (drosophila), Cldn3 - claudin 3, Actn1 - actini…
GO:1902533	positive regulation of intracellular signal transduction	4.07e-13	8.26e-11	2.58	18596	894	556	69	[Plscr1 - phospholipid scramblase 1, Edaradd - edar (ectodysplasin-a receptor)-associated death domain, Trim14 - tripartite motif-containing 14, Cd44 - cd44 antigen, Sash1 - sam and sh3 domain containing 1, Rock2 - rho-associated coiled-coil containing protein kinase 2, Il34 - interleukin 34, Rundc3a - run domain containing 3a, Akap13 - a kinase (prka) anchor protein 13, Cd74 - cd74 antigen (inva…
GO:0043410	positive regulation of MAPK cascade	6.49e-13	1.3e-10	3.41	18596	441	556	45	[Edn1 - endothelin 1, Cd44 - cd44 antigen, Icam1 - intercellular adhesion molecule 1, Sash1 - sam and sh3 domain containing 1, Rock2 - rho-associated coiled-coil containing protein kinase 2, Akap13 - a kinase (prka) anchor protein 13, Il34 - interleukin 34, Cd74 - cd74 antigen (invariant polypeptide of major histocompatibility complex, class ii antigen-associated), Ccl9 - chemokine (c-c motif) li…
GO:0048523	negative regulation of cellular process	6.75e-13	1.33e-10	1.6	18596	4013	556	192	[Cyp27b1 - cytochrome p450, family 27, subfamily b, polypeptide 1, Abcg1 - atp-binding cassette, sub-family g (white), member 1, Cblb - casitas b-lineage lymphoma b, Cldn3 - claudin 3, Csnk1e - casein kinase 1, epsilon, Rock2 - rho-associated coiled-coil containing protein kinase 2, Dusp8 - dual specificity phosphatase 8, Arg2 - arginase type ii, Hspb1 - heat shock protein 1, Vtcn1 - v-set domain…
GO:0065008	regulation of biological quality	7.29e-13	1.42e-10	1.69	18596	3264	556	165	[Abca1 - atp-binding cassette, sub-family a (abc1), member 1, Spns2 - spinster homolog 2, Cyp27b1 - cytochrome p450, family 27, subfamily b, polypeptide 1, H6pd - hexose-6-phosphate dehydrogenase (glucose 1-dehydrogenase), Plekhg2 - pleckstrin homology domain containing, family g (with rhogef domain) member 2, Abcg1 - atp-binding cassette, sub-family g (white), member 1, Steap1 - six transmembran…
GO:0010562	positive regulation of phosphorus metabolic process	1.26e-12	2.43e-10	2.48	18596	958	556	71	[Cd44 - cd44 antigen, Emp2 - epithelial membrane protein 2, Ros1 - ros1 proto-oncogene, Sash1 - sam and sh3 domain containing 1, Cldn3 - claudin 3, 9930013L23Rik - riken cdna 9930013l23 gene, Rock2 - rho-associated coiled-coil containing protein kinase 2, Il34 - interleukin 34, Akap13 - a kinase (prka) anchor protein 13, Cd74 - cd74 antigen (invariant polypeptide of major histocompatibility compl…
GO:0045937	positive regulation of phosphate metabolic process	1.26e-12	2.4e-10	2.48	18596	958	556	71	[Cd44 - cd44 antigen, Emp2 - epithelial membrane protein 2, Ros1 - ros1 proto-oncogene, Sash1 - sam and sh3 domain containing 1, Cldn3 - claudin 3, 9930013L23Rik - riken cdna 9930013l23 gene, Rock2 - rho-associated coiled-coil containing protein kinase 2, Il34 - interleukin 34, Akap13 - a kinase (prka) anchor protein 13, Cd74 - cd74 antigen (invariant polypeptide of major histocompatibility compl…
GO:0007155	cell adhesion	1.43e-12	2.68e-10	2.8	18596	694	556	58	[Vmp1 - vacuole membrane protein 1, Cd44 - cd44 antigen, Emp2 - epithelial membrane protein 2, Fat1 - fat tumor suppressor homolog 1 (drosophila), Cldn3 - claudin 3, Cldn4 - claudin 4, Cd9 - cd9 antigen, Stab1 - stabilin 1, Adam23 - a disintegrin and metallopeptidase domain 23, Scarf2 - scavenger receptor class f, member 2, Ajuba - ajuba lim protein, Cd84 - cd84 antigen, Pdpn - podoplanin, Gpnmb …
GO:0042221	response to chemical	1.96e-12	3.64e-10	1.82	18596	2422	556	132	[Bspry - b-box and spry domain containing, Slc38a2 - solute carrier family 38, member 2, Rplp0 - ribosomal protein, large, p0, Abca1 - atp-binding cassette, sub-family a (abc1), member 1, Cyp27b1 - cytochrome p450, family 27, subfamily b, polypeptide 1, Abcg1 - atp-binding cassette, sub-family g (white), member 1, Il1f6 - interleukin 1 family, member 6, H2-Q7 - histocompatibility 2, q region locu…
GO:0022610	biological adhesion	2.3e-12	4.2e-10	2.76	18596	702	556	58	[Vmp1 - vacuole membrane protein 1, Cd44 - cd44 antigen, Emp2 - epithelial membrane protein 2, Fat1 - fat tumor suppressor homolog 1 (drosophila), Cldn3 - claudin 3, Cldn4 - claudin 4, Cd9 - cd9 antigen, Stab1 - stabilin 1, Adam23 - a disintegrin and metallopeptidase domain 23, Scarf2 - scavenger receptor class f, member 2, Ajuba - ajuba lim protein, Cd84 - cd84 antigen, Pdpn - podoplanin, Gpnmb …
GO:0051707	response to other organism	3.65e-12	6.61e-10	2.73	18596	710	556	58	[Plscr1 - phospholipid scramblase 1, Gpc3 - glypican 3, Naaladl2 - n-acetylated alpha-linked acidic dipeptidase-like 2, Ddx58 - dead (asp-glu-ala-asp) box polypeptide 58, Oas2 - 2'-5' oligoadenylate synthetase 2, Map3k14 - mitogen-activated protein kinase kinase kinase 14, Stab1 - stabilin 1, Serpina3n - serine (or cysteine) peptidase inhibitor, clade a, member 3n, Gsdmc2 - gasdermin c2, Vtcn1 - …
GO:0080134	regulation of response to stress	3.75e-12	6.7e-10	2.27	18596	1178	556	80	[Slc38a2 - solute carrier family 38, member 2, Plscr1 - phospholipid scramblase 1, Cd44 - cd44 antigen, Sash1 - sam and sh3 domain containing 1, Ddx58 - dead (asp-glu-ala-asp) box polypeptide 58, Cldn3 - claudin 3, Rock2 - rho-associated coiled-coil containing protein kinase 2, Fanca - fanconi anemia, complementation group a, Arg2 - arginase type ii, Cldn4 - claudin 4, Cd74 - cd74 antigen (invari…
GO:0031401	positive regulation of protein modification process	4.2e-12	7.42e-10	2.38	18596	1026	556	73	[Cd44 - cd44 antigen, Emp2 - epithelial membrane protein 2, Cblb - casitas b-lineage lymphoma b, Sash1 - sam and sh3 domain containing 1, Cldn3 - claudin 3, 9930013L23Rik - riken cdna 9930013l23 gene, Rock2 - rho-associated coiled-coil containing protein kinase 2, Il34 - interleukin 34, Akap13 - a kinase (prka) anchor protein 13, Cd74 - cd74 antigen (invariant polypeptide of major histocompatibil…
GO:0050776	regulation of immune response	4.8e-12	8.38e-10	2.77	18596	675	556	56	[Plscr1 - phospholipid scramblase 1, Cd44 - cd44 antigen, Spns2 - spinster homolog 2, H2-Q7 - histocompatibility 2, q region locus 7, Cblb - casitas b-lineage lymphoma b, Ddx58 - dead (asp-glu-ala-asp) box polypeptide 58, Arg2 - arginase type ii, Cd74 - cd74 antigen (invariant polypeptide of major histocompatibility complex, class ii antigen-associated), Vtcn1 - v-set domain containing t cell act…
GO:0051704	multi-organism process	6.22e-12	1.07e-09	2.4	18596	991	556	71	[Plscr1 - phospholipid scramblase 1, Gpc3 - glypican 3, Naaladl2 - n-acetylated alpha-linked acidic dipeptidase-like 2, Ddx58 - dead (asp-glu-ala-asp) box polypeptide 58, Rock2 - rho-associated coiled-coil containing protein kinase 2, Sh3pxd2b - sh3 and px domains 2b, Oas2 - 2'-5' oligoadenylate synthetase 2, Map3k14 - mitogen-activated protein kinase kinase kinase 14, Stab1 - stabilin 1, Vtcn1 -…
GO:0051171	regulation of nitrogen compound metabolic process	9.84e-12	1.68e-09	1.51	18596	4681	556	211	[Abcg1 - atp-binding cassette, sub-family g (white), member 1, Cblb - casitas b-lineage lymphoma b, Ros1 - ros1 proto-oncogene, Csnk1e - casein kinase 1, epsilon, Rock2 - rho-associated coiled-coil containing protein kinase 2, Oas2 - 2'-5' oligoadenylate synthetase 2, Fanca - fanconi anemia, complementation group a, Dusp8 - dual specificity phosphatase 8, Capn2 - calpain 2, Psca - prostate stem c…
GO:0031399	regulation of protein modification process	1.27e-11	2.13e-09	2.06	18596	1509	556	93	[Cd44 - cd44 antigen, Emp2 - epithelial membrane protein 2, Ros1 - ros1 proto-oncogene, Cblb - casitas b-lineage lymphoma b, Sash1 - sam and sh3 domain containing 1, Dusp5 - dual specificity phosphatase 5, Cldn3 - claudin 3, 9930013L23Rik - riken cdna 9930013l23 gene, Rock2 - rho-associated coiled-coil containing protein kinase 2, Bag2 - bcl2-associated athanogene 2, Il34 - interleukin 34, Dusp8 …
GO:0016477	cell migration	1.28e-11	2.13e-09	2.68	18596	712	556	57	[Gpc3 - glypican 3, Cd44 - cd44 antigen, Spns2 - spinster homolog 2, Emp2 - epithelial membrane protein 2, Kank2 - kn motif and ankyrin repeat domains 2, Cd9 - cd9 antigen, Akt1 - thymoma viral proto-oncogene 1, Mmp14 - matrix metallopeptidase 14 (membrane-inserted), Ajuba - ajuba lim protein, Dcdc2a - doublecortin domain containing 2a, Pdpn - podoplanin, Ccl2 - chemokine (c-c motif) ligand 2, It…
GO:0001819	positive regulation of cytokine production	1.41e-11	2.33e-09	3.4	18596	393	556	40	[Lbp - lipopolysaccharide binding protein, Tmem173 - transmembrane protein 173, Nfatc4 - nuclear factor of activated t cells, cytoplasmic, calcineurin dependent 4, Il1f6 - interleukin 1 family, member 6, Ddx58 - dead (asp-glu-ala-asp) box polypeptide 58, Mapk11 - mitogen-activated protein kinase 11, Rock2 - rho-associated coiled-coil containing protein kinase 2, Cd74 - cd74 antigen (invariant pol…
GO:1901342	regulation of vasculature development	2.21e-11	3.61e-09	3.73	18596	314	556	35	[Anxa3 - annexin a3, Nfatc1 - nuclear factor of activated t cells, cytoplasmic, calcineurin dependent 1, Itga5 - integrin alpha 5 (fibronectin receptor alpha), Emp2 - epithelial membrane protein 2, Myocd - myocardin, Col4a2 - collagen, type iv, alpha 2, Sash1 - sam and sh3 domain containing 1, Rras - harvey rat sarcoma oncogene, subgroup r, Adamts1 - a disintegrin-like and metallopeptidase (repro…
GO:0031323	regulation of cellular metabolic process	2.27e-11	3.66e-09	1.48	18596	4958	556	219	[Cyp27b1 - cytochrome p450, family 27, subfamily b, polypeptide 1, H6pd - hexose-6-phosphate dehydrogenase (glucose 1-dehydrogenase), Abcg1 - atp-binding cassette, sub-family g (white), member 1, Cblb - casitas b-lineage lymphoma b, Ros1 - ros1 proto-oncogene, Csnk1e - casein kinase 1, epsilon, Rock2 - rho-associated coiled-coil containing protein kinase 2, Oas2 - 2'-5' oligoadenylate synthetase …
GO:0019220	regulation of phosphate metabolic process	2.38e-11	3.8e-09	2.07	18596	1455	556	90	[Cd44 - cd44 antigen, Emp2 - epithelial membrane protein 2, Ros1 - ros1 proto-oncogene, Cblb - casitas b-lineage lymphoma b, Sash1 - sam and sh3 domain containing 1, Dusp5 - dual specificity phosphatase 5, Cldn3 - claudin 3, 9930013L23Rik - riken cdna 9930013l23 gene, Rock2 - rho-associated coiled-coil containing protein kinase 2, Il34 - interleukin 34, Dusp8 - dual specificity phosphatase 8, Aka…
GO:0051174	regulation of phosphorus metabolic process	2.38e-11	3.76e-09	2.07	18596	1455	556	90	[Cd44 - cd44 antigen, Emp2 - epithelial membrane protein 2, Ros1 - ros1 proto-oncogene, Cblb - casitas b-lineage lymphoma b, Sash1 - sam and sh3 domain containing 1, Dusp5 - dual specificity phosphatase 5, Cldn3 - claudin 3, 9930013L23Rik - riken cdna 9930013l23 gene, Rock2 - rho-associated coiled-coil containing protein kinase 2, Il34 - interleukin 34, Dusp8 - dual specificity phosphatase 8, Aka…
GO:0060548	negative regulation of cell death	2.47e-11	3.87e-09	2.44	18596	891	556	65	[Zbed6 - zinc finger, bed domain containing 6, Cd44 - cd44 antigen, Nfatc4 - nuclear factor of activated t cells, cytoplasmic, calcineurin dependent 4, Kank2 - kn motif and ankyrin repeat domains 2, Arg2 - arginase type ii, Cd74 - cd74 antigen (invariant polypeptide of major histocompatibility complex, class ii antigen-associated), Akt1 - thymoma viral proto-oncogene 1, Hspb1 - heat shock protein…
GO:0080090	regulation of primary metabolic process	3.01e-11	4.65e-09	1.48	18596	4823	556	214	[Cyp27b1 - cytochrome p450, family 27, subfamily b, polypeptide 1, H6pd - hexose-6-phosphate dehydrogenase (glucose 1-dehydrogenase), Abcg1 - atp-binding cassette, sub-family g (white), member 1, Cblb - casitas b-lineage lymphoma b, Ros1 - ros1 proto-oncogene, Csnk1e - casein kinase 1, epsilon, Rock2 - rho-associated coiled-coil containing protein kinase 2, Oas2 - 2'-5' oligoadenylate synthetase …
GO:0048585	negative regulation of response to stimulus	3.17e-11	4.85e-09	2.11	18596	1345	556	85	[Gpc3 - glypican 3, Cd44 - cd44 antigen, Nfatc4 - nuclear factor of activated t cells, cytoplasmic, calcineurin dependent 4, Kank2 - kn motif and ankyrin repeat domains 2, Cblb - casitas b-lineage lymphoma b, Dusp5 - dual specificity phosphatase 5, Cldn3 - claudin 3, Csnk1e - casein kinase 1, epsilon, Dusp8 - dual specificity phosphatase 8, Arg2 - arginase type ii, Cd74 - cd74 antigen (invariant …
GO:0050865	regulation of cell activation	3.48e-11	5.28e-09	2.99	18596	514	556	46	[Plscr1 - phospholipid scramblase 1, Lat - linker for activation of t cells, Zfp36l1 - zinc finger protein 36, c3h type-like 1, Cd44 - cd44 antigen, Lbp - lipopolysaccharide binding protein, Cblb - casitas b-lineage lymphoma b, Havcr1 - hepatitis a virus cellular receptor 1, Arg2 - arginase type ii, Fanca - fanconi anemia, complementation group a, Cd74 - cd74 antigen (invariant polypeptide of maj…
GO:0006955	immune response	3.98e-11	5.98e-09	2.48	18596	837	556	62	[Plscr1 - phospholipid scramblase 1, Trim14 - tripartite motif-containing 14, Emp2 - epithelial membrane protein 2, H2-Q7 - histocompatibility 2, q region locus 7, Cblb - casitas b-lineage lymphoma b, Il1f6 - interleukin 1 family, member 6, Ddx58 - dead (asp-glu-ala-asp) box polypeptide 58, Il34 - interleukin 34, Arg2 - arginase type ii, Oas2 - 2'-5' oligoadenylate synthetase 2, Cd74 - cd74 antig…
GO:0019222	regulation of metabolic process	4.51e-11	6.7e-09	1.44	18596	5444	556	234	[Cyp27b1 - cytochrome p450, family 27, subfamily b, polypeptide 1, H6pd - hexose-6-phosphate dehydrogenase (glucose 1-dehydrogenase), Abcg1 - atp-binding cassette, sub-family g (white), member 1, Cblb - casitas b-lineage lymphoma b, Il1f6 - interleukin 1 family, member 6, Ros1 - ros1 proto-oncogene, Csnk1e - casein kinase 1, epsilon, Rock2 - rho-associated coiled-coil containing protein kinase 2,…
GO:0048856	anatomical structure development	4.79e-11	7.05e-09	1.66	18596	3045	556	151	[Spns2 - spinster homolog 2, Fat1 - fat tumor suppressor homolog 1 (drosophila), Ros1 - ros1 proto-oncogene, Cldn3 - claudin 3, Slc1a3 - solute carrier family 1 (glial high affinity glutamate transporter), member 3, Arg2 - arginase type ii, Fanca - fanconi anemia, complementation group a, Gsdmc2 - gasdermin c2, Socs3 - suppressor of cytokine signaling 3, Snx10 - sorting nexin 10, Capn2 - calpain …
GO:0045785	positive regulation of cell adhesion	4.9e-11	7.14e-09	3.4	18596	374	556	38	[Cd44 - cd44 antigen, Itga5 - integrin alpha 5 (fibronectin receptor alpha), Emp2 - epithelial membrane protein 2, Icam1 - intercellular adhesion molecule 1, Itga3 - integrin alpha 3, Rras - harvey rat sarcoma oncogene, subgroup r, Cd74 - cd74 antigen (invariant polypeptide of major histocompatibility complex, class ii antigen-associated), Vcam1 - vascular cell adhesion molecule 1, Vtcn1 - v-set …
GO:0060255	regulation of macromolecule metabolic process	5e-11	7.21e-09	1.47	18596	4997	556	219	[Abcg1 - atp-binding cassette, sub-family g (white), member 1, Cblb - casitas b-lineage lymphoma b, Il1f6 - interleukin 1 family, member 6, Ros1 - ros1 proto-oncogene, Csnk1e - casein kinase 1, epsilon, Rock2 - rho-associated coiled-coil containing protein kinase 2, Oas2 - 2'-5' oligoadenylate synthetase 2, Fanca - fanconi anemia, complementation group a, Dusp8 - dual specificity phosphatase 8, P…
GO:0070887	cellular response to chemical stimulus	5.41e-11	7.74e-09	1.99	18596	1598	556	95	[Bspry - b-box and spry domain containing, Plscr1 - phospholipid scramblase 1, Slc38a2 - solute carrier family 38, member 2, Rplp0 - ribosomal protein, large, p0, Abca1 - atp-binding cassette, sub-family a (abc1), member 1, Cd44 - cd44 antigen, Nfatc4 - nuclear factor of activated t cells, cytoplasmic, calcineurin dependent 4, H2-Q7 - histocompatibility 2, q region locus 7, Il1f6 - interleukin 1 …
GO:0010942	positive regulation of cell death	8.25e-11	1.17e-08	2.76	18596	605	556	50	[Plscr1 - phospholipid scramblase 1, Cd44 - cd44 antigen, Stk17b - serine/threonine kinase 17b (apoptosis-inducing), Nfatc4 - nuclear factor of activated t cells, cytoplasmic, calcineurin dependent 4, Plekhn1 - pleckstrin homology domain containing, family n member 1, Akt1 - thymoma viral proto-oncogene 1, Jun - jun oncogene, Capn2 - calpain 2, Capn1 - calpain 1, Ucp2 - uncoupling protein 2 (mito…
GO:0022407	regulation of cell-cell adhesion	1.2e-10	1.68e-08	3.36	18596	368	556	37	[Cd44 - cd44 antigen, Icam1 - intercellular adhesion molecule 1, B4galnt2 - beta-1,4-n-acetyl-galactosaminyl transferase 2, Cblb - casitas b-lineage lymphoma b, Arg2 - arginase type ii, Cd74 - cd74 antigen (invariant polypeptide of major histocompatibility complex, class ii antigen-associated), Vcam1 - vascular cell adhesion molecule 1, Cd9 - cd9 antigen, Akt1 - thymoma viral proto-oncogene 1, Hs…
GO:0007165	signal transduction	1.4e-10	1.95e-08	1.53	18596	4019	556	184	[Plcxd3 - phosphatidylinositol-specific phospholipase c, x domain containing 3, Abca1 - atp-binding cassette, sub-family a (abc1), member 1, Spns2 - spinster homolog 2, Stk17b - serine/threonine kinase 17b (apoptosis-inducing), Ros1 - ros1 proto-oncogene, Il1f6 - interleukin 1 family, member 6, Cblb - casitas b-lineage lymphoma b, Ddx58 - dead (asp-glu-ala-asp) box polypeptide 58, Csnk1e - casein…
GO:0007162	negative regulation of cell adhesion	1.48e-10	2.04e-08	3.95	18596	254	556	30	[Cd44 - cd44 antigen, B4galnt2 - beta-1,4-n-acetyl-galactosaminyl transferase 2, Cblb - casitas b-lineage lymphoma b, Arg2 - arginase type ii, Cd74 - cd74 antigen (invariant polypeptide of major histocompatibility complex, class ii antigen-associated), Cd9 - cd9 antigen, Akt1 - thymoma viral proto-oncogene 1, Hspb1 - heat shock protein 1, Vtcn1 - v-set domain containing t cell activation inhibito…
GO:0032677	regulation of interleukin-8 production	1.74e-10	2.37e-08	8.36	18596	60	556	15	[Klf4 - kruppel-like factor 4 (gut), Lbp - lipopolysaccharide binding protein, Myd88 - myeloid differentiation primary response gene 88, Ddx58 - dead (asp-glu-ala-asp) box polypeptide 58, Cd74 - cd74 antigen (invariant polypeptide of major histocompatibility complex, class ii antigen-associated), Serpine1 - serine (or cysteine) peptidase inhibitor, clade e, member 1, Rela - v-rel reticuloendothel…
GO:0051093	negative regulation of developmental process	1.89e-10	2.56e-08	2.34	18596	913	556	64	[Zbed6 - zinc finger, bed domain containing 6, Nfatc1 - nuclear factor of activated t cells, cytoplasmic, calcineurin dependent 1, Cd44 - cd44 antigen, Nfatc4 - nuclear factor of activated t cells, cytoplasmic, calcineurin dependent 4, Abcg1 - atp-binding cassette, sub-family g (white), member 1, Rock2 - rho-associated coiled-coil containing protein kinase 2, Cd74 - cd74 antigen (invariant polype…
GO:0030154	cell differentiation	2.24e-10	3e-08	1.85	18596	1915	556	106	[Fat1 - fat tumor suppressor homolog 1 (drosophila), Ros1 - ros1 proto-oncogene, Socs3 - suppressor of cytokine signaling 3, Snx10 - sorting nexin 10, Creb5 - camp responsive element binding protein 5, Klf4 - kruppel-like factor 4 (gut), Sla - src-like adaptor, Terc - telomerase rna component, Clip3 - cap-gly domain containing linker protein 3, Rhob - ras homolog gene family, member b, Notch3 - n…
GO:0002252	immune effector process	2.8e-10	3.72e-08	3.2	18596	397	556	38	[Plscr1 - phospholipid scramblase 1, Tcirg1 - t cell, immune regulator 1, atpase, h+ transporting, lysosomal v0 protein a3, Ifnlr1 - interferon lambda receptor 1, Anxa3 - annexin a3, Dock10 - dedicator of cytokinesis 10, Lat - linker for activation of t cells, Icam1 - intercellular adhesion molecule 1, Lbp - lipopolysaccharide binding protein, Tmem173 - transmembrane protein 173, Emp2 - epithelia…
GO:0048870	cell motility	3.32e-10	4.37e-08	2.42	18596	817	556	59	[Gpc3 - glypican 3, Cd44 - cd44 antigen, Spns2 - spinster homolog 2, Emp2 - epithelial membrane protein 2, Kank2 - kn motif and ankyrin repeat domains 2, Cd9 - cd9 antigen, Akt1 - thymoma viral proto-oncogene 1, Mmp14 - matrix metallopeptidase 14 (membrane-inserted), Ajuba - ajuba lim protein, Dcdc2a - doublecortin domain containing 2a, Pdpn - podoplanin, Ccl2 - chemokine (c-c motif) ligand 2, It…
GO:0002694	regulation of leukocyte activation	3.74e-10	4.88e-08	2.96	18596	475	556	42	[Plscr1 - phospholipid scramblase 1, Lat - linker for activation of t cells, Zfp36l1 - zinc finger protein 36, c3h type-like 1, Cd44 - cd44 antigen, Lbp - lipopolysaccharide binding protein, Cblb - casitas b-lineage lymphoma b, Havcr1 - hepatitis a virus cellular receptor 1, Arg2 - arginase type ii, Fanca - fanconi anemia, complementation group a, Cd74 - cd74 antigen (invariant polypeptide of maj…
GO:0051130	positive regulation of cellular component organization	3.91e-10	5.06e-08	2.16	18596	1132	556	73	[Gpc3 - glypican 3, Abca1 - atp-binding cassette, sub-family a (abc1), member 1, Cldn3 - claudin 3, Rock2 - rho-associated coiled-coil containing protein kinase 2, Sh3pxd2b - sh3 and px domains 2b, Hspb1 - heat shock protein 1, Jun - jun oncogene, Ajuba - ajuba lim protein, Capn2 - calpain 2, Map4k4 - mitogen-activated protein kinase kinase kinase kinase 4, Cpeb1 - cytoplasmic polyadenylation ele…
GO:0043068	positive regulation of programmed cell death	3.96e-10	5.08e-08	2.78	18596	553	556	46	[Plscr1 - phospholipid scramblase 1, Siglec1 - sialic acid binding ig-like lectin 1, sialoadhesin, Cd44 - cd44 antigen, Stk17b - serine/threonine kinase 17b (apoptosis-inducing), Col18a1 - collagen, type xviii, alpha 1, Nfatc4 - nuclear factor of activated t cells, cytoplasmic, calcineurin dependent 4, Tsc22d1 - tsc22 domain family, member 1, Plekhn1 - pleckstrin homology domain containing, famil…
GO:0032757	positive regulation of interleukin-8 production	5.47e-10	6.96e-08	9.45	18596	46	556	13	[Lbp - lipopolysaccharide binding protein, Myd88 - myeloid differentiation primary response gene 88, Ddx58 - dead (asp-glu-ala-asp) box polypeptide 58, Cd74 - cd74 antigen (invariant polypeptide of major histocompatibility complex, class ii antigen-associated), Serpine1 - serine (or cysteine) peptidase inhibitor, clade e, member 1, Rela - v-rel reticuloendotheliosis viral oncogene homolog a (avia…
GO:0040011	locomotion	5.73e-10	7.23e-08	2.32	18596	894	556	62	[Gpc3 - glypican 3, Cd44 - cd44 antigen, Spns2 - spinster homolog 2, Emp2 - epithelial membrane protein 2, Kank2 - kn motif and ankyrin repeat domains 2, Cd9 - cd9 antigen, Akt1 - thymoma viral proto-oncogene 1, Mmp14 - matrix metallopeptidase 14 (membrane-inserted), Ajuba - ajuba lim protein, Dcdc2a - doublecortin domain containing 2a, Pdpn - podoplanin, Ccl2 - chemokine (c-c motif) ligand 2, It…
GO:0043065	positive regulation of apoptotic process	9.35e-10	1.17e-07	2.75	18596	548	556	45	[Plscr1 - phospholipid scramblase 1, Siglec1 - sialic acid binding ig-like lectin 1, sialoadhesin, Cd44 - cd44 antigen, Stk17b - serine/threonine kinase 17b (apoptosis-inducing), Col18a1 - collagen, type xviii, alpha 1, Nfatc4 - nuclear factor of activated t cells, cytoplasmic, calcineurin dependent 4, Tsc22d1 - tsc22 domain family, member 1, Plekhn1 - pleckstrin homology domain containing, famil…
GO:0002697	regulation of immune effector process	9.54e-10	1.18e-07	3.25	18596	360	556	35	[Ifnlr1 - interferon lambda receptor 1, Tmem173 - transmembrane protein 173, Lbp - lipopolysaccharide binding protein, H2-Q7 - histocompatibility 2, q region locus 7, Ddx58 - dead (asp-glu-ala-asp) box polypeptide 58, Cd74 - cd74 antigen (invariant polypeptide of major histocompatibility complex, class ii antigen-associated), Cd84 - cd84 antigen, Zc3h12a - zinc finger ccch type containing 12a, Cl…
GO:0010035	response to inorganic substance	1.26e-09	1.54e-07	3.09	18596	400	556	37	[Slc38a2 - solute carrier family 38, member 2, Plscr1 - phospholipid scramblase 1, Tcirg1 - t cell, immune regulator 1, atpase, h+ transporting, lysosomal v0 protein a3, Cyp27b1 - cytochrome p450, family 27, subfamily b, polypeptide 1, Nfatc4 - nuclear factor of activated t cells, cytoplasmic, calcineurin dependent 4, Slc1a3 - solute carrier family 1 (glial high affinity glutamate transporter), m…
GO:1901700	response to oxygen-containing compound	1.33e-09	1.62e-07	2.1	18596	1164	556	73	[Slc38a2 - solute carrier family 38, member 2, Plscr1 - phospholipid scramblase 1, Abca1 - atp-binding cassette, sub-family a (abc1), member 1, Cyp27b1 - cytochrome p450, family 27, subfamily b, polypeptide 1, Nfatc4 - nuclear factor of activated t cells, cytoplasmic, calcineurin dependent 4, Fosl2 - fos-like antigen 2, Il1f6 - interleukin 1 family, member 6, Slc1a3 - solute carrier family 1 (gli…
GO:0001775	cell activation	1.33e-09	1.61e-07	2.88	18596	476	556	41	[Tcirg1 - t cell, immune regulator 1, atpase, h+ transporting, lysosomal v0 protein a3, Anxa3 - annexin a3, Dock10 - dedicator of cytokinesis 10, Lat - linker for activation of t cells, Nfatc1 - nuclear factor of activated t cells, cytoplasmic, calcineurin dependent 1, Blnk - b cell linker, Zfp36l1 - zinc finger protein 36, c3h type-like 1, Cd44 - cd44 antigen, Icam1 - intercellular adhesion mole…
GO:0010628	positive regulation of gene expression	1.42e-09	1.71e-07	1.88	18596	1674	556	94	[Plscr1 - phospholipid scramblase 1, Slc38a2 - solute carrier family 38, member 2, Nfatc1 - nuclear factor of activated t cells, cytoplasmic, calcineurin dependent 1, Cd44 - cd44 antigen, Nfatc4 - nuclear factor of activated t cells, cytoplasmic, calcineurin dependent 4, Il1f6 - interleukin 1 family, member 6, Fosl2 - fos-like antigen 2, Ddx58 - dead (asp-glu-ala-asp) box polypeptide 58, Cldn3 - …
GO:0045765	regulation of angiogenesis	1.46e-09	1.73e-07	3.6	18596	279	556	30	[Anxa3 - annexin a3, Itga5 - integrin alpha 5 (fibronectin receptor alpha), Emp2 - epithelial membrane protein 2, Col4a2 - collagen, type iv, alpha 2, Sash1 - sam and sh3 domain containing 1, Rras - harvey rat sarcoma oncogene, subgroup r, Adamts1 - a disintegrin-like and metallopeptidase (reprolysin type) with thrombospondin type 1 motif, 1, Rock2 - rho-associated coiled-coil containing protein …
GO:0043069	negative regulation of programmed cell death	1.66e-09	1.96e-07	2.38	18596	787	556	56	[Cd44 - cd44 antigen, Nfatc4 - nuclear factor of activated t cells, cytoplasmic, calcineurin dependent 4, Kank2 - kn motif and ankyrin repeat domains 2, Arg2 - arginase type ii, Cd74 - cd74 antigen (invariant polypeptide of major histocompatibility complex, class ii antigen-associated), Akt1 - thymoma viral proto-oncogene 1, Hspb1 - heat shock protein 1, Apbb3 - amyloid beta (a4) precursor protei…
GO:0019221	cytokine-mediated signaling pathway	1.73e-09	2.02e-07	3.89	18596	232	556	27	[Ifnlr1 - interferon lambda receptor 1, Il1f6 - interleukin 1 family, member 6, Klf6 - kruppel-like factor 6, Osmr - oncostatin m receptor, Il34 - interleukin 34, Oas2 - 2'-5' oligoadenylate synthetase 2, Cd74 - cd74 antigen (invariant polypeptide of major histocompatibility complex, class ii antigen-associated), Ccl9 - chemokine (c-c motif) ligand 9, Akt1 - thymoma viral proto-oncogene 1, Csf2rb…
GO:0043066	negative regulation of apoptotic process	2.15e-09	2.5e-07	2.39	18596	771	556	55	[Cd44 - cd44 antigen, Nfatc4 - nuclear factor of activated t cells, cytoplasmic, calcineurin dependent 4, Arg2 - arginase type ii, Cd74 - cd74 antigen (invariant polypeptide of major histocompatibility complex, class ii antigen-associated), Akt1 - thymoma viral proto-oncogene 1, Hspb1 - heat shock protein 1, Apbb3 - amyloid beta (a4) precursor protein-binding, family b, member 3, Vtcn1 - v-set do…
GO:1903034	regulation of response to wounding	2.38e-09	2.75e-07	4.42	18596	174	556	23	[Ccl2 - chemokine (c-c motif) ligand 2, Klf4 - kruppel-like factor 4 (gut), Adra2a - adrenergic receptor, alpha 2a, Cldn3 - claudin 3, Hpse - heparanase, Lrp1 - low density lipoprotein receptor-related protein 1, Tnfrsf12a - tumor necrosis factor receptor superfamily, member 12a, Cldn4 - claudin 4, Cd9 - cd9 antigen, Serpine1 - serine (or cysteine) peptidase inhibitor, clade e, member 1, Fga - fi…
GO:0010632	regulation of epithelial cell migration	2.64e-09	3.02e-07	4.08	18596	205	556	25	[Anxa3 - annexin a3, Emp2 - epithelial membrane protein 2, Itga3 - integrin alpha 3, Sash1 - sam and sh3 domain containing 1, Rras - harvey rat sarcoma oncogene, subgroup r, Rock2 - rho-associated coiled-coil containing protein kinase 2, Hdac7 - histone deacetylase 7, Hspb1 - heat shock protein 1, Akt1 - thymoma viral proto-oncogene 1, Jun - jun oncogene, Map4k4 - mitogen-activated protein kinase…
GO:0032680	regulation of tumor necrosis factor production	3.25e-09	3.69e-07	4.75	18596	148	556	21	[Ccl2 - chemokine (c-c motif) ligand 2, Ifngr1 - interferon gamma receptor 1, Lbp - lipopolysaccharide binding protein, Myd88 - myeloid differentiation primary response gene 88, Nfatc4 - nuclear factor of activated t cells, cytoplasmic, calcineurin dependent 4, Ddx58 - dead (asp-glu-ala-asp) box polypeptide 58, Arg2 - arginase type ii, Hspb1 - heat shock protein 1, Cd84 - cd84 antigen, Cd24a - cd…
GO:0008284	positive regulation of cell proliferation	3.6e-09	4.06e-07	2.29	18596	848	556	58	[Emp2 - epithelial membrane protein 2, Fosl2 - fos-like antigen 2, Osmr - oncostatin m receptor, Il34 - interleukin 34, Cd74 - cd74 antigen (invariant polypeptide of major histocompatibility complex, class ii antigen-associated), Akt1 - thymoma viral proto-oncogene 1, Vtcn1 - v-set domain containing t cell activation inhibitor 1, Jun - jun oncogene, Ccl2 - chemokine (c-c motif) ligand 2, Cldn7 - …
GO:1903555	regulation of tumor necrosis factor superfamily cytokine production	3.68e-09	4.12e-07	4.71	18596	149	556	21	[Ccl2 - chemokine (c-c motif) ligand 2, Ifngr1 - interferon gamma receptor 1, Lbp - lipopolysaccharide binding protein, Myd88 - myeloid differentiation primary response gene 88, Nfatc4 - nuclear factor of activated t cells, cytoplasmic, calcineurin dependent 4, Ddx58 - dead (asp-glu-ala-asp) box polypeptide 58, Arg2 - arginase type ii, Hspb1 - heat shock protein 1, Cd84 - cd84 antigen, Cd24a - cd…
GO:0071310	cellular response to organic substance	4.05e-09	4.5e-07	1.97	18596	1338	556	79	[Plscr1 - phospholipid scramblase 1, Bspry - b-box and spry domain containing, Rplp0 - ribosomal protein, large, p0, Abca1 - atp-binding cassette, sub-family a (abc1), member 1, Cd44 - cd44 antigen, Nfatc4 - nuclear factor of activated t cells, cytoplasmic, calcineurin dependent 4, Il1f6 - interleukin 1 family, member 6, H2-Q7 - histocompatibility 2, q region locus 7, Ddx58 - dead (asp-glu-ala-as…
GO:0010033	response to organic substance	4.11e-09	4.54e-07	1.76	18596	2017	556	106	[Bspry - b-box and spry domain containing, Rplp0 - ribosomal protein, large, p0, Abca1 - atp-binding cassette, sub-family a (abc1), member 1, Cyp27b1 - cytochrome p450, family 27, subfamily b, polypeptide 1, Abcg1 - atp-binding cassette, sub-family g (white), member 1, Il1f6 - interleukin 1 family, member 6, H2-Q7 - histocompatibility 2, q region locus 7, Ddx58 - dead (asp-glu-ala-asp) box polype…
GO:0048646	anatomical structure formation involved in morphogenesis	4.51e-09	4.94e-07	2.49	18596	659	556	49	[Nfatc1 - nuclear factor of activated t cells, cytoplasmic, calcineurin dependent 1, Ptgfrn - prostaglandin f2 receptor negative regulator, Cd44 - cd44 antigen, Gpr126 - g protein-coupled receptor 126, Dusp5 - dual specificity phosphatase 5, Actn1 - actinin, alpha 1, Rock2 - rho-associated coiled-coil containing protein kinase 2, Cd9 - cd9 antigen, Jun - jun oncogene, Capn2 - calpain 2, Mthfd1l -…
GO:0009617	response to bacterium	5.99e-09	6.51e-07	2.82	18596	462	556	39	[Anxa3 - annexin a3, Gpc3 - glypican 3, Alpk1 - alpha-kinase 1, Lbp - lipopolysaccharide binding protein, Naaladl2 - n-acetylated alpha-linked acidic dipeptidase-like 2, Oas2 - 2'-5' oligoadenylate synthetase 2, Stab1 - stabilin 1, Serpina3n - serine (or cysteine) peptidase inhibitor, clade a, member 3n, Gsdmc2 - gasdermin c2, C3 - complement component 3, Ccl2 - chemokine (c-c motif) ligand 2, Mt…
GO:1904018	positive regulation of vasculature development	7.11e-09	7.67e-07	4.18	18596	184	556	23	[C3 - complement component 3, Il6ra - interleukin 6 receptor, alpha, Lgals3 - lectin, galactose binding, soluble 3, Anxa3 - annexin a3, Klf4 - kruppel-like factor 4 (gut), Itga5 - integrin alpha 5 (fibronectin receptor alpha), Smad1 - smad family member 1, Cyp1b1 - cytochrome p450, family 1, subfamily b, polypeptide 1, Myocd - myocardin, Sash1 - sam and sh3 domain containing 1, Rras - harvey rat …
GO:0050778	positive regulation of immune response	8.26e-09	8.85e-07	2.75	18596	487	556	40	[Plscr1 - phospholipid scramblase 1, Blnk - b cell linker, Cd44 - cd44 antigen, Alpk1 - alpha-kinase 1, Lbp - lipopolysaccharide binding protein, Tmem173 - transmembrane protein 173, Cblb - casitas b-lineage lymphoma b, H2-Q7 - histocompatibility 2, q region locus 7, Ddx58 - dead (asp-glu-ala-asp) box polypeptide 58, Cd74 - cd74 antigen (invariant polypeptide of major histocompatibility complex, …
GO:0016043	cellular component organization	8.47e-09	9.02e-07	1.48	18596	3931	556	174	[Rplp0 - ribosomal protein, large, p0, Ptgfrn - prostaglandin f2 receptor negative regulator, Abca1 - atp-binding cassette, sub-family a (abc1), member 1, Plekhg2 - pleckstrin homology domain containing, family g (with rhogef domain) member 2, Fat1 - fat tumor suppressor homolog 1 (drosophila), Abcg1 - atp-binding cassette, sub-family g (white), member 1, Scara3 - scavenger receptor class a, memb…
GO:0098542	defense response to other organism	9.35e-09	9.88e-07	2.82	18596	450	556	38	[Plscr1 - phospholipid scramblase 1, Ifnlr1 - interferon lambda receptor 1, Anxa3 - annexin a3, Lbp - lipopolysaccharide binding protein, Tmem173 - transmembrane protein 173, Ddx58 - dead (asp-glu-ala-asp) box polypeptide 58, Oas2 - 2'-5' oligoadenylate synthetase 2, Map3k14 - mitogen-activated protein kinase kinase kinase 14, Stab1 - stabilin 1, Gsdmc2 - gasdermin c2, Ifngr1 - interferon gamma r…
GO:2000377	regulation of reactive oxygen species metabolic process	1.22e-08	1.28e-06	4.23	18596	174	556	22	[Klf4 - kruppel-like factor 4 (gut), Itgam - integrin alpha m, Cxcl1 - chemokine (c-x-c motif) ligand 1, Cyp1b1 - cytochrome p450, family 1, subfamily b, polypeptide 1, Icam1 - intercellular adhesion molecule 1, Rock2 - rho-associated coiled-coil containing protein kinase 2, Arg2 - arginase type ii, Akt1 - thymoma viral proto-oncogene 1, Tgfbr2 - transforming growth factor, beta receptor ii, Cdkn…
GO:0097190	apoptotic signaling pathway	1.24e-08	1.29e-06	3.78	18596	221	556	25	[Plscr1 - phospholipid scramblase 1, Nfatc4 - nuclear factor of activated t cells, cytoplasmic, calcineurin dependent 4, Rock2 - rho-associated coiled-coil containing protein kinase 2, Ier3 - immediate early response 3, Hip1 - huntingtin interacting protein 1, Eda2r - ectodysplasin a2 receptor, Clca2 - chloride channel calcium activated 2, Itgam - integrin alpha m, Tnfrsf1b - tumor necrosis facto…
GO:0045862	positive regulation of proteolysis	1.32e-08	1.37e-06	3.36	18596	289	556	29	[Cldn3 - claudin 3, Csnk1e - casein kinase 1, epsilon, Rock2 - rho-associated coiled-coil containing protein kinase 2, Bag2 - bcl2-associated athanogene 2, Cldn4 - claudin 4, Akt1 - thymoma viral proto-oncogene 1, Rnf180 - ring finger protein 180, Mmp14 - matrix metallopeptidase 14 (membrane-inserted), Hip1 - huntingtin interacting protein 1, Myh9 - myosin, heavy polypeptide 9, non-muscle, Zc3h12…
GO:0033993	response to lipid	1.46e-08	1.5e-06	2.51	18596	599	556	45	[Plscr1 - phospholipid scramblase 1, Abca1 - atp-binding cassette, sub-family a (abc1), member 1, Zfp36l1 - zinc finger protein 36, c3h type-like 1, Cyp27b1 - cytochrome p450, family 27, subfamily b, polypeptide 1, Lbp - lipopolysaccharide binding protein, Nfatc4 - nuclear factor of activated t cells, cytoplasmic, calcineurin dependent 4, Abcg1 - atp-binding cassette, sub-family g (white), member…
GO:0002274	myeloid leukocyte activation	1.59e-08	1.62e-06	5.36	18596	106	556	17	[Sbno2 - strawberry notch homolog 2 (drosophila), Anxa3 - annexin a3, Ifngr1 - interferon gamma receptor 1, Itgam - integrin alpha m, Lat - linker for activation of t cells, Lbp - lipopolysaccharide binding protein, Myd88 - myeloid differentiation primary response gene 88, Slc11a1 - solute carrier family 11 (proton-coupled divalent metal ion transporters), member 1, Jun - jun oncogene, Tgfbr2 - t…
GO:0045766	positive regulation of angiogenesis	1.88e-08	1.9e-06	4.31	18596	163	556	21	[C3 - complement component 3, Lgals3 - lectin, galactose binding, soluble 3, Anxa3 - annexin a3, Klf4 - kruppel-like factor 4 (gut), Itga5 - integrin alpha 5 (fibronectin receptor alpha), Smad1 - smad family member 1, Cyp1b1 - cytochrome p450, family 1, subfamily b, polypeptide 1, Sash1 - sam and sh3 domain containing 1, Rras - harvey rat sarcoma oncogene, subgroup r, Lrg1 - leucine-rich alpha-2-…
GO:0022409	positive regulation of cell-cell adhesion	1.95e-08	1.96e-06	3.7	18596	226	556	25	[Cd44 - cd44 antigen, Icam1 - intercellular adhesion molecule 1, Cd74 - cd74 antigen (invariant polypeptide of major histocompatibility complex, class ii antigen-associated), Vcam1 - vascular cell adhesion molecule 1, Vtcn1 - v-set domain containing t cell activation inhibitor 1, Fgg - fibrinogen gamma chain, Capn1 - calpain 1, Pdpn - podoplanin, Ccl2 - chemokine (c-c motif) ligand 2, Zbtb16 - zi…
GO:0044087	regulation of cellular component biogenesis	2.33e-08	2.33e-06	2.21	18596	848	556	56	[Abca1 - atp-binding cassette, sub-family a (abc1), member 1, Plekhg2 - pleckstrin homology domain containing, family g (with rhogef domain) member 2, Kank2 - kn motif and ankyrin repeat domains 2, Cldn3 - claudin 3, Rock2 - rho-associated coiled-coil containing protein kinase 2, Sh3pxd2b - sh3 and px domains 2b, Akap13 - a kinase (prka) anchor protein 13, Jun - jun oncogene, Mmp14 - matrix metal…
GO:0032642	regulation of chemokine production	2.5e-08	2.48e-06	5.97	18596	84	556	15	[Klf4 - kruppel-like factor 4 (gut), Il6ra - interleukin 6 receptor, alpha, Lbp - lipopolysaccharide binding protein, Myd88 - myeloid differentiation primary response gene 88, Lrp1 - low density lipoprotein receptor-related protein 1, Arg2 - arginase type ii, Cd74 - cd74 antigen (invariant polypeptide of major histocompatibility complex, class ii antigen-associated), Cd84 - cd84 antigen, Cd24a - …
GO:0006928	movement of cell or subcellular component	2.53e-08	2.5e-06	2	18596	1152	556	69	[Gpc3 - glypican 3, Cd44 - cd44 antigen, Spns2 - spinster homolog 2, Emp2 - epithelial membrane protein 2, Kank2 - kn motif and ankyrin repeat domains 2, Cd9 - cd9 antigen, Akt1 - thymoma viral proto-oncogene 1, Hspb1 - heat shock protein 1, Mmp14 - matrix metallopeptidase 14 (membrane-inserted), Ajuba - ajuba lim protein, Dcdc2a - doublecortin domain containing 2a, Pdpn - podoplanin, Ccl2 - chem…
GO:0043062	extracellular structure organization	2.61e-08	2.56e-06	3.53	18596	246	556	26	[Abca1 - atp-binding cassette, sub-family a (abc1), member 1, Abcg1 - atp-binding cassette, sub-family g (white), member 1, Col18a1 - collagen, type xviii, alpha 1, Tgfbi - transforming growth factor, beta induced, Scara3 - scavenger receptor class a, member 3, Col4a2 - collagen, type iv, alpha 2, Adamts1 - a disintegrin-like and metallopeptidase (reprolysin type) with thrombospondin type 1 motif…
GO:0030316	osteoclast differentiation	2.62e-08	2.56e-06	10.14	18596	33	556	10	[Sbno2 - strawberry notch homolog 2 (drosophila), Tcirg1 - t cell, immune regulator 1, atpase, h+ transporting, lysosomal v0 protein a3, Nfatc1 - nuclear factor of activated t cells, cytoplasmic, calcineurin dependent 1, Gpc3 - glypican 3, Snx10 - sorting nexin 10, Junb - jun-b oncogene, Epha2 - eph receptor a2, Tnf - tumor necrosis factor, Csf1 - colony stimulating factor 1 (macrophage), Gab2 - …
GO:0070372	regulation of ERK1 and ERK2 cascade	2.82e-08	2.73e-06	3.42	18596	264	556	27	[Cd44 - cd44 antigen, Icam1 - intercellular adhesion molecule 1, Ros1 - ros1 proto-oncogene, Rras - harvey rat sarcoma oncogene, subgroup r, Cd74 - cd74 antigen (invariant polypeptide of major histocompatibility complex, class ii antigen-associated), Atf3 - activating transcription factor 3, Ccl9 - chemokine (c-c motif) ligand 9, Jun - jun oncogene, Fgg - fibrinogen gamma chain, Ctgf - connective…
GO:0008285	negative regulation of cell proliferation	2.91e-08	2.8e-06	2.49	18596	592	556	44	[Nfatc1 - nuclear factor of activated t cells, cytoplasmic, calcineurin dependent 1, Gpc3 - glypican 3, Cd44 - cd44 antigen, Cyp27b1 - cytochrome p450, family 27, subfamily b, polypeptide 1, Kank2 - kn motif and ankyrin repeat domains 2, Cblb - casitas b-lineage lymphoma b, Myocd - myocardin, Cldn3 - claudin 3, Mapk11 - mitogen-activated protein kinase 11, Arg2 - arginase type ii, Cd9 - cd9 antig…
GO:0071840	cellular component organization or biogenesis	2.94e-08	2.81e-06	1.46	18596	3997	556	174	[Rplp0 - ribosomal protein, large, p0, Ptgfrn - prostaglandin f2 receptor negative regulator, Abca1 - atp-binding cassette, sub-family a (abc1), member 1, Plekhg2 - pleckstrin homology domain containing, family g (with rhogef domain) member 2, Fat1 - fat tumor suppressor homolog 1 (drosophila), Abcg1 - atp-binding cassette, sub-family g (white), member 1, Scara3 - scavenger receptor class a, memb…
GO:0051716	cellular response to stimulus	3.42e-08	3.25e-06	1.63	18596	2448	556	119	[Slc38a2 - solute carrier family 38, member 2, Bspry - b-box and spry domain containing, Rplp0 - ribosomal protein, large, p0, Abca1 - atp-binding cassette, sub-family a (abc1), member 1, Abcg1 - atp-binding cassette, sub-family g (white), member 1, Il1f6 - interleukin 1 family, member 6, H2-Q7 - histocompatibility 2, q region locus 7, Ddx58 - dead (asp-glu-ala-asp) box polypeptide 58, Rock2 - rh…
GO:0045860	positive regulation of protein kinase activity	3.55e-08	3.35e-06	3	18596	357	556	32	[Edn1 - endothelin 1, Lat - linker for activation of t cells, Nrg1 - neuregulin 1, Agap2 - arfgap with gtpase domain, ankyrin repeat and ph domain 2, Emp2 - epithelial membrane protein 2, Sash1 - sam and sh3 domain containing 1, 9930013L23Rik - riken cdna 9930013l23 gene, Akap13 - a kinase (prka) anchor protein 13, Il34 - interleukin 34, Cd74 - cd74 antigen (invariant polypeptide of major histoco…
GO:0061041	regulation of wound healing	3.81e-08	3.58e-06	4.54	18596	140	556	19	[Ccl2 - chemokine (c-c motif) ligand 2, Adra2a - adrenergic receptor, alpha 2a, Cldn3 - claudin 3, Hpse - heparanase, Tnfrsf12a - tumor necrosis factor receptor superfamily, member 12a, Cldn4 - claudin 4, Cd9 - cd9 antigen, Serpine1 - serine (or cysteine) peptidase inhibitor, clade e, member 1, Fga - fibrinogen alpha chain, Fgg - fibrinogen gamma chain, Cdkn1a - cyclin-dependent kinase inhibitor …
GO:0051345	positive regulation of hydrolase activity	3.94e-08	3.68e-06	2.72	18596	455	556	37	[Plscr1 - phospholipid scramblase 1, Dock10 - dedicator of cytokinesis 10, Gmip - gem-interacting protein, Myo9b - myosin ixb, Icam1 - intercellular adhesion molecule 1, Cldn3 - claudin 3, Rock2 - rho-associated coiled-coil containing protein kinase 2, Cldn4 - claudin 4, Ccl9 - chemokine (c-c motif) ligand 9, Akt1 - thymoma viral proto-oncogene 1, Tbc1d8 - tbc1 domain family, member 8, Hip1 - hun…
GO:0045859	regulation of protein kinase activity	4.42e-08	4.1e-06	2.55	18596	538	556	41	[Edn1 - endothelin 1, Lat - linker for activation of t cells, Nrg1 - neuregulin 1, Agap2 - arfgap with gtpase domain, ankyrin repeat and ph domain 2, Emp2 - epithelial membrane protein 2, Cblb - casitas b-lineage lymphoma b, Myocd - myocardin, Sash1 - sam and sh3 domain containing 1, Dusp5 - dual specificity phosphatase 5, 9930013L23Rik - riken cdna 9930013l23 gene, Akap13 - a kinase (prka) ancho…
GO:0051338	regulation of transferase activity	4.83e-08	4.44e-06	2.31	18596	710	556	49	[Emp2 - epithelial membrane protein 2, Ros1 - ros1 proto-oncogene, Cblb - casitas b-lineage lymphoma b, Sash1 - sam and sh3 domain containing 1, Dusp5 - dual specificity phosphatase 5, 9930013L23Rik - riken cdna 9930013l23 gene, Bag2 - bcl2-associated athanogene 2, Il34 - interleukin 34, Dusp8 - dual specificity phosphatase 8, Akap13 - a kinase (prka) anchor protein 13, Cd74 - cd74 antigen (invar…
GO:0002683	negative regulation of immune system process	4.89e-08	4.47e-06	2.84	18596	400	556	34	[Zfp36l1 - zinc finger protein 36, c3h type-like 1, Cd44 - cd44 antigen, Trafd1 - traf type zinc finger domain containing 1, Smpdl3b - sphingomyelin phosphodiesterase, acid-like 3b, Cblb - casitas b-lineage lymphoma b, Arg2 - arginase type ii, Cd74 - cd74 antigen (invariant polypeptide of major histocompatibility complex, class ii antigen-associated), Hspb1 - heat shock protein 1, Akt1 - thymoma …
GO:0030198	extracellular matrix organization	4.9e-08	4.46e-06	3.65	18596	220	556	24	[Lgals3 - lectin, galactose binding, soluble 3, Cyp1b1 - cytochrome p450, family 1, subfamily b, polypeptide 1, Col18a1 - collagen, type xviii, alpha 1, Tgfbi - transforming growth factor, beta induced, Scara3 - scavenger receptor class a, member 3, Col4a2 - collagen, type iv, alpha 2, Mmp7 - matrix metallopeptidase 7, Sh3pxd2b - sh3 and px domains 2b, Adamts1 - a disintegrin-like and metallopept…
GO:0045807	positive regulation of endocytosis	4.95e-08	4.48e-06	4.26	18596	157	556	20	[C3 - complement component 3, Ccl2 - chemokine (c-c motif) ligand 2, Gpc3 - glypican 3, C2 - complement component 2 (within h-2s), Lbp - lipopolysaccharide binding protein, Slc11a1 - solute carrier family 11 (proton-coupled divalent metal ion transporters), member 1, Clip3 - cap-gly domain containing linker protein 3, Lrp1 - low density lipoprotein receptor-related protein 1, Eef2k - eukaryotic e…
GO:2000379	positive regulation of reactive oxygen species metabolic process	5.03e-08	4.52e-06	5.3	18596	101	556	16	[Klf4 - kruppel-like factor 4 (gut), Itgam - integrin alpha m, Cxcl1 - chemokine (c-x-c motif) ligand 1, Cyp1b1 - cytochrome p450, family 1, subfamily b, polypeptide 1, Icam1 - intercellular adhesion molecule 1, Akt1 - thymoma viral proto-oncogene 1, Tgfbr2 - transforming growth factor, beta receptor ii, Cdkn1a - cyclin-dependent kinase inhibitor 1a (p21), Clu - clusterin, Tlr5 - toll-like recept…
GO:0010810	regulation of cell-substrate adhesion	5.06e-08	4.52e-06	3.91	18596	188	556	22	[St6gal1 - beta galactoside alpha 2,6 sialyltransferase 1, Mfi2 - antigen p97 (melanoma associated) identified by monoclonal antibodies 133.2 and 96.5, Itga5 - integrin alpha 5 (fibronectin receptor alpha), Tacstd2 - tumor-associated calcium signal transducer 2, Emp2 - epithelial membrane protein 2, Itga3 - integrin alpha 3, S100a10 - s100 calcium binding protein a10 (calpactin), Acer2 - alkaline…
GO:0051347	positive regulation of transferase activity	5.51e-08	4.89e-06	2.64	18596	481	556	38	[Edn1 - endothelin 1, Lat - linker for activation of t cells, Nrg1 - neuregulin 1, Agap2 - arfgap with gtpase domain, ankyrin repeat and ph domain 2, Emp2 - epithelial membrane protein 2, Ros1 - ros1 proto-oncogene, Sash1 - sam and sh3 domain containing 1, 9930013L23Rik - riken cdna 9930013l23 gene, Akap13 - a kinase (prka) anchor protein 13, Il34 - interleukin 34, Cd74 - cd74 antigen (invariant …
GO:0045655	regulation of monocyte differentiation	5.88e-08	5.19e-06	16.72	18596	14	556	7	[Cd74 - cd74 antigen (invariant polypeptide of major histocompatibility complex, class ii antigen-associated), Zfp36l1 - zinc finger protein 36, c3h type-like 1, Jun - jun oncogene, Inpp5d - inositol polyphosphate-5-phosphatase d, Myc - myelocytomatosis oncogene, Csf1 - colony stimulating factor 1 (macrophage), Il34 - interleukin 34]
GO:1901701	cellular response to oxygen-containing compound	6.01e-08	5.28e-06	2.2	18596	804	556	53	[Plscr1 - phospholipid scramblase 1, Slc38a2 - solute carrier family 38, member 2, Abca1 - atp-binding cassette, sub-family a (abc1), member 1, Nfatc4 - nuclear factor of activated t cells, cytoplasmic, calcineurin dependent 4, Il1f6 - interleukin 1 family, member 6, Rock2 - rho-associated coiled-coil containing protein kinase 2, Rab15 - rab15, member ras oncogene family, Slc1a3 - solute carrier …
GO:0010634	positive regulation of epithelial cell migration	8.07e-08	7.04e-06	4.56	18596	132	556	18	[Anxa3 - annexin a3, Itga3 - integrin alpha 3, Sash1 - sam and sh3 domain containing 1, Rock2 - rho-associated coiled-coil containing protein kinase 2, Rras - harvey rat sarcoma oncogene, subgroup r, Hdac7 - histone deacetylase 7, Rhob - ras homolog gene family, member b, Hspb1 - heat shock protein 1, Akt1 - thymoma viral proto-oncogene 1, Serpine1 - serine (or cysteine) peptidase inhibitor, clad…
GO:0031347	regulation of defense response	8.94e-08	7.75e-06	2.45	18596	573	556	42	[Plscr1 - phospholipid scramblase 1, Ifnlr1 - interferon lambda receptor 1, Cd44 - cd44 antigen, Trafd1 - traf type zinc finger domain containing 1, Alpk1 - alpha-kinase 1, Lbp - lipopolysaccharide binding protein, Tmem173 - transmembrane protein 173, Smpdl3b - sphingomyelin phosphodiesterase, acid-like 3b, Ddx58 - dead (asp-glu-ala-asp) box polypeptide 58, Fanca - fanconi anemia, complementation…
GO:0010648	negative regulation of cell communication	9.66e-08	8.33e-06	1.98	18596	1096	556	65	[Gpc3 - glypican 3, Cd44 - cd44 antigen, Nfatc4 - nuclear factor of activated t cells, cytoplasmic, calcineurin dependent 4, Kank2 - kn motif and ankyrin repeat domains 2, Cblb - casitas b-lineage lymphoma b, Dusp5 - dual specificity phosphatase 5, Csnk1e - casein kinase 1, epsilon, Dusp8 - dual specificity phosphatase 8, Cd74 - cd74 antigen (invariant polypeptide of major histocompatibility comp…
GO:0042116	macrophage activation	1.01e-07	8.7e-06	7.83	18596	47	556	11	[Sbno2 - strawberry notch homolog 2 (drosophila), Itgam - integrin alpha m, Ifngr1 - interferon gamma receptor 1, Jun - jun oncogene, Lbp - lipopolysaccharide binding protein, Clu - clusterin, Tlr2 - toll-like receptor 2, Syk - spleen tyrosine kinase, Tnf - tumor necrosis factor, Slc11a1 - solute carrier family 11 (proton-coupled divalent metal ion transporters), member 1, Grn - granulin]
GO:0023057	negative regulation of signaling	1.1e-07	9.41e-06	1.98	18596	1100	556	65	[Gpc3 - glypican 3, Cd44 - cd44 antigen, Nfatc4 - nuclear factor of activated t cells, cytoplasmic, calcineurin dependent 4, Kank2 - kn motif and ankyrin repeat domains 2, Cblb - casitas b-lineage lymphoma b, Dusp5 - dual specificity phosphatase 5, Csnk1e - casein kinase 1, epsilon, Dusp8 - dual specificity phosphatase 8, Cd74 - cd74 antigen (invariant polypeptide of major histocompatibility comp…
GO:0043549	regulation of kinase activity	1.15e-07	9.76e-06	2.37	18596	621	556	44	[Edn1 - endothelin 1, Lat - linker for activation of t cells, Nrg1 - neuregulin 1, Agap2 - arfgap with gtpase domain, ankyrin repeat and ph domain 2, Emp2 - epithelial membrane protein 2, Cblb - casitas b-lineage lymphoma b, Ros1 - ros1 proto-oncogene, Myocd - myocardin, Sash1 - sam and sh3 domain containing 1, Dusp5 - dual specificity phosphatase 5, 9930013L23Rik - riken cdna 9930013l23 gene, Ak…
GO:0033674	positive regulation of kinase activity	1.26e-07	1.06e-05	2.73	18596	416	556	34	[Edn1 - endothelin 1, Lat - linker for activation of t cells, Nrg1 - neuregulin 1, Agap2 - arfgap with gtpase domain, ankyrin repeat and ph domain 2, Emp2 - epithelial membrane protein 2, Ros1 - ros1 proto-oncogene, Sash1 - sam and sh3 domain containing 1, 9930013L23Rik - riken cdna 9930013l23 gene, Akap13 - a kinase (prka) anchor protein 13, Il34 - interleukin 34, Cd74 - cd74 antigen (invariant …
GO:0022408	negative regulation of cell-cell adhesion	1.26e-07	1.06e-05	4.03	18596	166	556	20	[Lgals3 - lectin, galactose binding, soluble 3, Klf4 - kruppel-like factor 4 (gut), Cd44 - cd44 antigen, B4galnt2 - beta-1,4-n-acetyl-galactosaminyl transferase 2, Cblb - casitas b-lineage lymphoma b, Arg2 - arginase type ii, Cd74 - cd74 antigen (invariant polypeptide of major histocompatibility complex, class ii antigen-associated), Cd9 - cd9 antigen, Hspb1 - heat shock protein 1, Akt1 - thymoma…
GO:0032675	regulation of interleukin-6 production	1.28e-07	1.07e-05	4.43	18596	136	556	18	[Il6ra - interleukin 6 receptor, alpha, Lbp - lipopolysaccharide binding protein, Myd88 - myeloid differentiation primary response gene 88, Il1f6 - interleukin 1 family, member 6, Ddx58 - dead (asp-glu-ala-asp) box polypeptide 58, 5730559C18Rik - riken cdna 5730559c18 gene, Cd74 - cd74 antigen (invariant polypeptide of major histocompatibility complex, class ii antigen-associated), Cd84 - cd84 an…
GO:0032970	regulation of actin filament-based process	1.35e-07	1.12e-05	2.95	18596	340	556	30	[Edn1 - endothelin 1, Icam1 - intercellular adhesion molecule 1, Plekhg2 - pleckstrin homology domain containing, family g (with rhogef domain) member 2, Kank2 - kn motif and ankyrin repeat domains 2, Rock2 - rho-associated coiled-coil containing protein kinase 2, Sh3pxd2b - sh3 and px domains 2b, Akap13 - a kinase (prka) anchor protein 13, Capn1 - calpain 1, Vasp - vasodilator-stimulated phospho…
GO:0060284	regulation of cell development	1.35e-07	1.11e-05	2.06	18596	940	556	58	[Nfatc4 - nuclear factor of activated t cells, cytoplasmic, calcineurin dependent 4, Rock2 - rho-associated coiled-coil containing protein kinase 2, Akap13 - a kinase (prka) anchor protein 13, Il34 - interleukin 34, Akt1 - thymoma viral proto-oncogene 1, Hspb1 - heat shock protein 1, Map4k4 - mitogen-activated protein kinase kinase kinase kinase 4, Cpeb1 - cytoplasmic polyadenylation element bind…
GO:0009968	negative regulation of signal transduction	1.35e-07	1.11e-05	2.03	18596	987	556	60	[Gpc3 - glypican 3, Cd44 - cd44 antigen, Nfatc4 - nuclear factor of activated t cells, cytoplasmic, calcineurin dependent 4, Kank2 - kn motif and ankyrin repeat domains 2, Cblb - casitas b-lineage lymphoma b, Dusp5 - dual specificity phosphatase 5, Csnk1e - casein kinase 1, epsilon, Dusp8 - dual specificity phosphatase 8, Cd74 - cd74 antigen (invariant polypeptide of major histocompatibility comp…
GO:1902893	regulation of pri-miRNA transcription by RNA polymerase II	1.61e-07	1.31e-05	7.51	18596	49	556	11	[Klf4 - kruppel-like factor 4 (gut), Tead1 - tea domain family member 1, Nfkb1 - nuclear factor of kappa light polypeptide gene enhancer in b cells 1, p105, Tgfbr1 - transforming growth factor, beta receptor i, Jun - jun oncogene, Smad1 - smad family member 1, Rela - v-rel reticuloendotheliosis viral oncogene homolog a (avian), Nfatc4 - nuclear factor of activated t cells, cytoplasmic, calcineuri…
GO:0051090	regulation of DNA-binding transcription factor activity	1.74e-07	1.41e-05	2.92	18596	344	556	30	[Edn1 - endothelin 1, Anxa3 - annexin a3, Trim14 - tripartite motif-containing 14, Tmem173 - transmembrane protein 173, Icam1 - intercellular adhesion molecule 1, Myocd - myocardin, Ddx58 - dead (asp-glu-ala-asp) box polypeptide 58, Fanca - fanconi anemia, complementation group a, Akt1 - thymoma viral proto-oncogene 1, Cd84 - cd84 antigen, Sav1 - salvador homolog 1 (drosophila), Eda2r - ectodyspl…
GO:1903037	regulation of leukocyte cell-cell adhesion	1.83e-07	1.48e-05	3.21	18596	271	556	26	[Cd44 - cd44 antigen, Icam1 - intercellular adhesion molecule 1, Cblb - casitas b-lineage lymphoma b, Arg2 - arginase type ii, Cd74 - cd74 antigen (invariant polypeptide of major histocompatibility complex, class ii antigen-associated), Vcam1 - vascular cell adhesion molecule 1, Akt1 - thymoma viral proto-oncogene 1, Hspb1 - heat shock protein 1, Vtcn1 - v-set domain containing t cell activation …
GO:0035239	tube morphogenesis	2.12e-07	1.7e-05	3.19	18596	273	556	26	[Edn1 - endothelin 1, Nfatc1 - nuclear factor of activated t cells, cytoplasmic, calcineurin dependent 1, Gpc3 - glypican 3, Cd44 - cd44 antigen, Nfatc4 - nuclear factor of activated t cells, cytoplasmic, calcineurin dependent 4, Myocd - myocardin, Mmp14 - matrix metallopeptidase 14 (membrane-inserted), Lama5 - laminin, alpha 5, Pdpn - podoplanin, Csf1 - colony stimulating factor 1 (macrophage), …
GO:0051249	regulation of lymphocyte activation	2.28e-07	1.82e-05	2.77	18596	387	556	32	[Lat - linker for activation of t cells, Zfp36l1 - zinc finger protein 36, c3h type-like 1, Cd44 - cd44 antigen, Cblb - casitas b-lineage lymphoma b, Fanca - fanconi anemia, complementation group a, Arg2 - arginase type ii, Cd74 - cd74 antigen (invariant polypeptide of major histocompatibility complex, class ii antigen-associated), Vcam1 - vascular cell adhesion molecule 1, Hspb1 - heat shock pro…
GO:0010468	regulation of gene expression	2.53e-07	2.01e-05	1.45	18596	3619	556	157	[Slc38a2 - solute carrier family 38, member 2, Ros1 - ros1 proto-oncogene, Il1f6 - interleukin 1 family, member 6, Ahnak - ahnak nucleoprotein (desmoyokin), Ddx58 - dead (asp-glu-ala-asp) box polypeptide 58, Cldn3 - claudin 3, Csnk1e - casein kinase 1, epsilon, Rock2 - rho-associated coiled-coil containing protein kinase 2, Fanca - fanconi anemia, complementation group a, Apbb3 - amyloid beta (a4…
GO:0050867	positive regulation of cell activation	2.85e-07	2.25e-05	2.98	18596	314	556	28	[Lbp - lipopolysaccharide binding protein, Havcr1 - hepatitis a virus cellular receptor 1, Cd74 - cd74 antigen (invariant polypeptide of major histocompatibility complex, class ii antigen-associated), Vcam1 - vascular cell adhesion molecule 1, Vtcn1 - v-set domain containing t cell activation inhibitor 1, Mmp14 - matrix metallopeptidase 14 (membrane-inserted), Ctgf - connective tissue growth fact…
GO:0010038	response to metal ion	2.96e-07	2.32e-05	3.32	18596	242	556	24	[Plscr1 - phospholipid scramblase 1, Tcirg1 - t cell, immune regulator 1, atpase, h+ transporting, lysosomal v0 protein a3, Cp - ceruloplasmin, Atp13a2 - atpase type 13a2, Mt2 - metallothionein 2, Cyp27b1 - cytochrome p450, family 27, subfamily b, polypeptide 1, Nfatc4 - nuclear factor of activated t cells, cytoplasmic, calcineurin dependent 4, Trpv6 - transient receptor potential cation channel,…
GO:0050866	negative regulation of cell activation	3.02e-07	2.36e-05	3.82	18596	175	556	20	[Lgals3 - lectin, galactose binding, soluble 3, Cd44 - cd44 antigen, Cblb - casitas b-lineage lymphoma b, Pglyrp1 - peptidoglycan recognition protein 1, Arg2 - arginase type ii, Cd74 - cd74 antigen (invariant polypeptide of major histocompatibility complex, class ii antigen-associated), Cd9 - cd9 antigen, Hspb1 - heat shock protein 1, Vtcn1 - v-set domain containing t cell activation inhibitor 1,…
GO:0048729	tissue morphogenesis	3.04e-07	2.36e-05	2.84	18596	353	556	30	[Edn1 - endothelin 1, Nfatc1 - nuclear factor of activated t cells, cytoplasmic, calcineurin dependent 1, Gpc3 - glypican 3, Cd44 - cd44 antigen, Nfatc4 - nuclear factor of activated t cells, cytoplasmic, calcineurin dependent 4, Ly6e - lymphocyte antigen 6 complex, locus e, Vcl - vinculin, Socs3 - suppressor of cytokine signaling 3, Mmp14 - matrix metallopeptidase 14 (membrane-inserted), Lama5 -…
GO:1902004	positive regulation of amyloid-beta formation	3.08e-07	2.39e-05	13.77	18596	17	556	7	[Ifngr1 - interferon gamma receptor 1, Rela - v-rel reticuloendotheliosis viral oncogene homolog a (avian), Clu - clusterin, Abcg1 - atp-binding cassette, sub-family g (white), member 1, Tnf - tumor necrosis factor, Csnk1e - casein kinase 1, epsilon, Rock2 - rho-associated coiled-coil containing protein kinase 2]
GO:1903530	regulation of secretion by cell	3.27e-07	2.52e-05	2.4	18596	558	556	40	[Edn1 - endothelin 1, Tcirg1 - t cell, immune regulator 1, atpase, h+ transporting, lysosomal v0 protein a3, Rhbdf2 - rhomboid 5 homolog 2 (drosophila), Zbed6 - zinc finger, bed domain containing 6, Abcg1 - atp-binding cassette, sub-family g (white), member 1, Rab15 - rab15, member ras oncogene family, Apbb3 - amyloid beta (a4) precursor protein-binding, family b, member 3, Fgg - fibrinogen gamma…
GO:0012501	programmed cell death	3.42e-07	2.62e-05	2.33	18596	602	556	42	[Plscr1 - phospholipid scramblase 1, Tcirg1 - t cell, immune regulator 1, atpase, h+ transporting, lysosomal v0 protein a3, Zfp36l1 - zinc finger protein 36, c3h type-like 1, Stk17b - serine/threonine kinase 17b (apoptosis-inducing), Kank2 - kn motif and ankyrin repeat domains 2, Akt1 - thymoma viral proto-oncogene 1, Gsdmc2 - gasdermin c2, Hip1 - huntingtin interacting protein 1, Sav1 - salvador…
GO:0034329	cell junction assembly	3.42e-07	2.61e-05	4.15	18596	145	556	18	[Cldn7 - claudin 7, Vmp1 - vacuole membrane protein 1, Ctnnd2 - catenin (cadherin associated protein), delta 2, Itgb4 - integrin beta 4, Sh3bp1 - sh3-domain binding protein 1, Itga5 - integrin alpha 5 (fibronectin receptor alpha), Plec - plectin, Cldn3 - claudin 3, Actn1 - actinin, alpha 1, Hdac7 - histone deacetylase 7, Cldn4 - claudin 4, Vcl - vinculin, Cd9 - cd9 antigen, Rhoc - ras homolog gen…
GO:1902105	regulation of leukocyte differentiation	3.5e-07	2.65e-05	3.19	18596	262	556	25	[Zfp36l1 - zinc finger protein 36, c3h type-like 1, Cd44 - cd44 antigen, Il34 - interleukin 34, Fanca - fanconi anemia, complementation group a, Cd74 - cd74 antigen (invariant polypeptide of major histocompatibility complex, class ii antigen-associated), Hspb1 - heat shock protein 1, Jun - jun oncogene, Mmp14 - matrix metallopeptidase 14 (membrane-inserted), Zc3h12a - zinc finger ccch type contai…
GO:0002703	regulation of leukocyte mediated immunity	3.6e-07	2.71e-05	3.5	18596	210	556	22	[C3 - complement component 3, Itgam - integrin alpha m, Cxcl1 - chemokine (c-x-c motif) ligand 1, Tnfrsf1b - tumor necrosis factor receptor superfamily, member 1b, H2-M2 - histocompatibility 2, m region locus 2, H2-Q7 - histocompatibility 2, q region locus 7, Ddx58 - dead (asp-glu-ala-asp) box polypeptide 58, H2-K1 - histocompatibility 2, k1, k region, Il18r1 - interleukin 18 receptor 1, Cd84 - c…
GO:0051049	regulation of transport	4.35e-07	3.26e-05	1.75	18596	1571	556	82	[Plscr1 - phospholipid scramblase 1, Zbed6 - zinc finger, bed domain containing 6, Abca1 - atp-binding cassette, sub-family a (abc1), member 1, Gpc3 - glypican 3, Clic1 - chloride intracellular channel 1, Abcg1 - atp-binding cassette, sub-family g (white), member 1, Tmem37 - transmembrane protein 37, Ros1 - ros1 proto-oncogene, Ahnak - ahnak nucleoprotein (desmoyokin), 9930013L23Rik - riken cdna …
GO:0030099	myeloid cell differentiation	4.38e-07	3.27e-05	3.9	18596	163	556	19	[Plscr1 - phospholipid scramblase 1, Tcirg1 - t cell, immune regulator 1, atpase, h+ transporting, lysosomal v0 protein a3, Sbno2 - strawberry notch homolog 2 (drosophila), Nfatc1 - nuclear factor of activated t cells, cytoplasmic, calcineurin dependent 1, Gpc3 - glypican 3, Actn1 - actinin, alpha 1, Ldb1 - lim domain binding 1, Jun - jun oncogene, Tgfbr2 - transforming growth factor, beta recept…
GO:0043123	positive regulation of I-kappaB kinase/NF-kappaB signaling	4.64e-07	3.45e-05	4.82	18596	104	556	15	[Trim14 - tripartite motif-containing 14, Alpk1 - alpha-kinase 1, Myd88 - myeloid differentiation primary response gene 88, Trim12a - tripartite motif-containing 12a, 5730559C18Rik - riken cdna 5730559c18 gene, Akap13 - a kinase (prka) anchor protein 13, Map3k14 - mitogen-activated protein kinase kinase kinase 14, Cd74 - cd74 antigen (invariant polypeptide of major histocompatibility complex, cla…
GO:0051336	regulation of hydrolase activity	4.7e-07	3.48e-05	2.07	18596	858	556	53	[Plscr1 - phospholipid scramblase 1, Dock10 - dedicator of cytokinesis 10, Gmip - gem-interacting protein, Gpc3 - glypican 3, Cd44 - cd44 antigen, Cblb - casitas b-lineage lymphoma b, Cldn3 - claudin 3, Rock2 - rho-associated coiled-coil containing protein kinase 2, Cldn4 - claudin 4, Oas2 - 2'-5' oligoadenylate synthetase 2, Akt1 - thymoma viral proto-oncogene 1, Serpina3n - serine (or cysteine)…
GO:0032956	regulation of actin cytoskeleton organization	4.71e-07	3.47e-05	2.98	18596	303	556	27	[Edn1 - endothelin 1, Icam1 - intercellular adhesion molecule 1, Plekhg2 - pleckstrin homology domain containing, family g (with rhogef domain) member 2, Kank2 - kn motif and ankyrin repeat domains 2, Rock2 - rho-associated coiled-coil containing protein kinase 2, Sh3pxd2b - sh3 and px domains 2b, Akap13 - a kinase (prka) anchor protein 13, Capn1 - calpain 1, Vasp - vasodilator-stimulated phospho…
GO:0034097	response to cytokine	5.08e-07	3.72e-05	2.27	18596	633	556	43	[Bspry - b-box and spry domain containing, Plscr1 - phospholipid scramblase 1, Tcirg1 - t cell, immune regulator 1, atpase, h+ transporting, lysosomal v0 protein a3, Rplp0 - ribosomal protein, large, p0, Zfp36l1 - zinc finger protein 36, c3h type-like 1, Cyp27b1 - cytochrome p450, family 27, subfamily b, polypeptide 1, Tmem173 - transmembrane protein 173, Icam1 - intercellular adhesion molecule 1…
GO:0009987	cellular process	5.52e-07	4.02e-05	1.15	18596	11957	556	411	[Abca1 - atp-binding cassette, sub-family a (abc1), member 1, Ptgfrn - prostaglandin f2 receptor negative regulator, Cyp27b1 - cytochrome p450, family 27, subfamily b, polypeptide 1, H6pd - hexose-6-phosphate dehydrogenase (glucose 1-dehydrogenase), Abcg1 - atp-binding cassette, sub-family g (white), member 1, Ddx26b - dead/h (asp-glu-ala-asp/his) box polypeptide 26b, H2-Q7 - histocompatibility 2…
GO:0043122	regulation of I-kappaB kinase/NF-kappaB signaling	5.7e-07	4.13e-05	4.01	18596	150	556	18	[Trim14 - tripartite motif-containing 14, Alpk1 - alpha-kinase 1, Myd88 - myeloid differentiation primary response gene 88, Trim12a - tripartite motif-containing 12a, 5730559C18Rik - riken cdna 5730559c18 gene, Akap13 - a kinase (prka) anchor protein 13, Map3k14 - mitogen-activated protein kinase kinase kinase 14, Cd74 - cd74 antigen (invariant polypeptide of major histocompatibility complex, cla…
GO:0002237	response to molecule of bacterial origin	5.72e-07	4.13e-05	2.95	18596	306	556	27	[Plscr1 - phospholipid scramblase 1, Abca1 - atp-binding cassette, sub-family a (abc1), member 1, Cyp27b1 - cytochrome p450, family 27, subfamily b, polypeptide 1, Lbp - lipopolysaccharide binding protein, Il1f6 - interleukin 1 family, member 6, Havcr1 - hepatitis a virus cellular receptor 1, Zc3h12a - zinc finger ccch type containing 12a, Cd68 - cd68 antigen, Ccl2 - chemokine (c-c motif) ligand …
GO:0008219	cell death	5.77e-07	4.14e-05	2.26	18596	636	556	43	[Plscr1 - phospholipid scramblase 1, Tcirg1 - t cell, immune regulator 1, atpase, h+ transporting, lysosomal v0 protein a3, Zfp36l1 - zinc finger protein 36, c3h type-like 1, Stk17b - serine/threonine kinase 17b (apoptosis-inducing), Emp2 - epithelial membrane protein 2, Kank2 - kn motif and ankyrin repeat domains 2, Akt1 - thymoma viral proto-oncogene 1, Gsdmc2 - gasdermin c2, Hip1 - huntingtin …
GO:0051091	positive regulation of DNA-binding transcription factor activity	5.85e-07	4.18e-05	3.41	18596	216	556	22	[Edn1 - endothelin 1, Anxa3 - annexin a3, Trim14 - tripartite motif-containing 14, Icam1 - intercellular adhesion molecule 1, Tmem173 - transmembrane protein 173, Ngf - nerve growth factor, Myd88 - myeloid differentiation primary response gene 88, Myocd - myocardin, Trim12a - tripartite motif-containing 12a, Ddx58 - dead (asp-glu-ala-asp) box polypeptide 58, Cacna1d - calcium channel, voltage-dep…
GO:1903706	regulation of hemopoiesis	6.38e-07	4.54e-05	2.8	18596	346	556	29	[Zfp36l1 - zinc finger protein 36, c3h type-like 1, Cd44 - cd44 antigen, Il34 - interleukin 34, Fanca - fanconi anemia, complementation group a, Cd74 - cd74 antigen (invariant polypeptide of major histocompatibility complex, class ii antigen-associated), Hspb1 - heat shock protein 1, Mmp14 - matrix metallopeptidase 14 (membrane-inserted), Jun - jun oncogene, Csf3r - colony stimulating factor 3 re…
GO:0002791	regulation of peptide secretion	6.4e-07	4.53e-05	3.01	18596	289	556	26	[Tcirg1 - t cell, immune regulator 1, atpase, h+ transporting, lysosomal v0 protein a3, Zbed6 - zinc finger, bed domain containing 6, Rhbdf2 - rhomboid 5 homolog 2 (drosophila), Abcg1 - atp-binding cassette, sub-family g (white), member 1, Cd74 - cd74 antigen (invariant polypeptide of major histocompatibility complex, class ii antigen-associated), Apbb3 - amyloid beta (a4) precursor protein-bindi…
GO:0060627	regulation of vesicle-mediated transport	6.54e-07	4.61e-05	2.47	18596	488	556	36	[Plscr1 - phospholipid scramblase 1, Gpc3 - glypican 3, Lbp - lipopolysaccharide binding protein, Rab15 - rab15, member ras oncogene family, Eef2k - eukaryotic elongation factor-2 kinase, Fgg - fibrinogen gamma chain, Cd84 - cd84 antigen, Hip1 - huntingtin interacting protein 1, Gab2 - growth factor receptor bound protein 2-associated protein 2, C3 - complement component 3, Ccl2 - chemokine (c-c …
GO:0051179	localization	6.74e-07	4.73e-05	1.46	18596	3297	556	144	[Slc38a2 - solute carrier family 38, member 2, Bspry - b-box and spry domain containing, Abca1 - atp-binding cassette, sub-family a (abc1), member 1, Spns2 - spinster homolog 2, Cyp27b1 - cytochrome p450, family 27, subfamily b, polypeptide 1, Abcg1 - atp-binding cassette, sub-family g (white), member 1, Tmem37 - transmembrane protein 37, Steap1 - six transmembrane epithelial antigen of the prost…
GO:0002699	positive regulation of immune effector process	6.84e-07	4.78e-05	3.38	18596	218	556	22	[C3 - complement component 3, Ccl2 - chemokine (c-c motif) ligand 2, Itgam - integrin alpha m, Cxcl1 - chemokine (c-x-c motif) ligand 1, Lbp - lipopolysaccharide binding protein, H2-M2 - histocompatibility 2, m region locus 2, H2-Q7 - histocompatibility 2, q region locus 7, Sema7a - sema domain, immunoglobulin domain (ig), and gpi membrane anchor, (semaphorin) 7a, Ddx58 - dead (asp-glu-ala-asp) b…
GO:0045087	innate immune response	7.83e-07	5.44e-05	2.53	18596	450	556	34	[Trim14 - tripartite motif-containing 14, Alpk1 - alpha-kinase 1, Lbp - lipopolysaccharide binding protein, Tmem173 - transmembrane protein 173, Smpdl3b - sphingomyelin phosphodiesterase, acid-like 3b, Il1f6 - interleukin 1 family, member 6, Ddx58 - dead (asp-glu-ala-asp) box polypeptide 58, Arg2 - arginase type ii, Oas2 - 2'-5' oligoadenylate synthetase 2, Il34 - interleukin 34, Fgg - fibrinogen…
GO:0007167	enzyme linked receptor protein signaling pathway	7.83e-07	5.41e-05	2.53	18596	450	556	34	[Lat - linker for activation of t cells, Blnk - b cell linker, Nfatc4 - nuclear factor of activated t cells, cytoplasmic, calcineurin dependent 4, Ros1 - ros1 proto-oncogene, Col4a2 - collagen, type iv, alpha 2, Efemp1 - epidermal growth factor-containing fibulin-like extracellular matrix protein 1, Hspb1 - heat shock protein 1, Akt1 - thymoma viral proto-oncogene 1, Jun - jun oncogene, Ltbp3 - l…
GO:0071219	cellular response to molecule of bacterial origin	8.64e-07	5.95e-05	3.33	18596	221	556	22	[Plscr1 - phospholipid scramblase 1, Plscr3 - phospholipid scramblase 3, Ccl2 - chemokine (c-c motif) ligand 2, Sbno2 - strawberry notch homolog 2 (drosophila), Abca1 - atp-binding cassette, sub-family a (abc1), member 1, Cxcl1 - chemokine (c-x-c motif) ligand 1, Tnfrsf1b - tumor necrosis factor receptor superfamily, member 1b, Lbp - lipopolysaccharide binding protein, Myd88 - myeloid differentia…
GO:0051050	positive regulation of transport	9.35e-07	6.41e-05	2.04	18596	854	556	52	[Gpc3 - glypican 3, Abca1 - atp-binding cassette, sub-family a (abc1), member 1, Abcg1 - atp-binding cassette, sub-family g (white), member 1, 9930013L23Rik - riken cdna 9930013l23 gene, Akt1 - thymoma viral proto-oncogene 1, Apbb3 - amyloid beta (a4) precursor protein-binding, family b, member 3, Ccl2 - chemokine (c-c motif) ligand 2, Itgam - integrin alpha m, Cxcl1 - chemokine (c-x-c motif) lig…
GO:0042742	defense response to bacterium	9.9e-07	6.75e-05	3.02	18596	277	556	25	[Anxa3 - annexin a3, Lbp - lipopolysaccharide binding protein, Stab1 - stabilin 1, Gsdmc2 - gasdermin c2, Gbp8 - guanylate-binding protein 8, Myd88 - myeloid differentiation primary response gene 88, Pglyrp1 - peptidoglycan recognition protein 1, Slc11a1 - solute carrier family 11 (proton-coupled divalent metal ion transporters), member 1, Mmp7 - matrix metallopeptidase 7, H2-K1 - histocompatibil…
GO:0050708	regulation of protein secretion	1.02e-06	6.91e-05	3.1	18596	259	556	24	[Adra2a - adrenergic receptor, alpha 2a, Tcirg1 - t cell, immune regulator 1, atpase, h+ transporting, lysosomal v0 protein a3, Rhbdf2 - rhomboid 5 homolog 2 (drosophila), Zbed6 - zinc finger, bed domain containing 6, Atp13a2 - atpase type 13a2, Abcg1 - atp-binding cassette, sub-family g (white), member 1, Ano1 - anoctamin 1, calcium activated chloride channel, Lrp1 - low density lipoprotein rece…
GO:0071216	cellular response to biotic stimulus	1.02e-06	6.93e-05	3.19	18596	241	556	23	[Plscr1 - phospholipid scramblase 1, Plscr3 - phospholipid scramblase 3, Ccl2 - chemokine (c-c motif) ligand 2, Sbno2 - strawberry notch homolog 2 (drosophila), Abca1 - atp-binding cassette, sub-family a (abc1), member 1, Cxcl1 - chemokine (c-x-c motif) ligand 1, Tnfrsf1b - tumor necrosis factor receptor superfamily, member 1b, Lbp - lipopolysaccharide binding protein, Myd88 - myeloid differentia…
GO:1902895	positive regulation of pri-miRNA transcription by RNA polymerase II	1.05e-06	7.1e-05	8.14	18596	37	556	9	[Klf4 - kruppel-like factor 4 (gut), Tead1 - tea domain family member 1, Nfkb1 - nuclear factor of kappa light polypeptide gene enhancer in b cells 1, p105, Tgfbr1 - transforming growth factor, beta receptor i, Jun - jun oncogene, Smad1 - smad family member 1, Rela - v-rel reticuloendotheliosis viral oncogene homolog a (avian), Klf5 - kruppel-like factor 5, Tnf - tumor necrosis factor]
GO:0002696	positive regulation of leukocyte activation	1.08e-06	7.21e-05	2.93	18596	297	556	26	[Lbp - lipopolysaccharide binding protein, Havcr1 - hepatitis a virus cellular receptor 1, Cd74 - cd74 antigen (invariant polypeptide of major histocompatibility complex, class ii antigen-associated), Vcam1 - vascular cell adhesion molecule 1, Vtcn1 - v-set domain containing t cell activation inhibitor 1, Mmp14 - matrix metallopeptidase 14 (membrane-inserted), Gab2 - growth factor receptor bound …
GO:0006810	transport	1.08e-06	7.2e-05	1.51	18596	2695	556	122	[Slc38a2 - solute carrier family 38, member 2, Bspry - b-box and spry domain containing, Abca1 - atp-binding cassette, sub-family a (abc1), member 1, Cyp27b1 - cytochrome p450, family 27, subfamily b, polypeptide 1, Spns2 - spinster homolog 2, Abcg1 - atp-binding cassette, sub-family g (white), member 1, Tmem37 - transmembrane protein 37, Slc1a5 - solute carrier family 1 (neutral amino acid trans…
GO:0051046	regulation of secretion	1.08e-06	7.19e-05	2.23	18596	629	556	42	[Edn1 - endothelin 1, Tcirg1 - t cell, immune regulator 1, atpase, h+ transporting, lysosomal v0 protein a3, Rhbdf2 - rhomboid 5 homolog 2 (drosophila), Zbed6 - zinc finger, bed domain containing 6, Abcg1 - atp-binding cassette, sub-family g (white), member 1, Rab15 - rab15, member ras oncogene family, Oas2 - 2'-5' oligoadenylate synthetase 2, Cd74 - cd74 antigen (invariant polypeptide of major h…
GO:0032102	negative regulation of response to external stimulus	1.3e-06	8.59e-05	2.9	18596	300	556	26	[St6gal1 - beta galactoside alpha 2,6 sialyltransferase 1, Cd44 - cd44 antigen, Smpdl3b - sphingomyelin phosphodiesterase, acid-like 3b, Kank2 - kn motif and ankyrin repeat domains 2, Cldn3 - claudin 3, Arg2 - arginase type ii, Cd9 - cd9 antigen, Socs3 - suppressor of cytokine signaling 3, Fgg - fibrinogen gamma chain, Ier3 - immediate early response 3, Zc3h12a - zinc finger ccch type containing …
GO:0034330	cell junction organization	1.33e-06	8.78e-05	3.48	18596	192	556	20	[Cldn7 - claudin 7, Vmp1 - vacuole membrane protein 1, Ctnnd2 - catenin (cadherin associated protein), delta 2, Itgb4 - integrin beta 4, Sh3bp1 - sh3-domain binding protein 1, Itga5 - integrin alpha 5 (fibronectin receptor alpha), Plec - plectin, Cldn3 - claudin 3, 5730559C18Rik - riken cdna 5730559c18 gene, Actn1 - actinin, alpha 1, Hdac7 - histone deacetylase 7, Cldn4 - claudin 4, Vcl - vinculi…
GO:0002695	negative regulation of leukocyte activation	1.35e-06	8.85e-05	3.79	18596	159	556	18	[Lgals3 - lectin, galactose binding, soluble 3, Cd44 - cd44 antigen, Cblb - casitas b-lineage lymphoma b, Pglyrp1 - peptidoglycan recognition protein 1, Arg2 - arginase type ii, Cd74 - cd74 antigen (invariant polypeptide of major histocompatibility complex, class ii antigen-associated), Hspb1 - heat shock protein 1, Vtcn1 - v-set domain containing t cell activation inhibitor 1, Cd84 - cd84 antige…
GO:0050900	leukocyte migration	1.43e-06	9.31e-05	3.61	18596	176	556	19	[Ccl2 - chemokine (c-c motif) ligand 2, Lgals3 - lectin, galactose binding, soluble 3, Itgam - integrin alpha m, Cxcl1 - chemokine (c-x-c motif) ligand 1, Spns2 - spinster homolog 2, Myo9b - myosin ixb, Icam1 - intercellular adhesion molecule 1, Lbp - lipopolysaccharide binding protein, Ccl9 - chemokine (c-c motif) ligand 9, Ch25h - cholesterol 25-hydroxylase, Cd24a - cd24a antigen, Csf3r - colon…
GO:0071222	cellular response to lipopolysaccharide	1.53e-06	9.97e-05	3.33	18596	211	556	21	[Plscr1 - phospholipid scramblase 1, Plscr3 - phospholipid scramblase 3, Ccl2 - chemokine (c-c motif) ligand 2, Sbno2 - strawberry notch homolog 2 (drosophila), Abca1 - atp-binding cassette, sub-family a (abc1), member 1, Cxcl1 - chemokine (c-x-c motif) ligand 1, Tnfrsf1b - tumor necrosis factor receptor superfamily, member 1b, Lbp - lipopolysaccharide binding protein, Myd88 - myeloid differentia…
GO:0030100	regulation of endocytosis	1.57e-06	0.000101	3.11	18596	247	556	23	[C3 - complement component 3, Plscr1 - phospholipid scramblase 1, Ccl2 - chemokine (c-c motif) ligand 2, Lgals3 - lectin, galactose binding, soluble 3, Gpc3 - glypican 3, C2 - complement component 2 (within h-2s), Lbp - lipopolysaccharide binding protein, Slc11a1 - solute carrier family 11 (proton-coupled divalent metal ion transporters), member 1, Lrp1 - low density lipoprotein receptor-related …
GO:0002263	cell activation involved in immune response	1.63e-06	0.000105	3.92	18596	145	556	17	[Sbno2 - strawberry notch homolog 2 (drosophila), Dock10 - dedicator of cytokinesis 10, Anxa3 - annexin a3, Lat - linker for activation of t cells, Icam1 - intercellular adhesion molecule 1, Lbp - lipopolysaccharide binding protein, Myd88 - myeloid differentiation primary response gene 88, Slc11a1 - solute carrier family 11 (proton-coupled divalent metal ion transporters), member 1, Lrp1 - low de…
GO:0009719	response to endogenous stimulus	1.66e-06	0.000106	2.05	18596	800	556	49	[Cd44 - cd44 antigen, Cyp27b1 - cytochrome p450, family 27, subfamily b, polypeptide 1, Fosl2 - fos-like antigen 2, Rock2 - rho-associated coiled-coil containing protein kinase 2, Rab15 - rab15, member ras oncogene family, Slc1a3 - solute carrier family 1 (glial high affinity glutamate transporter), member 3, Cd9 - cd9 antigen, Akt1 - thymoma viral proto-oncogene 1, Serpina3n - serine (or cystein…
GO:0045321	leukocyte activation	1.7e-06	0.000108	2.52	18596	424	556	32	[Anxa3 - annexin a3, Dock10 - dedicator of cytokinesis 10, Tcirg1 - t cell, immune regulator 1, atpase, h+ transporting, lysosomal v0 protein a3, Lat - linker for activation of t cells, Nfatc1 - nuclear factor of activated t cells, cytoplasmic, calcineurin dependent 1, Zfp36l1 - zinc finger protein 36, c3h type-like 1, Blnk - b cell linker, Cd44 - cd44 antigen, Icam1 - intercellular adhesion mole…
GO:0098609	cell-cell adhesion	1.78e-06	0.000113	2.72	18596	344	556	28	[Zfp36l1 - zinc finger protein 36, c3h type-like 1, Vmp1 - vacuole membrane protein 1, Cd44 - cd44 antigen, Itga5 - integrin alpha 5 (fibronectin receptor alpha), Icam1 - intercellular adhesion molecule 1, Fat1 - fat tumor suppressor homolog 1 (drosophila), Pvr - poliovirus receptor, Cldn3 - claudin 3, Vcl - vinculin, Vcam1 - vascular cell adhesion molecule 1, Scarf2 - scavenger receptor class f,…
GO:0002269	leukocyte activation involved in inflammatory response	1.99e-06	0.000126	8.92	18596	30	556	8	[Itgam - integrin alpha m, Ifngr1 - interferon gamma receptor 1, Jun - jun oncogene, Clu - clusterin, Myd88 - myeloid differentiation primary response gene 88, Tlr2 - toll-like receptor 2, Tnf - tumor necrosis factor, Grn - granulin]
GO:1903708	positive regulation of hemopoiesis	2e-06	0.000126	3.53	18596	180	556	19	[Itgam - integrin alpha m, Zfp36l1 - zinc finger protein 36, c3h type-like 1, Cxcl1 - chemokine (c-x-c motif) ligand 1, Il34 - interleukin 34, Cd74 - cd74 antigen (invariant polypeptide of major histocompatibility complex, class ii antigen-associated), Zbtb16 - zinc finger and btb domain containing 16, Jun - jun oncogene, Mmp14 - matrix metallopeptidase 14 (membrane-inserted), Tgfbr2 - transformi…
GO:0002573	myeloid leukocyte differentiation	2.05e-06	0.000128	4.94	18596	88	556	13	[Tcirg1 - t cell, immune regulator 1, atpase, h+ transporting, lysosomal v0 protein a3, Sbno2 - strawberry notch homolog 2 (drosophila), Nfatc1 - nuclear factor of activated t cells, cytoplasmic, calcineurin dependent 1, Gpc3 - glypican 3, Jun - jun oncogene, Tgfbr2 - transforming growth factor, beta receptor ii, Snx10 - sorting nexin 10, Junb - jun-b oncogene, Epha2 - eph receptor a2, F2rl1 - co…
GO:1901222	regulation of NIK/NF-kappaB signaling	2.05e-06	0.000128	4.94	18596	88	556	13	[Edn1 - endothelin 1, Edaradd - edar (ectodysplasin-a receptor)-associated death domain, Sash1 - sam and sh3 domain containing 1, Hdac7 - histone deacetylase 7, Il18r1 - interleukin 18 receptor 1, Rela - v-rel reticuloendotheliosis viral oncogene homolog a (avian), Capn1 - calpain 1, Tlr2 - toll-like receptor 2, Tnf - tumor necrosis factor, Zc3h12a - zinc finger ccch type containing 12a, Cd14 - c…
GO:1903532	positive regulation of secretion by cell	2.15e-06	0.000134	2.89	18596	289	556	25	[Edn1 - endothelin 1, Abcg1 - atp-binding cassette, sub-family g (white), member 1, Apbb3 - amyloid beta (a4) precursor protein-binding, family b, member 3, Fgg - fibrinogen gamma chain, Trpm2 - transient receptor potential cation channel, subfamily m, member 2, Gab2 - growth factor receptor bound protein 2-associated protein 2, Lgals3 - lectin, galactose binding, soluble 3, Itgam - integrin alph…
GO:0045596	negative regulation of cell differentiation	2.18e-06	0.000135	2.15	18596	669	556	43	[Nfatc1 - nuclear factor of activated t cells, cytoplasmic, calcineurin dependent 1, Zbed6 - zinc finger, bed domain containing 6, Zfp36l1 - zinc finger protein 36, c3h type-like 1, Nrg1 - neuregulin 1, Cd44 - cd44 antigen, Abcg1 - atp-binding cassette, sub-family g (white), member 1, Nfatc4 - nuclear factor of activated t cells, cytoplasmic, calcineurin dependent 4, Myocd - myocardin, Hdac7 - hi…
GO:0006915	apoptotic process	2.24e-06	0.000138	2.28	18596	558	556	38	[Plscr1 - phospholipid scramblase 1, Tcirg1 - t cell, immune regulator 1, atpase, h+ transporting, lysosomal v0 protein a3, Zfp36l1 - zinc finger protein 36, c3h type-like 1, Stk17b - serine/threonine kinase 17b (apoptosis-inducing), Kank2 - kn motif and ankyrin repeat domains 2, Akt1 - thymoma viral proto-oncogene 1, Hip1 - huntingtin interacting protein 1, Sav1 - salvador homolog 1 (drosophila)…
GO:1902993	positive regulation of amyloid precursor protein catabolic process	2.37e-06	0.000146	10.64	18596	22	556	7	[Ifngr1 - interferon gamma receptor 1, Rela - v-rel reticuloendotheliosis viral oncogene homolog a (avian), Clu - clusterin, Abcg1 - atp-binding cassette, sub-family g (white), member 1, Tnf - tumor necrosis factor, Csnk1e - casein kinase 1, epsilon, Rock2 - rho-associated coiled-coil containing protein kinase 2]
GO:0016064	immunoglobulin mediated immune response	2.37e-06	0.000145	10.64	18596	22	556	7	[Cd74 - cd74 antigen (invariant polypeptide of major histocompatibility complex, class ii antigen-associated), Tcirg1 - t cell, immune regulator 1, atpase, h+ transporting, lysosomal v0 protein a3, C4b - complement component 4b (chido blood group), Inpp5d - inositol polyphosphate-5-phosphatase d, Myd88 - myeloid differentiation primary response gene 88, Bcl3 - b cell leukemia/lymphoma 3, Il4ra - …
GO:1903038	negative regulation of leukocyte cell-cell adhesion	2.4e-06	0.000146	4.25	18596	118	556	15	[Lgals3 - lectin, galactose binding, soluble 3, Klf4 - kruppel-like factor 4 (gut), Cd44 - cd44 antigen, Cblb - casitas b-lineage lymphoma b, Arg2 - arginase type ii, Cd74 - cd74 antigen (invariant polypeptide of major histocompatibility complex, class ii antigen-associated), Hspb1 - heat shock protein 1, Akt1 - thymoma viral proto-oncogene 1, Vtcn1 - v-set domain containing t cell activation inh…
GO:0070848	response to growth factor	2.41e-06	0.000146	3.24	18596	217	556	21	[Klf4 - kruppel-like factor 4 (gut), Zfp36l1 - zinc finger protein 36, c3h type-like 1, Cd44 - cd44 antigen, Smad1 - smad family member 1, Apaf1 - apoptotic peptidase activating factor 1, Col4a2 - collagen, type iv, alpha 2, Rock2 - rho-associated coiled-coil containing protein kinase 2, Ppp2r5b - protein phosphatase 2, regulatory subunit b (b56), beta isoform, Akt1 - thymoma viral proto-oncogene…
GO:1903036	positive regulation of response to wounding	2.46e-06	0.000149	5.28	18596	76	556	12	[Ccl2 - chemokine (c-c motif) ligand 2, Adra2a - adrenergic receptor, alpha 2a, Serpine1 - serine (or cysteine) peptidase inhibitor, clade e, member 1, Cd24a - cd24a antigen, Reg3g - regenerating islet-derived 3 gamma, Cldn3 - claudin 3, Hpse - heparanase, Grn - granulin, Pdpn - podoplanin, Lrp1 - low density lipoprotein receptor-related protein 1, Smoc2 - sparc related modular calcium binding 2,…
GO:0048660	regulation of smooth muscle cell proliferation	2.61e-06	0.000157	3.79	18596	150	556	17	[Edn1 - endothelin 1, Klf4 - kruppel-like factor 4 (gut), Il6ra - interleukin 6 receptor, alpha, Myd88 - myeloid differentiation primary response gene 88, Mef2d - myocyte enhancer factor 2d, Myocd - myocardin, Myc - myelocytomatosis oncogene, Ddx39b - dead (asp-glu-ala-asp) box polypeptide 39b, Adamts1 - a disintegrin-like and metallopeptidase (reprolysin type) with thrombospondin type 1 motif, 1…
GO:0050764	regulation of phagocytosis	2.65e-06	0.000159	4.83	18596	90	556	13	[Plscr1 - phospholipid scramblase 1, Ccl2 - chemokine (c-c motif) ligand 2, C3 - complement component 3, Lbp - lipopolysaccharide binding protein, C2 - complement component 2 (within h-2s), Slc11a1 - solute carrier family 11 (proton-coupled divalent metal ion transporters), member 1, Lrp1 - low density lipoprotein receptor-related protein 1, Cd47 - cd47 antigen (rh-related antigen, integrin-assoc…
GO:0002888	positive regulation of myeloid leukocyte mediated immunity	2.67e-06	0.00016	7.34	18596	41	556	9	[C3 - complement component 3, Itgam - integrin alpha m, Cxcl1 - chemokine (c-x-c motif) ligand 1, F2rl1 - coagulation factor ii (thrombin) receptor-like 1, Syk - spleen tyrosine kinase, Pld2 - phospholipase d2, Ddx58 - dead (asp-glu-ala-asp) box polypeptide 58, Il4ra - interleukin 4 receptor, alpha, Gab2 - growth factor receptor bound protein 2-associated protein 2]
GO:0045657	positive regulation of monocyte differentiation	2.68e-06	0.000159	18.58	18596	9	556	5	[Cd74 - cd74 antigen (invariant polypeptide of major histocompatibility complex, class ii antigen-associated), Zfp36l1 - zinc finger protein 36, c3h type-like 1, Jun - jun oncogene, Csf1 - colony stimulating factor 1 (macrophage), Il34 - interleukin 34]
GO:2000341	regulation of chemokine (C-X-C motif) ligand 2 production	2.77e-06	0.000164	13.38	18596	15	556	6	[Cd74 - cd74 antigen (invariant polypeptide of major histocompatibility complex, class ii antigen-associated), Klf4 - kruppel-like factor 4 (gut), Myd88 - myeloid differentiation primary response gene 88, F2rl1 - coagulation factor ii (thrombin) receptor-like 1, Tnf - tumor necrosis factor, Lrp1 - low density lipoprotein receptor-related protein 1]
GO:0050777	negative regulation of immune response	2.84e-06	0.000168	3.96	18596	135	556	16	[Lgals3 - lectin, galactose binding, soluble 3, Trafd1 - traf type zinc finger domain containing 1, Smpdl3b - sphingomyelin phosphodiesterase, acid-like 3b, Pglyrp1 - peptidoglycan recognition protein 1, Arg2 - arginase type ii, Cd84 - cd84 antigen, Muc4 - mucin 4, Inpp5d - inositol polyphosphate-5-phosphatase d, 4632428N05Rik - riken cdna 4632428n05 gene, Zc3h12a - zinc finger ccch type containi…
GO:1902107	positive regulation of leukocyte differentiation	2.86e-06	0.000168	3.77	18596	151	556	17	[Itgam - integrin alpha m, Zfp36l1 - zinc finger protein 36, c3h type-like 1, Il34 - interleukin 34, Cd74 - cd74 antigen (invariant polypeptide of major histocompatibility complex, class ii antigen-associated), Zbtb16 - zinc finger and btb domain containing 16, Jun - jun oncogene, Mmp14 - matrix metallopeptidase 14 (membrane-inserted), Tgfbr2 - transforming growth factor, beta receptor ii, Inpp5d…
GO:0051234	establishment of localization	2.89e-06	0.00017	1.48	18596	2833	556	125	[Slc38a2 - solute carrier family 38, member 2, Bspry - b-box and spry domain containing, Abca1 - atp-binding cassette, sub-family a (abc1), member 1, Cyp27b1 - cytochrome p450, family 27, subfamily b, polypeptide 1, Spns2 - spinster homolog 2, Abcg1 - atp-binding cassette, sub-family g (white), member 1, Tmem37 - transmembrane protein 37, Slc1a5 - solute carrier family 1 (neutral amino acid trans…
GO:0032760	positive regulation of tumor necrosis factor production	3.01e-06	0.000176	4.78	18596	91	556	13	[Ccl2 - chemokine (c-c motif) ligand 2, Ifngr1 - interferon gamma receptor 1, Lbp - lipopolysaccharide binding protein, Nfatc4 - nuclear factor of activated t cells, cytoplasmic, calcineurin dependent 4, Myd88 - myeloid differentiation primary response gene 88, Ddx58 - dead (asp-glu-ala-asp) box polypeptide 58, Hspb1 - heat shock protein 1, Cd84 - cd84 antigen, Clu - clusterin, Tlr2 - toll-like r…
GO:1903557	positive regulation of tumor necrosis factor superfamily cytokine production	3.01e-06	0.000175	4.78	18596	91	556	13	[Ccl2 - chemokine (c-c motif) ligand 2, Ifngr1 - interferon gamma receptor 1, Lbp - lipopolysaccharide binding protein, Nfatc4 - nuclear factor of activated t cells, cytoplasmic, calcineurin dependent 4, Myd88 - myeloid differentiation primary response gene 88, Ddx58 - dead (asp-glu-ala-asp) box polypeptide 58, Hspb1 - heat shock protein 1, Cd84 - cd84 antigen, Clu - clusterin, Syk - spleen tyros…
GO:0051250	negative regulation of lymphocyte activation	3.13e-06	0.000182	3.93	18596	136	556	16	[Lgals3 - lectin, galactose binding, soluble 3, Cd44 - cd44 antigen, Cblb - casitas b-lineage lymphoma b, Pglyrp1 - peptidoglycan recognition protein 1, Arg2 - arginase type ii, Cd74 - cd74 antigen (invariant polypeptide of major histocompatibility complex, class ii antigen-associated), Hspb1 - heat shock protein 1, Vtcn1 - v-set domain containing t cell activation inhibitor 1, Cd24a - cd24a anti…
GO:0002221	pattern recognition receptor signaling pathway	3.2e-06	0.000185	5.66	18596	65	556	11	[Alpk1 - alpha-kinase 1, Rela - v-rel reticuloendotheliosis viral oncogene homolog a (avian), Myd88 - myeloid differentiation primary response gene 88, Reg3g - regenerating islet-derived 3 gamma, Tnip2 - tnfaip3 interacting protein 2, Tlr5 - toll-like receptor 5, Tlr2 - toll-like receptor 2, Tnf - tumor necrosis factor, Ddx58 - dead (asp-glu-ala-asp) box polypeptide 58, Cd14 - cd14 antigen, 57305…
GO:0001952	regulation of cell-matrix adhesion	3.67e-06	0.000211	4.38	18596	107	556	14	[Emp2 - epithelial membrane protein 2, S100a10 - s100 calcium binding protein a10 (calpactin), Acer2 - alkaline ceramidase 2, Rras - harvey rat sarcoma oncogene, subgroup r, Lrp1 - low density lipoprotein receptor-related protein 1, Vcl - vinculin, Ldb1 - lim domain binding 1, Rhod - ras homolog gene family, member d, Serpine1 - serine (or cysteine) peptidase inhibitor, clade e, member 1, Mmp14 -…
GO:0050920	regulation of chemotaxis	3.83e-06	0.00022	3.38	18596	188	556	19	[Edn1 - endothelin 1, Ccl2 - chemokine (c-c motif) ligand 2, St6gal1 - beta galactoside alpha 2,6 sialyltransferase 1, Lbp - lipopolysaccharide binding protein, Sema6b - sema domain, transmembrane domain (tm), and cytoplasmic domain, (semaphorin) 6b, Tpbg - trophoblast glycoprotein, Sema7a - sema domain, immunoglobulin domain (ig), and gpi membrane anchor, (semaphorin) 7a, Nbl1 - neuroblastoma, s…
GO:0044089	positive regulation of cellular component biogenesis	3.85e-06	0.00022	2.39	18596	462	556	33	[Edn1 - endothelin 1, Abca1 - atp-binding cassette, sub-family a (abc1), member 1, Icam1 - intercellular adhesion molecule 1, Cldn3 - claudin 3, Sh3pxd2b - sh3 and px domains 2b, Rock2 - rho-associated coiled-coil containing protein kinase 2, Eef2k - eukaryotic elongation factor-2 kinase, Jun - jun oncogene, Ajuba - ajuba lim protein, Vasp - vasodilator-stimulated phosphoprotein, Map4k4 - mitogen…
GO:0001763	morphogenesis of a branching structure	4.87e-06	0.000277	3.62	18596	157	556	17	[Edn1 - endothelin 1, Nfatc1 - nuclear factor of activated t cells, cytoplasmic, calcineurin dependent 1, Gpc3 - glypican 3, Ctnnd2 - catenin (cadherin associated protein), delta 2, Cd44 - cd44 antigen, Nfatc4 - nuclear factor of activated t cells, cytoplasmic, calcineurin dependent 4, Myc - myelocytomatosis oncogene, Csmd1 - cub and sushi multiple domains 1, Mgp - matrix gla protein, Socs3 - sup…
GO:0002366	leukocyte activation involved in immune response	5.03e-06	0.000285	3.8	18596	141	556	16	[Sbno2 - strawberry notch homolog 2 (drosophila), Dock10 - dedicator of cytokinesis 10, Anxa3 - annexin a3, Lat - linker for activation of t cells, Icam1 - intercellular adhesion molecule 1, Lbp - lipopolysaccharide binding protein, Myd88 - myeloid differentiation primary response gene 88, Slc11a1 - solute carrier family 11 (proton-coupled divalent metal ion transporters), member 1, Cd74 - cd74 a…
GO:0002758	innate immune response-activating signal transduction	5.06e-06	0.000286	5.41	18596	68	556	11	[Alpk1 - alpha-kinase 1, Rela - v-rel reticuloendotheliosis viral oncogene homolog a (avian), Myd88 - myeloid differentiation primary response gene 88, Reg3g - regenerating islet-derived 3 gamma, Tnip2 - tnfaip3 interacting protein 2, Tlr5 - toll-like receptor 5, Tlr2 - toll-like receptor 2, Tnf - tumor necrosis factor, Ddx58 - dead (asp-glu-ala-asp) box polypeptide 58, Cd14 - cd14 antigen, 57305…
GO:0032103	positive regulation of response to external stimulus	5.12e-06	0.000288	2.83	18596	284	556	24	[C3 - complement component 3, Edn1 - endothelin 1, Ccl2 - chemokine (c-c motif) ligand 2, Cxcl1 - chemokine (c-x-c motif) ligand 1, Cyp27b1 - cytochrome p450, family 27, subfamily b, polypeptide 1, Lbp - lipopolysaccharide binding protein, Myd88 - myeloid differentiation primary response gene 88, Tpbg - trophoblast glycoprotein, Sash1 - sam and sh3 domain containing 1, Lrp1 - low density lipoprot…
GO:0019932	second-messenger-mediated signaling	5.16e-06	0.000289	2.9	18596	265	556	23	[Edn1 - endothelin 1, Adra1d - adrenergic receptor, alpha 1d, Adra2a - adrenergic receptor, alpha 2a, Nfatc1 - nuclear factor of activated t cells, cytoplasmic, calcineurin dependent 1, Lat - linker for activation of t cells, Abca1 - atp-binding cassette, sub-family a (abc1), member 1, Mt2 - metallothionein 2, Gpr126 - g protein-coupled receptor 126, Nfatc4 - nuclear factor of activated t cells, …
GO:0048754	branching morphogenesis of an epithelial tube	5.47e-06	0.000305	3.98	18596	126	556	15	[Edn1 - endothelin 1, Nfatc1 - nuclear factor of activated t cells, cytoplasmic, calcineurin dependent 1, Gpc3 - glypican 3, Cd44 - cd44 antigen, Nfatc4 - nuclear factor of activated t cells, cytoplasmic, calcineurin dependent 4, Myc - myelocytomatosis oncogene, Csmd1 - cub and sushi multiple domains 1, Mgp - matrix gla protein, Mmp14 - matrix metallopeptidase 14 (membrane-inserted), Tgfbr2 - tra…
GO:0031952	regulation of protein autophosphorylation	5.55e-06	0.000308	7.87	18596	34	556	8	[Ppp2r5b - protein phosphatase 2, regulatory subunit b (b56), beta isoform, Jun - jun oncogene, Ngf - nerve growth factor, Syk - spleen tyrosine kinase, Iqgap1 - iq motif containing gtpase activating protein 1, Gpnmb - glycoprotein (transmembrane) nmb, Mvp - major vault protein, Eef2k - eukaryotic elongation factor-2 kinase]
GO:0070374	positive regulation of ERK1 and ERK2 cascade	5.64e-06	0.000312	3.29	18596	193	556	19	[C3 - complement component 3, Ccl2 - chemokine (c-c motif) ligand 2, Cd44 - cd44 antigen, Icam1 - intercellular adhesion molecule 1, Ngf - nerve growth factor, Tpbg - trophoblast glycoprotein, Sema7a - sema domain, immunoglobulin domain (ig), and gpi membrane anchor, (semaphorin) 7a, Lrp1 - low density lipoprotein receptor-related protein 1, Cd74 - cd74 antigen (invariant polypeptide of major his…
GO:0071559	response to transforming growth factor beta	6.07e-06	0.000335	6.69	18596	45	556	9	[Zfp36l1 - zinc finger protein 36, c3h type-like 1, Tgfbr1 - transforming growth factor, beta receptor i, Serpine1 - serine (or cysteine) peptidase inhibitor, clade e, member 1, Apaf1 - apoptotic peptidase activating factor 1, Col4a2 - collagen, type iv, alpha 2, Runx1 - runt related transcription factor 1, Sox9 - sry-box containing gene 9, Ankrd1 - ankyrin repeat domain 1 (cardiac muscle), Rock2…
GO:0032496	response to lipopolysaccharide	6.13e-06	0.000337	2.8	18596	287	556	24	[Plscr1 - phospholipid scramblase 1, Plscr3 - phospholipid scramblase 3, Ccl2 - chemokine (c-c motif) ligand 2, Sbno2 - strawberry notch homolog 2 (drosophila), Abca1 - atp-binding cassette, sub-family a (abc1), member 1, Cxcl1 - chemokine (c-x-c motif) ligand 1, Tnfrsf1b - tumor necrosis factor receptor superfamily, member 1b, Cyp27b1 - cytochrome p450, family 27, subfamily b, polypeptide 1, Lbp…
GO:0019724	B cell mediated immunity	6.19e-06	0.000339	9.36	18596	25	556	7	[Cd74 - cd74 antigen (invariant polypeptide of major histocompatibility complex, class ii antigen-associated), Tcirg1 - t cell, immune regulator 1, atpase, h+ transporting, lysosomal v0 protein a3, C4b - complement component 4b (chido blood group), Inpp5d - inositol polyphosphate-5-phosphatase d, Myd88 - myeloid differentiation primary response gene 88, Bcl3 - b cell leukemia/lymphoma 3, Il4ra - …
GO:0045088	regulation of innate immune response	6.21e-06	0.000339	2.96	18596	249	556	22	[Plscr1 - phospholipid scramblase 1, Alpk1 - alpha-kinase 1, Trafd1 - traf type zinc finger domain containing 1, Tmem173 - transmembrane protein 173, Lbp - lipopolysaccharide binding protein, Smpdl3b - sphingomyelin phosphodiesterase, acid-like 3b, Myd88 - myeloid differentiation primary response gene 88, Ddx58 - dead (asp-glu-ala-asp) box polypeptide 58, 5730559C18Rik - riken cdna 5730559c18 gen…
GO:0002886	regulation of myeloid leukocyte mediated immunity	6.42e-06	0.000349	5.87	18596	57	556	10	[C3 - complement component 3, Itgam - integrin alpha m, Cxcl1 - chemokine (c-x-c motif) ligand 1, Cd84 - cd84 antigen, F2rl1 - coagulation factor ii (thrombin) receptor-like 1, Pld2 - phospholipase d2, Syk - spleen tyrosine kinase, Ddx58 - dead (asp-glu-ala-asp) box polypeptide 58, Il4ra - interleukin 4 receptor, alpha, Gab2 - growth factor receptor bound protein 2-associated protein 2]
GO:0002253	activation of immune response	6.62e-06	0.000359	2.94	18596	250	556	22	[C3 - complement component 3, C4b - complement component 4b (chido blood group), Blnk - b cell linker, Alpk1 - alpha-kinase 1, C2 - complement component 2 (within h-2s), Tmem173 - transmembrane protein 173, Myd88 - myeloid differentiation primary response gene 88, Cblb - casitas b-lineage lymphoma b, Ddx58 - dead (asp-glu-ala-asp) box polypeptide 58, 5730559C18Rik - riken cdna 5730559c18 gene, Vt…
GO:0061900	glial cell activation	7.01e-06	0.000378	7.64	18596	35	556	8	[Itgam - integrin alpha m, Ifngr1 - interferon gamma receptor 1, Jun - jun oncogene, Clu - clusterin, Tlr2 - toll-like receptor 2, Tnf - tumor necrosis factor, Grn - granulin, Lrp1 - low density lipoprotein receptor-related protein 1]
GO:0010594	regulation of endothelial cell migration	7.23e-06	0.000389	3.69	18596	145	556	16	[Anxa3 - annexin a3, Klf4 - kruppel-like factor 4 (gut), Sh3bp1 - sh3-domain binding protein 1, Emp2 - epithelial membrane protein 2, Sash1 - sam and sh3 domain containing 1, Rock2 - rho-associated coiled-coil containing protein kinase 2, Rras - harvey rat sarcoma oncogene, subgroup r, Hdac7 - histone deacetylase 7, Rhob - ras homolog gene family, member b, Hspb1 - heat shock protein 1, Akt1 - th…
GO:0010952	positive regulation of peptidase activity	7.23e-06	0.000388	3.69	18596	145	556	16	[Apaf1 - apoptotic peptidase activating factor 1, Ngf - nerve growth factor, Acer2 - alkaline ceramidase 2, Casp12 - caspase 12, Myc - myelocytomatosis oncogene, Cldn3 - claudin 3, Rock2 - rho-associated coiled-coil containing protein kinase 2, Cldn4 - claudin 4, Hip1 - huntingtin interacting protein 1, 4632428N05Rik - riken cdna 4632428n05 gene, Syk - spleen tyrosine kinase, F3 - coagulation fac…
GO:0071396	cellular response to lipid	7.29e-06	0.000389	2.44	18596	412	556	30	[Plscr1 - phospholipid scramblase 1, Zfp36l1 - zinc finger protein 36, c3h type-like 1, Abca1 - atp-binding cassette, sub-family a (abc1), member 1, Lbp - lipopolysaccharide binding protein, Nfatc4 - nuclear factor of activated t cells, cytoplasmic, calcineurin dependent 4, Il1f6 - interleukin 1 family, member 6, Rock2 - rho-associated coiled-coil containing protein kinase 2, Akt1 - thymoma viral…
GO:0002009	morphogenesis of an epithelium	7.31e-06	0.000389	2.77	18596	290	556	24	[Edn1 - endothelin 1, Klf4 - kruppel-like factor 4 (gut), Nfatc1 - nuclear factor of activated t cells, cytoplasmic, calcineurin dependent 1, Gpc3 - glypican 3, Cd44 - cd44 antigen, Tacstd2 - tumor-associated calcium signal transducer 2, Nfatc4 - nuclear factor of activated t cells, cytoplasmic, calcineurin dependent 4, Myc - myelocytomatosis oncogene, Csmd1 - cub and sushi multiple domains 1, Vc…
GO:0001501	skeletal system development	7.33e-06	0.000389	3.89	18596	129	556	15	[Edn1 - endothelin 1, Lgals3 - lectin, galactose binding, soluble 3, Hexa - hexosaminidase a, Sh3pxd2b - sh3 and px domains 2b, Zbtb16 - zinc finger and btb domain containing 16, Hoxb9 - homeobox b9, Tgfbr1 - transforming growth factor, beta receptor i, Ltbp3 - latent transforming growth factor beta binding protein 3, Mmp14 - matrix metallopeptidase 14 (membrane-inserted), Pcgf2 - polycomb group …
GO:0031344	regulation of cell projection organization	7.41e-06	0.000391	2.07	18596	679	556	42	[Nrg1 - neuregulin 1, Cd44 - cd44 antigen, Icam1 - intercellular adhesion molecule 1, Itga3 - integrin alpha 3, Nfatc4 - nuclear factor of activated t cells, cytoplasmic, calcineurin dependent 4, Adamts1 - a disintegrin-like and metallopeptidase (reprolysin type) with thrombospondin type 1 motif, 1, Kif1a - kinesin family member 1a, Eef2k - eukaryotic elongation factor-2 kinase, Efemp1 - epiderma…
GO:0045428	regulation of nitric oxide biosynthetic process	7.55e-06	0.000398	5.77	18596	58	556	10	[Klf4 - kruppel-like factor 4 (gut), Akt1 - thymoma viral proto-oncogene 1, Icam1 - intercellular adhesion molecule 1, Clu - clusterin, Cd47 - cd47 antigen (rh-related antigen, integrin-associated signal transducer), Tlr5 - toll-like receptor 5, Tlr2 - toll-like receptor 2, Zc3h12a - zinc finger ccch type containing 12a, Tnf - tumor necrosis factor, Rock2 - rho-associated coiled-coil containing p…
GO:1902903	regulation of supramolecular fiber organization	7.87e-06	0.000413	2.69	18596	311	556	25	[Edn1 - endothelin 1, Icam1 - intercellular adhesion molecule 1, Plekhg2 - pleckstrin homology domain containing, family g (with rhogef domain) member 2, Kank2 - kn motif and ankyrin repeat domains 2, Rock2 - rho-associated coiled-coil containing protein kinase 2, Glt25d1 - glycosyltransferase 25 domain containing 1, Sh3pxd2b - sh3 and px domains 2b, Akap13 - a kinase (prka) anchor protein 13, Ca…
GO:2001233	regulation of apoptotic signaling pathway	8.3e-06	0.000434	2.62	18596	332	556	26	[Plscr1 - phospholipid scramblase 1, Siglec1 - sialic acid binding ig-like lectin 1, sialoadhesin, Cd44 - cd44 antigen, Agap2 - arfgap with gtpase domain, ankyrin repeat and ph domain 2, Icam1 - intercellular adhesion molecule 1, Nfatc4 - nuclear factor of activated t cells, cytoplasmic, calcineurin dependent 4, Cd74 - cd74 antigen (invariant polypeptide of major histocompatibility complex, class…
GO:0051254	positive regulation of RNA metabolic process	8.57e-06	0.000447	1.71	18596	1352	556	69	[Plscr1 - phospholipid scramblase 1, Slc38a2 - solute carrier family 38, member 2, Nfatc1 - nuclear factor of activated t cells, cytoplasmic, calcineurin dependent 1, Nfatc4 - nuclear factor of activated t cells, cytoplasmic, calcineurin dependent 4, Fosl2 - fos-like antigen 2, Ddx58 - dead (asp-glu-ala-asp) box polypeptide 58, Rock2 - rho-associated coiled-coil containing protein kinase 2, Cd74 …
GO:0002705	positive regulation of leukocyte mediated immunity	8.63e-06	0.000448	3.64	18596	147	556	16	[C3 - complement component 3, Itgam - integrin alpha m, Cxcl1 - chemokine (c-x-c motif) ligand 1, H2-M2 - histocompatibility 2, m region locus 2, H2-Q7 - histocompatibility 2, q region locus 7, Ddx58 - dead (asp-glu-ala-asp) box polypeptide 58, H2-K1 - histocompatibility 2, k1, k region, Il18r1 - interleukin 18 receptor 1, Cd24a - cd24a antigen, F2rl1 - coagulation factor ii (thrombin) receptor-l…
GO:0009891	positive regulation of biosynthetic process	8.64e-06	0.000447	1.64	18596	1589	556	78	[Plscr1 - phospholipid scramblase 1, Nfatc1 - nuclear factor of activated t cells, cytoplasmic, calcineurin dependent 1, Abcg1 - atp-binding cassette, sub-family g (white), member 1, Nfatc4 - nuclear factor of activated t cells, cytoplasmic, calcineurin dependent 4, Fosl2 - fos-like antigen 2, Ddx58 - dead (asp-glu-ala-asp) box polypeptide 58, Cd74 - cd74 antigen (invariant polypeptide of major h…
GO:0045619	regulation of lymphocyte differentiation	8.78e-06	0.000453	3.47	18596	164	556	17	[Zfp36l1 - zinc finger protein 36, c3h type-like 1, Cd44 - cd44 antigen, Pglyrp1 - peptidoglycan recognition protein 1, Fanca - fanconi anemia, complementation group a, Cd74 - cd74 antigen (invariant polypeptide of major histocompatibility complex, class ii antigen-associated), Zbtb16 - zinc finger and btb domain containing 16, Hspb1 - heat shock protein 1, Mmp14 - matrix metallopeptidase 14 (mem…
GO:1901888	regulation of cell junction assembly	9.24e-06	0.000475	4.67	18596	86	556	12	[Ldb1 - lim domain binding 1, Rhod - ras homolog gene family, member d, Mmp14 - matrix metallopeptidase 14 (membrane-inserted), S100a10 - s100 calcium binding protein a10 (calpactin), Map4k4 - mitogen-activated protein kinase kinase kinase kinase 4, Epha2 - eph receptor a2, Tnf - tumor necrosis factor, Iqgap1 - iq motif containing gtpase activating protein 1, Cldn3 - claudin 3, Lrp1 - low density…
GO:0061138	morphogenesis of a branching epithelium	9.41e-06	0.000482	3.62	18596	148	556	16	[Edn1 - endothelin 1, Nfatc1 - nuclear factor of activated t cells, cytoplasmic, calcineurin dependent 1, Gpc3 - glypican 3, Cd44 - cd44 antigen, Nfatc4 - nuclear factor of activated t cells, cytoplasmic, calcineurin dependent 4, Myc - myelocytomatosis oncogene, Csmd1 - cub and sushi multiple domains 1, Mgp - matrix gla protein, Socs3 - suppressor of cytokine signaling 3, Mmp14 - matrix metallope…
GO:0034114	regulation of heterotypic cell-cell adhesion	9.5e-06	0.000485	11.15	18596	18	556	6	[Klf4 - kruppel-like factor 4 (gut), Cd44 - cd44 antigen, Fga - fibrinogen alpha chain, Fgg - fibrinogen gamma chain, Tnf - tumor necrosis factor, Tnfaip3 - tumor necrosis factor, alpha-induced protein 3]
GO:0006935	chemotaxis	1.03e-05	0.000523	2.86	18596	257	556	22	[Ccl2 - chemokine (c-c motif) ligand 2, Lgals3 - lectin, galactose binding, soluble 3, Itgam - integrin alpha m, Cxcl1 - chemokine (c-x-c motif) ligand 1, Nrg1 - neuregulin 1, Lbp - lipopolysaccharide binding protein, Myo9b - myosin ixb, Tpbg - trophoblast glycoprotein, Sema6b - sema domain, transmembrane domain (tm), and cytoplasmic domain, (semaphorin) 6b, Sema7a - sema domain, immunoglobulin d…
GO:0032880	regulation of protein localization	1.03e-05	0.000522	1.98	18596	759	556	45	[Tcirg1 - t cell, immune regulator 1, atpase, h+ transporting, lysosomal v0 protein a3, Rhbdf2 - rhomboid 5 homolog 2 (drosophila), Zbed6 - zinc finger, bed domain containing 6, Gpc3 - glypican 3, Trim14 - tripartite motif-containing 14, Nrg1 - neuregulin 1, Abcg1 - atp-binding cassette, sub-family g (white), member 1, Itga3 - integrin alpha 3, 9930013L23Rik - riken cdna 9930013l23 gene, Csnk1e -…
GO:0032722	positive regulation of chemokine production	1.03e-05	0.000523	5.57	18596	60	556	10	[Cd74 - cd74 antigen (invariant polypeptide of major histocompatibility complex, class ii antigen-associated), Il6ra - interleukin 6 receptor, alpha, Cd84 - cd84 antigen, Lbp - lipopolysaccharide binding protein, Myd88 - myeloid differentiation primary response gene 88, Syk - spleen tyrosine kinase, Tlr2 - toll-like receptor 2, Tnf - tumor necrosis factor, Il4ra - interleukin 4 receptor, alpha, L…
GO:0050863	regulation of T cell activation	1.07e-05	0.000539	2.78	18596	277	556	23	[Ccl2 - chemokine (c-c motif) ligand 2, Lgals3 - lectin, galactose binding, soluble 3, Lat - linker for activation of t cells, Cd44 - cd44 antigen, Tnfrsf1b - tumor necrosis factor receptor superfamily, member 1b, Cblb - casitas b-lineage lymphoma b, Arg2 - arginase type ii, Fanca - fanconi anemia, complementation group a, Cd74 - cd74 antigen (invariant polypeptide of major histocompatibility com…
GO:0030162	regulation of proteolysis	1.12e-05	0.00056	2.1	18596	621	556	39	[Gpc3 - glypican 3, Cd44 - cd44 antigen, Cldn3 - claudin 3, Csnk1e - casein kinase 1, epsilon, Bag2 - bcl2-associated athanogene 2, Cstb - cystatin b, Rock2 - rho-associated coiled-coil containing protein kinase 2, Cldn4 - claudin 4, Akt1 - thymoma viral proto-oncogene 1, Rnf180 - ring finger protein 180, Serpina3n - serine (or cysteine) peptidase inhibitor, clade a, member 3n, Mmp14 - matrix met…
GO:0110020	regulation of actomyosin structure organization	1.18e-05	0.000588	4.56	18596	88	556	12	[Edn1 - endothelin 1, Rhoc - ras homolog gene family, member c, Ankrd23 - ankyrin repeat domain 23, Tgfbr1 - transforming growth factor, beta receptor i, Tacstd2 - tumor-associated calcium signal transducer 2, S100a10 - s100 calcium binding protein a10 (calpactin), Cd47 - cd47 antigen (rh-related antigen, integrin-associated signal transducer), Kank2 - kn motif and ankyrin repeat domains 2, Ctgf …
GO:2001234	negative regulation of apoptotic signaling pathway	1.25e-05	0.000625	3.24	18596	186	556	18	[Lgals3 - lectin, galactose binding, soluble 3, Cd44 - cd44 antigen, Icam1 - intercellular adhesion molecule 1, Agap2 - arfgap with gtpase domain, ankyrin repeat and ph domain 2, Cd74 - cd74 antigen (invariant polypeptide of major histocompatibility complex, class ii antigen-associated), Plaur - plasminogen activator, urokinase receptor, Hspb1 - heat shock protein 1, Akt1 - thymoma viral proto-on…
GO:0120035	regulation of plasma membrane bounded cell projection organization	1.27e-05	0.000633	2.04	18596	671	556	41	[Nrg1 - neuregulin 1, Cd44 - cd44 antigen, Icam1 - intercellular adhesion molecule 1, Itga3 - integrin alpha 3, Nfatc4 - nuclear factor of activated t cells, cytoplasmic, calcineurin dependent 4, Adamts1 - a disintegrin-like and metallopeptidase (reprolysin type) with thrombospondin type 1 motif, 1, Kif1a - kinesin family member 1a, Eef2k - eukaryotic elongation factor-2 kinase, Efemp1 - epiderma…
GO:0007507	heart development	1.31e-05	0.000647	3	18596	223	556	20	[Edn1 - endothelin 1, Nfatc1 - nuclear factor of activated t cells, cytoplasmic, calcineurin dependent 1, Zfp36l1 - zinc finger protein 36, c3h type-like 1, Nrg1 - neuregulin 1, Mkl2 - mkl/myocardin-like 2, Nfatc4 - nuclear factor of activated t cells, cytoplasmic, calcineurin dependent 4, Myocd - myocardin, Smad2 - smad family member 2, Foxp4 - forkhead box p4, Sh3pxd2b - sh3 and px domains 2b, …
GO:0002819	regulation of adaptive immune response	1.31e-05	0.000646	3.36	18596	169	556	17	[C3 - complement component 3, Cd44 - cd44 antigen, Tnfrsf1b - tumor necrosis factor receptor superfamily, member 1b, H2-M2 - histocompatibility 2, m region locus 2, H2-Q7 - histocompatibility 2, q region locus 7, Slc11a1 - solute carrier family 11 (proton-coupled divalent metal ion transporters), member 1, H2-K1 - histocompatibility 2, k1, k region, Cd74 - cd74 antigen (invariant polypeptide of m…
GO:0042330	taxis	1.31e-05	0.000645	2.82	18596	261	556	22	[Ccl2 - chemokine (c-c motif) ligand 2, Lgals3 - lectin, galactose binding, soluble 3, Itgam - integrin alpha m, Cxcl1 - chemokine (c-x-c motif) ligand 1, Nrg1 - neuregulin 1, Myo9b - myosin ixb, Lbp - lipopolysaccharide binding protein, Tpbg - trophoblast glycoprotein, Sema6b - sema domain, transmembrane domain (tm), and cytoplasmic domain, (semaphorin) 6b, Sema7a - sema domain, immunoglobulin d…
GO:0002685	regulation of leukocyte migration	1.35e-05	0.000662	3.22	18596	187	556	18	[Ccl2 - chemokine (c-c motif) ligand 2, Edn1 - endothelin 1, Lgals3 - lectin, galactose binding, soluble 3, Lbp - lipopolysaccharide binding protein, Icam1 - intercellular adhesion molecule 1, Myd88 - myeloid differentiation primary response gene 88, Nbl1 - neuroblastoma, suppression of tumorigenicity 1, Il34 - interleukin 34, Cd74 - cd74 antigen (invariant polypeptide of major histocompatibility…
GO:0002831	regulation of response to biotic stimulus	1.4e-05	0.000684	3.69	18596	136	556	15	[Ifnlr1 - interferon lambda receptor 1, Cxcl1 - chemokine (c-x-c motif) ligand 1, Tmem173 - transmembrane protein 173, Ddx58 - dead (asp-glu-ala-asp) box polypeptide 58, Sash1 - sam and sh3 domain containing 1, Arg2 - arginase type ii, Apobec3 - apolipoprotein b mrna editing enzyme, catalytic polypeptide 3, Cd84 - cd84 antigen, Cd24a - cd24a antigen, Muc4 - mucin 4, F2rl1 - coagulation factor ii …
GO:0097193	intrinsic apoptotic signaling pathway	1.4e-05	0.000681	3.69	18596	136	556	15	[Plscr1 - phospholipid scramblase 1, Tnfrsf1b - tumor necrosis factor receptor superfamily, member 1b, Cyp1b1 - cytochrome p450, family 1, subfamily b, polypeptide 1, Apaf1 - apoptotic peptidase activating factor 1, Casp4 - caspase 4, apoptosis-related cysteine peptidase, Nfatc4 - nuclear factor of activated t cells, cytoplasmic, calcineurin dependent 4, Casp12 - caspase 12, Myc - myelocytomatosi…
GO:0009889	regulation of biosynthetic process	1.41e-05	0.000684	1.4	18596	3304	556	138	[Cyp27b1 - cytochrome p450, family 27, subfamily b, polypeptide 1, H6pd - hexose-6-phosphate dehydrogenase (glucose 1-dehydrogenase), Abcg1 - atp-binding cassette, sub-family g (white), member 1, Ddx58 - dead (asp-glu-ala-asp) box polypeptide 58, Rock2 - rho-associated coiled-coil containing protein kinase 2, Fanca - fanconi anemia, complementation group a, Arg2 - arginase type ii, Apbb3 - amyloi…
GO:0001774	microglial cell activation	1.41e-05	0.000683	8.36	18596	28	556	7	[Itgam - integrin alpha m, Ifngr1 - interferon gamma receptor 1, Jun - jun oncogene, Clu - clusterin, Tlr2 - toll-like receptor 2, Tnf - tumor necrosis factor, Grn - granulin]
GO:0002218	activation of innate immune response	1.67e-05	0.000804	4.41	18596	91	556	12	[Alpk1 - alpha-kinase 1, Tmem173 - transmembrane protein 173, Rela - v-rel reticuloendotheliosis viral oncogene homolog a (avian), Myd88 - myeloid differentiation primary response gene 88, Reg3g - regenerating islet-derived 3 gamma, Tnip2 - tnfaip3 interacting protein 2, Tlr5 - toll-like receptor 5, Tlr2 - toll-like receptor 2, Tnf - tumor necrosis factor, Ddx58 - dead (asp-glu-ala-asp) box polyp…
GO:0097237	cellular response to toxic substance	1.67e-05	0.000801	4.41	18596	91	556	12	[Rhob - ras homolog gene family, member b, Nfkb1 - nuclear factor of kappa light polypeptide gene enhancer in b cells 1, p105, Pcgf2 - polycomb group ring finger 2, Cyp1b1 - cytochrome p450, family 1, subfamily b, polypeptide 1, Rela - v-rel reticuloendotheliosis viral oncogene homolog a (avian), Capn1 - calpain 1, Trpm2 - transient receptor potential cation channel, subfamily m, member 2, Zc3h12…
GO:1903039	positive regulation of leukocyte cell-cell adhesion	1.68e-05	0.000804	3.17	18596	190	556	18	[Ccl2 - chemokine (c-c motif) ligand 2, Cd44 - cd44 antigen, Icam1 - intercellular adhesion molecule 1, Cd74 - cd74 antigen (invariant polypeptide of major histocompatibility complex, class ii antigen-associated), Zbtb16 - zinc finger and btb domain containing 16, Vcam1 - vascular cell adhesion molecule 1, Vtcn1 - v-set domain containing t cell activation inhibitor 1, Tgfbr2 - transforming growth…
GO:0048513	animal organ development	1.68e-05	0.000803	1.73	18596	1198	556	62	[Nfatc1 - nuclear factor of activated t cells, cytoplasmic, calcineurin dependent 1, Gpc3 - glypican 3, Edaradd - edar (ectodysplasin-a receptor)-associated death domain, Spns2 - spinster homolog 2, Nfatc4 - nuclear factor of activated t cells, cytoplasmic, calcineurin dependent 4, Fat1 - fat tumor suppressor homolog 1 (drosophila), Sh3pxd2b - sh3 and px domains 2b, Akap13 - a kinase (prka) ancho…
GO:0045944	positive regulation of transcription by RNA polymerase II	1.73e-05	0.000822	1.8	18596	1021	556	55	[Plscr1 - phospholipid scramblase 1, Nfatc1 - nuclear factor of activated t cells, cytoplasmic, calcineurin dependent 1, Nfatc4 - nuclear factor of activated t cells, cytoplasmic, calcineurin dependent 4, Fosl2 - fos-like antigen 2, Ddx58 - dead (asp-glu-ala-asp) box polypeptide 58, Akt1 - thymoma viral proto-oncogene 1, Elf3 - e74-like factor 3, Jun - jun oncogene, Jund - jun proto-oncogene rela…
GO:0060326	cell chemotaxis	1.78e-05	0.000845	3.29	18596	173	556	17	[Ccl2 - chemokine (c-c motif) ligand 2, Lgals3 - lectin, galactose binding, soluble 3, Itgam - integrin alpha m, Cxcl1 - chemokine (c-x-c motif) ligand 1, Lbp - lipopolysaccharide binding protein, Myo9b - myosin ixb, Tpbg - trophoblast glycoprotein, Vcam1 - vascular cell adhesion molecule 1, Hoxb9 - homeobox b9, Ch25h - cholesterol 25-hydroxylase, Ccl9 - chemokine (c-c motif) ligand 9, Csf3r - co…
GO:0002250	adaptive immune response	1.8e-05	0.000852	3.15	18596	191	556	18	[Tcirg1 - t cell, immune regulator 1, atpase, h+ transporting, lysosomal v0 protein a3, Lat - linker for activation of t cells, C4b - complement component 4b (chido blood group), Emp2 - epithelial membrane protein 2, Myd88 - myeloid differentiation primary response gene 88, Slc11a1 - solute carrier family 11 (proton-coupled divalent metal ion transporters), member 1, Arg2 - arginase type ii, Cd74…
GO:1902003	regulation of amyloid-beta formation	1.81e-05	0.000855	8.07	18596	29	556	7	[Ifngr1 - interferon gamma receptor 1, Rela - v-rel reticuloendotheliosis viral oncogene homolog a (avian), Clu - clusterin, Abcg1 - atp-binding cassette, sub-family g (white), member 1, Tnf - tumor necrosis factor, Csnk1e - casein kinase 1, epsilon, Rock2 - rho-associated coiled-coil containing protein kinase 2]
GO:0045935	positive regulation of nucleobase-containing compound metabolic process	1.87e-05	0.000881	1.63	18596	1517	556	74	[Plscr1 - phospholipid scramblase 1, Slc38a2 - solute carrier family 38, member 2, Nfatc1 - nuclear factor of activated t cells, cytoplasmic, calcineurin dependent 1, Nfatc4 - nuclear factor of activated t cells, cytoplasmic, calcineurin dependent 4, Fosl2 - fos-like antigen 2, Ddx58 - dead (asp-glu-ala-asp) box polypeptide 58, Rock2 - rho-associated coiled-coil containing protein kinase 2, Cd74 …
GO:0071402	cellular response to lipoprotein particle stimulus	1.88e-05	0.000884	10.03	18596	20	556	6	[Cd9 - cd9 antigen, Akt1 - thymoma viral proto-oncogene 1, Abcg1 - atp-binding cassette, sub-family g (white), member 1, Myd88 - myeloid differentiation primary response gene 88, Syk - spleen tyrosine kinase, Cd68 - cd68 antigen]
GO:0001818	negative regulation of cytokine production	1.93e-05	0.000901	2.92	18596	229	556	20	[Klf4 - kruppel-like factor 4 (gut), Lbp - lipopolysaccharide binding protein, Slc11a1 - solute carrier family 11 (proton-coupled divalent metal ion transporters), member 1, Pglyrp1 - peptidoglycan recognition protein 1, Arg2 - arginase type ii, Hdac7 - histone deacetylase 7, Nfkb1 - nuclear factor of kappa light polypeptide gene enhancer in b cells 1, p105, Cd84 - cd84 antigen, Cd24a - cd24a ant…
GO:0002757	immune response-activating signal transduction	1.93e-05	0.000901	3.14	18596	192	556	18	[Blnk - b cell linker, Alpk1 - alpha-kinase 1, Myd88 - myeloid differentiation primary response gene 88, Cblb - casitas b-lineage lymphoma b, Ddx58 - dead (asp-glu-ala-asp) box polypeptide 58, 5730559C18Rik - riken cdna 5730559c18 gene, Vtcn1 - v-set domain containing t cell activation inhibitor 1, Cacnb3 - calcium channel, voltage-dependent, beta 3 subunit, Rela - v-rel reticuloendotheliosis vir…
GO:0071560	cellular response to transforming growth factor beta stimulus	2.01e-05	0.000933	6.69	18596	40	556	8	[Zfp36l1 - zinc finger protein 36, c3h type-like 1, Serpine1 - serine (or cysteine) peptidase inhibitor, clade e, member 1, Tgfbr1 - transforming growth factor, beta receptor i, Apaf1 - apoptotic peptidase activating factor 1, Col4a2 - collagen, type iv, alpha 2, Sox9 - sry-box containing gene 9, Runx1 - runt related transcription factor 1, Ankrd1 - ankyrin repeat domain 1 (cardiac muscle)]
GO:0050868	negative regulation of T cell activation	2.04e-05	0.000943	4.03	18596	108	556	13	[Lgals3 - lectin, galactose binding, soluble 3, Cd44 - cd44 antigen, Cblb - casitas b-lineage lymphoma b, Arg2 - arginase type ii, Cd74 - cd74 antigen (invariant polypeptide of major histocompatibility complex, class ii antigen-associated), Hspb1 - heat shock protein 1, Vtcn1 - v-set domain containing t cell activation inhibitor 1, Cd24a - cd24a antigen, 4632428N05Rik - riken cdna 4632428n05 gene…
GO:0050727	regulation of inflammatory response	2.06e-05	0.000951	2.54	18596	329	556	25	[Cd44 - cd44 antigen, Lbp - lipopolysaccharide binding protein, Tmem173 - transmembrane protein 173, Smpdl3b - sphingomyelin phosphodiesterase, acid-like 3b, Fanca - fanconi anemia, complementation group a, Socs3 - suppressor of cytokine signaling 3, Ier3 - immediate early response 3, Zc3h12a - zinc finger ccch type containing 12a, C3 - complement component 3, Sbno2 - strawberry notch homolog 2 (…
GO:0002526	acute inflammatory response	2.09e-05	0.000963	5.79	18596	52	556	9	[Plscr1 - phospholipid scramblase 1, Adra2a - adrenergic receptor, alpha 2a, Cxcl1 - chemokine (c-x-c motif) ligand 1, Serpina3n - serine (or cysteine) peptidase inhibitor, clade a, member 3n, Icam1 - intercellular adhesion molecule 1, Lbp - lipopolysaccharide binding protein, Reg3g - regenerating islet-derived 3 gamma, Orm2 - orosomucoid 2, Cd163 - cd163 antigen]
GO:0071347	cellular response to interleukin-1	2.09e-05	0.00096	5.79	18596	52	556	9	[Ccl2 - chemokine (c-c motif) ligand 2, Ccl9 - chemokine (c-c motif) ligand 9, Nfkb1 - nuclear factor of kappa light polypeptide gene enhancer in b cells 1, p105, Serpine1 - serine (or cysteine) peptidase inhibitor, clade e, member 1, Rela - v-rel reticuloendotheliosis viral oncogene homolog a (avian), Cd47 - cd47 antigen (rh-related antigen, integrin-associated signal transducer), Zc3h12a - zinc…
GO:0007159	leukocyte cell-cell adhesion	2.09e-05	0.000957	5.79	18596	52	556	9	[Vcam1 - vascular cell adhesion molecule 1, Itgam - integrin alpha m, Cd44 - cd44 antigen, Itga5 - integrin alpha 5 (fibronectin receptor alpha), Cd24a - cd24a antigen, Icam1 - intercellular adhesion molecule 1, Cd47 - cd47 antigen (rh-related antigen, integrin-associated signal transducer), Syk - spleen tyrosine kinase, Tnf - tumor necrosis factor]
GO:0030855	epithelial cell differentiation	2.16e-05	0.000986	2.81	18596	250	556	21	[Klf4 - kruppel-like factor 4 (gut), Zbed6 - zinc finger, bed domain containing 6, Upk1a - uroplakin 1a, Sh3bp1 - sh3-domain binding protein 1, Fat1 - fat tumor suppressor homolog 1 (drosophila), Foxp4 - forkhead box p4, Sprr2f - small proline-rich protein 2f, Plaur - plasminogen activator, urokinase receptor, Elf3 - e74-like factor 3, Jun - jun oncogene, Hoxb5 - homeobox b5, Sprr1a - small proli…
GO:0042592	homeostatic process	2.26e-05	0.00103	1.68	18596	1314	556	66	[Dock10 - dedicator of cytokinesis 10, Abca1 - atp-binding cassette, sub-family a (abc1), member 1, Spns2 - spinster homolog 2, Cyp27b1 - cytochrome p450, family 27, subfamily b, polypeptide 1, Abcg1 - atp-binding cassette, sub-family g (white), member 1, Steap1 - six transmembrane epithelial antigen of the prostate 1, 9930013L23Rik - riken cdna 9930013l23 gene, Slc1a3 - solute carrier family 1 (…
GO:0000768	syncytium formation by plasma membrane fusion	2.3e-05	0.00104	7.8	18596	30	556	7	[Myof - myoferlin, Sbno2 - strawberry notch homolog 2 (drosophila), Cd9 - cd9 antigen, Ptgfrn - prostaglandin f2 receptor negative regulator, Cd44 - cd44 antigen, Capn2 - calpain 2, Myh9 - myosin, heavy polypeptide 9, non-muscle]
GO:0140253	cell-cell fusion	2.3e-05	0.00104	7.8	18596	30	556	7	[Myof - myoferlin, Sbno2 - strawberry notch homolog 2 (drosophila), Cd9 - cd9 antigen, Ptgfrn - prostaglandin f2 receptor negative regulator, Cd44 - cd44 antigen, Capn2 - calpain 2, Myh9 - myosin, heavy polypeptide 9, non-muscle]
GO:0032874	positive regulation of stress-activated MAPK cascade	2.35e-05	0.00106	3.53	18596	142	556	15	[Edn1 - endothelin 1, Myd88 - myeloid differentiation primary response gene 88, Sash1 - sam and sh3 domain containing 1, 5730559C18Rik - riken cdna 5730559c18 gene, Ncf1 - neutrophil cytosolic factor 1, Ankrd6 - ankyrin repeat domain 6, Map4k4 - mitogen-activated protein kinase kinase kinase kinase 4, F2rl1 - coagulation factor ii (thrombin) receptor-like 1, Syk - spleen tyrosine kinase, Eda2r - …
GO:0002521	leukocyte differentiation	2.36e-05	0.00106	2.64	18596	291	556	23	[Sbno2 - strawberry notch homolog 2 (drosophila), Dock10 - dedicator of cytokinesis 10, Tcirg1 - t cell, immune regulator 1, atpase, h+ transporting, lysosomal v0 protein a3, Nfatc1 - nuclear factor of activated t cells, cytoplasmic, calcineurin dependent 1, Zfp36l1 - zinc finger protein 36, c3h type-like 1, Gpc3 - glypican 3, Rras - harvey rat sarcoma oncogene, subgroup r, Hdac7 - histone deacet…
GO:0071345	cellular response to cytokine stimulus	2.37e-05	0.00106	2.16	18596	527	556	34	[Bspry - b-box and spry domain containing, Plscr1 - phospholipid scramblase 1, Rplp0 - ribosomal protein, large, p0, Tcirg1 - t cell, immune regulator 1, atpase, h+ transporting, lysosomal v0 protein a3, Zfp36l1 - zinc finger protein 36, c3h type-like 1, Icam1 - intercellular adhesion molecule 1, Tmem173 - transmembrane protein 173, H2-Q7 - histocompatibility 2, q region locus 7, Entpd2 - ectonuc…
GO:0002460	adaptive immune response based on somatic recombination of immune receptors built from immunoglobulin superfamily domains	2.46e-05	0.0011	5.07	18596	66	556	10	[Cd74 - cd74 antigen (invariant polypeptide of major histocompatibility complex, class ii antigen-associated), Tcirg1 - t cell, immune regulator 1, atpase, h+ transporting, lysosomal v0 protein a3, Nfkb2 - nuclear factor of kappa light polypeptide gene enhancer in b cells 2, p49/p100, C4b - complement component 4b (chido blood group), Inpp5d - inositol polyphosphate-5-phosphatase d, Emp2 - epithe…
GO:0051147	regulation of muscle cell differentiation	2.55e-05	0.00114	3.51	18596	143	556	15	[Edn1 - endothelin 1, Nfatc1 - nuclear factor of activated t cells, cytoplasmic, calcineurin dependent 1, Zbed6 - zinc finger, bed domain containing 6, Nrg1 - neuregulin 1, Olfm2 - olfactomedin 2, Myocd - myocardin, Ddx39b - dead (asp-glu-ala-asp) box polypeptide 39b, Sik1 - salt inducible kinase 1, Akap13 - a kinase (prka) anchor protein 13, Ankrd23 - ankyrin repeat domain 23, Mmp14 - matrix met…
GO:0048661	positive regulation of smooth muscle cell proliferation	2.59e-05	0.00115	4.22	18596	95	556	12	[Edn1 - endothelin 1, Il6ra - interleukin 6 receptor, alpha, Akt1 - thymoma viral proto-oncogene 1, Notch3 - notch 3, Jun - jun oncogene, Tgfbr2 - transforming growth factor, beta receptor ii, Myd88 - myeloid differentiation primary response gene 88, Mef2d - myocyte enhancer factor 2d, Myc - myelocytomatosis oncogene, Tnf - tumor necrosis factor, Ddx39b - dead (asp-glu-ala-asp) box polypeptide 39…
GO:0009611	response to wounding	2.77e-05	0.00123	3.18	18596	179	556	17	[Ccl2 - chemokine (c-c motif) ligand 2, Zfp36l1 - zinc finger protein 36, c3h type-like 1, Itgb4 - integrin beta 4, Cd44 - cd44 antigen, Plec - plectin, Havcr1 - hepatitis a virus cellular receptor 1, Slc11a1 - solute carrier family 11 (proton-coupled divalent metal ion transporters), member 1, Hpse - heparanase, Slc1a3 - solute carrier family 1 (glial high affinity glutamate transporter), member…
GO:0070304	positive regulation of stress-activated protein kinase signaling cascade	2.77e-05	0.00122	3.48	18596	144	556	15	[Edn1 - endothelin 1, Myd88 - myeloid differentiation primary response gene 88, Sash1 - sam and sh3 domain containing 1, 5730559C18Rik - riken cdna 5730559c18 gene, Ncf1 - neutrophil cytosolic factor 1, Ankrd6 - ankyrin repeat domain 6, Map4k4 - mitogen-activated protein kinase kinase kinase kinase 4, F2rl1 - coagulation factor ii (thrombin) receptor-like 1, Syk - spleen tyrosine kinase, Eda2r - …
GO:0052547	regulation of peptidase activity	2.8e-05	0.00123	2.44	18596	356	556	26	[Gpc3 - glypican 3, Cd44 - cd44 antigen, Cldn3 - claudin 3, Cstb - cystatin b, Rock2 - rho-associated coiled-coil containing protein kinase 2, Cldn4 - claudin 4, Akt1 - thymoma viral proto-oncogene 1, Serpina3n - serine (or cysteine) peptidase inhibitor, clade a, member 3n, Hip1 - huntingtin interacting protein 1, Ctgf - connective tissue growth factor, Xdh - xanthine dehydrogenase, Klf4 - kruppe…
GO:0070663	regulation of leukocyte proliferation	2.8e-05	0.00123	2.94	18596	216	556	19	[Lgals3 - lectin, galactose binding, soluble 3, St6gal1 - beta galactoside alpha 2,6 sialyltransferase 1, Cd44 - cd44 antigen, Tnfrsf1b - tumor necrosis factor receptor superfamily, member 1b, Myd88 - myeloid differentiation primary response gene 88, Cblb - casitas b-lineage lymphoma b, Arg2 - arginase type ii, Il34 - interleukin 34, Cd74 - cd74 antigen (invariant polypeptide of major histocompat…
GO:0050767	regulation of neurogenesis	2.82e-05	0.00123	1.89	18596	815	556	46	[Nrg1 - neuregulin 1, Nfatc4 - nuclear factor of activated t cells, cytoplasmic, calcineurin dependent 4, Itga3 - integrin alpha 3, Adamts1 - a disintegrin-like and metallopeptidase (reprolysin type) with thrombospondin type 1 motif, 1, Il34 - interleukin 34, Eef2k - eukaryotic elongation factor-2 kinase, Kif1a - kinesin family member 1a, Efemp1 - epidermal growth factor-containing fibulin-like e…
GO:0006949	syncytium formation	2.9e-05	0.00126	7.55	18596	31	556	7	[Myof - myoferlin, Sbno2 - strawberry notch homolog 2 (drosophila), Cd9 - cd9 antigen, Ptgfrn - prostaglandin f2 receptor negative regulator, Cd44 - cd44 antigen, Capn2 - calpain 2, Myh9 - myosin, heavy polypeptide 9, non-muscle]
GO:0043087	regulation of GTPase activity	2.9e-05	0.00126	2.75	18596	255	556	21	[Ccl2 - chemokine (c-c motif) ligand 2, Dock10 - dedicator of cytokinesis 10, Rgl3 - ral guanine nucleotide dissociation stimulator-like 3, Gmip - gem-interacting protein, Sh3bp1 - sh3-domain binding protein 1, Myo9b - myosin ixb, Icam1 - intercellular adhesion molecule 1, S100a10 - s100 calcium binding protein a10 (calpactin), Cblb - casitas b-lineage lymphoma b, Hmha1 - histocompatibility (mino…
GO:0009896	positive regulation of catabolic process	2.91e-05	0.00126	2.39	18596	378	556	27	[Trim14 - tripartite motif-containing 14, Gpc3 - glypican 3, Zfp36l1 - zinc finger protein 36, c3h type-like 1, Tmem173 - transmembrane protein 173, Cblb - casitas b-lineage lymphoma b, Csnk1e - casein kinase 1, epsilon, Rock2 - rho-associated coiled-coil containing protein kinase 2, Bag2 - bcl2-associated athanogene 2, Plekhn1 - pleckstrin homology domain containing, family n member 1, Akt1 - th…
GO:0002275	myeloid cell activation involved in immune response	2.92e-05	0.00126	6.37	18596	42	556	8	[Sbno2 - strawberry notch homolog 2 (drosophila), Anxa3 - annexin a3, Lat - linker for activation of t cells, Lbp - lipopolysaccharide binding protein, Myd88 - myeloid differentiation primary response gene 88, Syk - spleen tyrosine kinase, Grn - granulin, Lat2 - linker for activation of t cells family, member 2]
GO:0007178	transmembrane receptor protein serine/threonine kinase signaling pathway	3.01e-05	0.0013	3.46	18596	145	556	15	[Ccl2 - chemokine (c-c motif) ligand 2, Smad1 - smad family member 1, Myd88 - myeloid differentiation primary response gene 88, Smad2 - smad family member 2, Smurf1 - smad specific e3 ubiquitin protein ligase 1, Ltbp3 - latent transforming growth factor beta binding protein 3, Jun - jun oncogene, Tgfbr1 - transforming growth factor, beta receptor i, Tgfbr2 - transforming growth factor, beta recep…
GO:0030595	leukocyte chemotaxis	3.01e-05	0.0013	3.88	18596	112	556	13	[Ccl2 - chemokine (c-c motif) ligand 2, Lgals3 - lectin, galactose binding, soluble 3, Itgam - integrin alpha m, Cxcl1 - chemokine (c-x-c motif) ligand 1, Lbp - lipopolysaccharide binding protein, Myo9b - myosin ixb, Ch25h - cholesterol 25-hydroxylase, Ccl9 - chemokine (c-c motif) ligand 9, Csf3r - colony stimulating factor 3 receptor (granulocyte), Spp1 - secreted phosphoprotein 1, Trpm2 - trans…
GO:0022604	regulation of cell morphogenesis	3.18e-05	0.00136	2.25	18596	445	556	30	[St6gal1 - beta galactoside alpha 2,6 sialyltransferase 1, Nrg1 - neuregulin 1, Cd44 - cd44 antigen, Icam1 - intercellular adhesion molecule 1, Nfatc4 - nuclear factor of activated t cells, cytoplasmic, calcineurin dependent 4, Cldn3 - claudin 3, Kif1a - kinesin family member 1a, Eef2k - eukaryotic elongation factor-2 kinase, Cldn4 - claudin 4, Myh9 - myosin, heavy polypeptide 9, non-muscle, Pdpn…
GO:0007229	integrin-mediated signaling pathway	3.22e-05	0.00138	4.92	18596	68	556	10	[Lat - linker for activation of t cells, Itgb4 - integrin beta 4, Itga5 - integrin alpha 5 (fibronectin receptor alpha), Lama5 - laminin, alpha 5, Itga3 - integrin alpha 3, Syk - spleen tyrosine kinase, Sema7a - sema domain, immunoglobulin domain (ig), and gpi membrane anchor, (semaphorin) 7a, Ctgf - connective tissue growth factor, Gab2 - growth factor receptor bound protein 2-associated protein…
GO:0071363	cellular response to growth factor stimulus	3.57e-05	0.00152	3	18596	201	556	18	[Klf4 - kruppel-like factor 4 (gut), Zfp36l1 - zinc finger protein 36, c3h type-like 1, Cd44 - cd44 antigen, Smad1 - smad family member 1, Apaf1 - apoptotic peptidase activating factor 1, Col4a2 - collagen, type iv, alpha 2, Ppp2r5b - protein phosphatase 2, regulatory subunit b (b56), beta isoform, Akt1 - thymoma viral proto-oncogene 1, Hspb1 - heat shock protein 1, Nfkb1 - nuclear factor of kapp…
GO:0050730	regulation of peptidyl-tyrosine phosphorylation	3.61e-05	0.00154	2.89	18596	220	556	19	[Adra2a - adrenergic receptor, alpha 2a, Il6ra - interleukin 6 receptor, alpha, Cd44 - cd44 antigen, Nrg1 - neuregulin 1, Itga5 - integrin alpha 5 (fibronectin receptor alpha), Icam1 - intercellular adhesion molecule 1, Cblb - casitas b-lineage lymphoma b, Gprc5a - g protein-coupled receptor, family c, group 5, member a, Il34 - interleukin 34, Ncf1 - neutrophil cytosolic factor 1, Ppp2r5b - prote…
GO:0046640	regulation of alpha-beta T cell proliferation	3.61e-05	0.00153	7.32	18596	32	556	7	[Cd44 - cd44 antigen, Tgfbr2 - transforming growth factor, beta receptor ii, Cd24a - cd24a antigen, 4632428N05Rik - riken cdna 4632428n05 gene, Cblb - casitas b-lineage lymphoma b, Syk - spleen tyrosine kinase, Arg2 - arginase type ii]
GO:0050766	positive regulation of phagocytosis	3.67e-05	0.00155	4.85	18596	69	556	10	[C3 - complement component 3, Ccl2 - chemokine (c-c motif) ligand 2, C2 - complement component 2 (within h-2s), Lbp - lipopolysaccharide binding protein, Cd47 - cd47 antigen (rh-related antigen, integrin-associated signal transducer), F2rl1 - coagulation factor ii (thrombin) receptor-like 1, Tnf - tumor necrosis factor, Slc11a1 - solute carrier family 11 (proton-coupled divalent metal ion transpo…
GO:0051493	regulation of cytoskeleton organization	3.72e-05	0.00157	2.2	18596	471	556	31	[Edn1 - endothelin 1, Icam1 - intercellular adhesion molecule 1, Plekhg2 - pleckstrin homology domain containing, family g (with rhogef domain) member 2, Kank2 - kn motif and ankyrin repeat domains 2, Sh3pxd2b - sh3 and px domains 2b, Rock2 - rho-associated coiled-coil containing protein kinase 2, Akap13 - a kinase (prka) anchor protein 13, Capn2 - calpain 2, Vasp - vasodilator-stimulated phospho…
GO:0051047	positive regulation of secretion	3.74e-05	0.00157	2.45	18596	341	556	25	[Edn1 - endothelin 1, Abcg1 - atp-binding cassette, sub-family g (white), member 1, Apbb3 - amyloid beta (a4) precursor protein-binding, family b, member 3, Fgg - fibrinogen gamma chain, Trpm2 - transient receptor potential cation channel, subfamily m, member 2, Gab2 - growth factor receptor bound protein 2-associated protein 2, Lgals3 - lectin, galactose binding, soluble 3, Itgam - integrin alph…
GO:0032944	regulation of mononuclear cell proliferation	3.82e-05	0.0016	2.98	18596	202	556	18	[Lgals3 - lectin, galactose binding, soluble 3, St6gal1 - beta galactoside alpha 2,6 sialyltransferase 1, Cd44 - cd44 antigen, Tnfrsf1b - tumor necrosis factor receptor superfamily, member 1b, Myd88 - myeloid differentiation primary response gene 88, Cblb - casitas b-lineage lymphoma b, Arg2 - arginase type ii, Cd74 - cd74 antigen (invariant polypeptide of major histocompatibility complex, class …
GO:0090087	regulation of peptide transport	3.96e-05	0.00165	2.16	18596	495	556	32	[Tcirg1 - t cell, immune regulator 1, atpase, h+ transporting, lysosomal v0 protein a3, Zbed6 - zinc finger, bed domain containing 6, Rhbdf2 - rhomboid 5 homolog 2 (drosophila), Abcg1 - atp-binding cassette, sub-family g (white), member 1, 9930013L23Rik - riken cdna 9930013l23 gene, Cd74 - cd74 antigen (invariant polypeptide of major histocompatibility complex, class ii antigen-associated), Apbb3…
GO:0009894	regulation of catabolic process	3.97e-05	0.00165	1.93	18596	729	556	42	[Gpc3 - glypican 3, Trim14 - tripartite motif-containing 14, Zfp36l1 - zinc finger protein 36, c3h type-like 1, Nrg1 - neuregulin 1, Agap2 - arfgap with gtpase domain, ankyrin repeat and ph domain 2, Tmem173 - transmembrane protein 173, Cblb - casitas b-lineage lymphoma b, Csnk1e - casein kinase 1, epsilon, Bag2 - bcl2-associated athanogene 2, Rock2 - rho-associated coiled-coil containing protein…
GO:0002764	immune response-regulating signaling pathway	4.07e-05	0.00169	2.97	18596	203	556	18	[Blnk - b cell linker, Alpk1 - alpha-kinase 1, Myd88 - myeloid differentiation primary response gene 88, Cblb - casitas b-lineage lymphoma b, Ddx58 - dead (asp-glu-ala-asp) box polypeptide 58, 5730559C18Rik - riken cdna 5730559c18 gene, Vtcn1 - v-set domain containing t cell activation inhibitor 1, Cacnb3 - calcium channel, voltage-dependent, beta 3 subunit, Rela - v-rel reticuloendotheliosis vir…
GO:0070555	response to interleukin-1	4.16e-05	0.00173	4.78	18596	70	556	10	[Ccl2 - chemokine (c-c motif) ligand 2, Ccl9 - chemokine (c-c motif) ligand 9, Nfkb1 - nuclear factor of kappa light polypeptide gene enhancer in b cells 1, p105, Serpine1 - serine (or cysteine) peptidase inhibitor, clade e, member 1, Rela - v-rel reticuloendotheliosis viral oncogene homolog a (avian), Myd88 - myeloid differentiation primary response gene 88, Cd47 - cd47 antigen (rh-related antig…
GO:0007179	transforming growth factor beta receptor signaling pathway	4.16e-05	0.00172	4.78	18596	70	556	10	[Ccl2 - chemokine (c-c motif) ligand 2, Tgfbr1 - transforming growth factor, beta receptor i, Ltbp3 - latent transforming growth factor beta binding protein 3, Jun - jun oncogene, Tgfbr2 - transforming growth factor, beta receptor ii, Smad1 - smad family member 1, Smad2 - smad family member 2, Map3k1 - mitogen-activated protein kinase kinase kinase 1, Mir145 - microrna 145, Zyx - zyxin]
GO:0045089	positive regulation of innate immune response	4.26e-05	0.00176	3.2	18596	167	556	16	[Plscr1 - phospholipid scramblase 1, Alpk1 - alpha-kinase 1, Tmem173 - transmembrane protein 173, Lbp - lipopolysaccharide binding protein, Myd88 - myeloid differentiation primary response gene 88, Ddx58 - dead (asp-glu-ala-asp) box polypeptide 58, 5730559C18Rik - riken cdna 5730559c18 gene, Cd74 - cd74 antigen (invariant polypeptide of major histocompatibility complex, class ii antigen-associate…
GO:0001562	response to protozoan	4.47e-05	0.00184	7.09	18596	33	556	7	[Vtcn1 - v-set domain containing t cell activation inhibitor 1, Gbp8 - guanylate-binding protein 8, Ier3 - immediate early response 3, Myd88 - myeloid differentiation primary response gene 88, Bcl3 - b cell leukemia/lymphoma 3, Il4ra - interleukin 4 receptor, alpha, Slc11a1 - solute carrier family 11 (proton-coupled divalent metal ion transporters), member 1]
GO:0006811	ion transport	4.93e-05	0.00202	1.78	18596	959	556	51	[Bspry - b-box and spry domain containing, Slc38a2 - solute carrier family 38, member 2, Nfatc1 - nuclear factor of activated t cells, cytoplasmic, calcineurin dependent 1, Abca1 - atp-binding cassette, sub-family a (abc1), member 1, Cyp27b1 - cytochrome p450, family 27, subfamily b, polypeptide 1, Clic1 - chloride intracellular channel 1, Abcg1 - atp-binding cassette, sub-family g (white), membe…
GO:0045639	positive regulation of myeloid cell differentiation	4.97e-05	0.00203	4.28	18596	86	556	11	[Cd74 - cd74 antigen (invariant polypeptide of major histocompatibility complex, class ii antigen-associated), Itgam - integrin alpha m, Zfp36l1 - zinc finger protein 36, c3h type-like 1, Jun - jun oncogene, Inpp5d - inositol polyphosphate-5-phosphatase d, Tnf - tumor necrosis factor, Runx1 - runt related transcription factor 1, Ccr1 - chemokine (c-c motif) receptor 1, Csf1 - colony stimulating f…
GO:1905477	positive regulation of protein localization to membrane	4.97e-05	0.00203	4.28	18596	86	556	11	[Ccl2 - chemokine (c-c motif) ligand 2, Lgals3 - lectin, galactose binding, soluble 3, Itgam - integrin alpha m, Akt1 - thymoma viral proto-oncogene 1, Cacnb3 - calcium channel, voltage-dependent, beta 3 subunit, Itga3 - integrin alpha 3, Epha2 - eph receptor a2, Tnf - tumor necrosis factor, 9930013L23Rik - riken cdna 9930013l23 gene, Lrp1 - low density lipoprotein receptor-related protein 1, Cli…
GO:0042058	regulation of epidermal growth factor receptor signaling pathway	5.16e-05	0.0021	5.19	18596	58	556	9	[Plaur - plasminogen activator, urokinase receptor, Adra2a - adrenergic receptor, alpha 2a, Rhbdf2 - rhomboid 5 homolog 2 (drosophila), Hip1 - huntingtin interacting protein 1, Cblb - casitas b-lineage lymphoma b, Rhbdf1 - rhomboid family 1 (drosophila), Gprc5a - g protein-coupled receptor, family c, group 5, member a, Ncf1 - neutrophil cytosolic factor 1, Mvp - major vault protein]
GO:1900221	regulation of amyloid-beta clearance	5.49e-05	0.00223	11.15	18596	15	556	5	[Ifngr1 - interferon gamma receptor 1, Clu - clusterin, Myocd - myocardin, Tnf - tumor necrosis factor, Lrp1 - low density lipoprotein receptor-related protein 1]
GO:0045123	cellular extravasation	5.49e-05	0.00222	11.15	18596	15	556	5	[Ccl2 - chemokine (c-c motif) ligand 2, Itgam - integrin alpha m, Icam1 - intercellular adhesion molecule 1, Cd47 - cd47 antigen (rh-related antigen, integrin-associated signal transducer), Tnf - tumor necrosis factor]
GO:0110053	regulation of actin filament organization	5.54e-05	0.00223	2.8	18596	227	556	19	[Sh3bp1 - sh3-domain binding protein 1, Tacstd2 - tumor-associated calcium signal transducer 2, Icam1 - intercellular adhesion molecule 1, S100a10 - s100 calcium binding protein a10 (calpactin), Plekhg2 - pleckstrin homology domain containing, family g (with rhogef domain) member 2, Kank2 - kn motif and ankyrin repeat domains 2, Sh3pxd2b - sh3 and px domains 2b, Rock2 - rho-associated coiled-coil…
GO:1904035	regulation of epithelial cell apoptotic process	5.54e-05	0.00223	4.23	18596	87	556	11	[Cast - calpastatin, Zfp36l1 - zinc finger protein 36, c3h type-like 1, Serpine1 - serine (or cysteine) peptidase inhibitor, clade e, member 1, Fga - fibrinogen alpha chain, Fgg - fibrinogen gamma chain, Icam1 - intercellular adhesion molecule 1, Ngf - nerve growth factor, Col18a1 - collagen, type xviii, alpha 1, Tnip2 - tnfaip3 interacting protein 2, Tnf - tumor necrosis factor, Tnfaip3 - tumor …
GO:0045921	positive regulation of exocytosis	5.54e-05	0.00222	4.23	18596	87	556	11	[Itgam - integrin alpha m, Atp13a2 - atpase type 13a2, Fga - fibrinogen alpha chain, Fgg - fibrinogen gamma chain, F2rl1 - coagulation factor ii (thrombin) receptor-like 1, Syk - spleen tyrosine kinase, Pld2 - phospholipase d2, Cadps2 - ca2+-dependent activator protein for secretion 2, Il4ra - interleukin 4 receptor, alpha, Gab2 - growth factor receptor bound protein 2-associated protein 2, Prrt2…
GO:0032755	positive regulation of interleukin-6 production	5.54e-05	0.00222	4.23	18596	87	556	11	[Cd74 - cd74 antigen (invariant polypeptide of major histocompatibility complex, class ii antigen-associated), Il6ra - interleukin 6 receptor, alpha, Lbp - lipopolysaccharide binding protein, Myd88 - myeloid differentiation primary response gene 88, F2rl1 - coagulation factor ii (thrombin) receptor-like 1, Il1f6 - interleukin 1 family, member 6, Syk - spleen tyrosine kinase, Tlr2 - toll-like rece…
GO:0080135	regulation of cellular response to stress	5.55e-05	0.00221	2.04	18596	573	556	35	[Plscr1 - phospholipid scramblase 1, Slc38a2 - solute carrier family 38, member 2, Edn1 - endothelin 1, Cd44 - cd44 antigen, Sash1 - sam and sh3 domain containing 1, Rock2 - rho-associated coiled-coil containing protein kinase 2, Arg2 - arginase type ii, Cd74 - cd74 antigen (invariant polypeptide of major histocompatibility complex, class ii antigen-associated), Hspb1 - heat shock protein 1, Akt1…
GO:0002687	positive regulation of leukocyte migration	5.81e-05	0.00231	3.44	18596	136	556	14	[Ccl2 - chemokine (c-c motif) ligand 2, Edn1 - endothelin 1, Lgals3 - lectin, galactose binding, soluble 3, Icam1 - intercellular adhesion molecule 1, Lbp - lipopolysaccharide binding protein, Il34 - interleukin 34, Cd74 - cd74 antigen (invariant polypeptide of major histocompatibility complex, class ii antigen-associated), Serpine1 - serine (or cysteine) peptidase inhibitor, clade e, member 1, M…
GO:0002763	positive regulation of myeloid leukocyte differentiation	5.93e-05	0.00236	5.1	18596	59	556	9	[Cd74 - cd74 antigen (invariant polypeptide of major histocompatibility complex, class ii antigen-associated), Itgam - integrin alpha m, Zfp36l1 - zinc finger protein 36, c3h type-like 1, Jun - jun oncogene, Tnf - tumor necrosis factor, Runx1 - runt related transcription factor 1, Ccr1 - chemokine (c-c motif) receptor 1, Csf1 - colony stimulating factor 1 (macrophage), Il34 - interleukin 34]
GO:0014910	regulation of smooth muscle cell migration	6.02e-05	0.00238	4.58	18596	73	556	10	[Serpine1 - serine (or cysteine) peptidase inhibitor, clade e, member 1, Fga - fibrinogen alpha chain, Cyp1b1 - cytochrome p450, family 1, subfamily b, polypeptide 1, Myocd - myocardin, F3 - coagulation factor iii, Myc - myelocytomatosis oncogene, Iqgap1 - iq motif containing gtpase activating protein 1, Adamts1 - a disintegrin-like and metallopeptidase (reprolysin type) with thrombospondin type …
GO:0034614	cellular response to reactive oxygen species	6.17e-05	0.00244	4.18	18596	88	556	11	[Rhob - ras homolog gene family, member b, Akt1 - thymoma viral proto-oncogene 1, Pcgf2 - polycomb group ring finger 2, Jun - jun oncogene, Cyp1b1 - cytochrome p450, family 1, subfamily b, polypeptide 1, Rela - v-rel reticuloendotheliosis viral oncogene homolog a (avian), Capn1 - calpain 1, Trpm2 - transient receptor potential cation channel, subfamily m, member 2, Lcn2 - lipocalin 2, Tnfaip3 - t…
GO:0046634	regulation of alpha-beta T cell activation	6.17e-05	0.00243	4.18	18596	88	556	11	[Zbtb16 - zinc finger and btb domain containing 16, Cd44 - cd44 antigen, Tgfbr2 - transforming growth factor, beta receptor ii, Cd24a - cd24a antigen, 4632428N05Rik - riken cdna 4632428n05 gene, Cblb - casitas b-lineage lymphoma b, Syk - spleen tyrosine kinase, Zc3h12a - zinc finger ccch type containing 12a, Il4ra - interleukin 4 receptor, alpha, Runx1 - runt related transcription factor 1, Arg2 …
GO:0030856	regulation of epithelial cell differentiation	6.3e-05	0.00247	3.42	18596	137	556	14	[Zfp36l1 - zinc finger protein 36, c3h type-like 1, Cyp27b1 - cytochrome p450, family 27, subfamily b, polypeptide 1, Foxp4 - forkhead box p4, Rock2 - rho-associated coiled-coil containing protein kinase 2, Vcl - vinculin, Pax8 - paired box gene 8, Serpine1 - serine (or cysteine) peptidase inhibitor, clade e, member 1, Tgfbr1 - transforming growth factor, beta receptor i, Btg1 - b cell translocat…
GO:0097435	supramolecular fiber organization	6.48e-05	0.00254	2.28	18596	396	556	27	[Emp2 - epithelial membrane protein 2, Fat1 - fat tumor suppressor homolog 1 (drosophila), Pgm5 - phosphoglucomutase 5, Actn1 - actinin, alpha 1, Ltbp3 - latent transforming growth factor beta binding protein 3, Ltbp2 - latent transforming growth factor beta binding protein 2, Hip1 - huntingtin interacting protein 1, Vasp - vasodilator-stimulated phosphoprotein, Thsd4 - thrombospondin, type i, do…
GO:0051223	regulation of protein transport	6.59e-05	0.00257	2.17	18596	463	556	30	[Tcirg1 - t cell, immune regulator 1, atpase, h+ transporting, lysosomal v0 protein a3, Zbed6 - zinc finger, bed domain containing 6, Rhbdf2 - rhomboid 5 homolog 2 (drosophila), Abcg1 - atp-binding cassette, sub-family g (white), member 1, 9930013L23Rik - riken cdna 9930013l23 gene, Apbb3 - amyloid beta (a4) precursor protein-binding, family b, member 3, Fgg - fibrinogen gamma chain, Map4k4 - mit…
GO:0090303	positive regulation of wound healing	6.8e-05	0.00265	5.02	18596	60	556	9	[Ccl2 - chemokine (c-c motif) ligand 2, Adra2a - adrenergic receptor, alpha 2a, Serpine1 - serine (or cysteine) peptidase inhibitor, clade e, member 1, Reg3g - regenerating islet-derived 3 gamma, Cldn3 - claudin 3, Hpse - heparanase, Pdpn - podoplanin, Smoc2 - sparc related modular calcium binding 2, Cldn4 - claudin 4]
GO:0010595	positive regulation of endothelial cell migration	6.85e-05	0.00266	4.13	18596	89	556	11	[Anxa3 - annexin a3, Rhob - ras homolog gene family, member b, Akt1 - thymoma viral proto-oncogene 1, Hspb1 - heat shock protein 1, Zc3h12a - zinc finger ccch type containing 12a, Sash1 - sam and sh3 domain containing 1, Grn - granulin, Rras - harvey rat sarcoma oncogene, subgroup r, Rock2 - rho-associated coiled-coil containing protein kinase 2, Smoc2 - sparc related modular calcium binding 2, H…
GO:0045637	regulation of myeloid cell differentiation	7.49e-05	0.0029	3.06	18596	175	556	16	[Itgam - integrin alpha m, Zfp36l1 - zinc finger protein 36, c3h type-like 1, Myc - myelocytomatosis oncogene, Il34 - interleukin 34, Cd74 - cd74 antigen (invariant polypeptide of major histocompatibility complex, class ii antigen-associated), Zbtb16 - zinc finger and btb domain containing 16, Ldb1 - lim domain binding 1, Jun - jun oncogene, Inpp5d - inositol polyphosphate-5-phosphatase d, Csf3r …
GO:0051252	regulation of RNA metabolic process	7.51e-05	0.0029	1.39	18596	2915	556	121	[Slc38a2 - solute carrier family 38, member 2, Ahnak - ahnak nucleoprotein (desmoyokin), Ddx58 - dead (asp-glu-ala-asp) box polypeptide 58, Rock2 - rho-associated coiled-coil containing protein kinase 2, Fanca - fanconi anemia, complementation group a, Oas2 - 2'-5' oligoadenylate synthetase 2, Apbb3 - amyloid beta (a4) precursor protein-binding, family b, member 3, Cdk14 - cyclin-dependent kinase…
GO:0002822	regulation of adaptive immune response based on somatic recombination of immune receptors built from immunoglobulin superfamily domains	7.58e-05	0.00292	3.2	18596	157	556	15	[C3 - complement component 3, Tnfrsf1b - tumor necrosis factor receptor superfamily, member 1b, H2-M2 - histocompatibility 2, m region locus 2, H2-Q7 - histocompatibility 2, q region locus 7, Slc11a1 - solute carrier family 11 (proton-coupled divalent metal ion transporters), member 1, H2-K1 - histocompatibility 2, k1, k region, Il18r1 - interleukin 18 receptor 1, Cd24a - cd24a antigen, Muc4 - mu…
GO:1903319	positive regulation of protein maturation	7.58e-05	0.00292	8.03	18596	25	556	6	[C3 - complement component 3, Mfi2 - antigen p97 (melanoma associated) identified by monoclonal antibodies 133.2 and 96.5, Mmp14 - matrix metallopeptidase 14 (membrane-inserted), Sox4 - sry-box containing gene 4, Myh9 - myosin, heavy polypeptide 9, non-muscle, Bag2 - bcl2-associated athanogene 2]
GO:0031328	positive regulation of cellular biosynthetic process	7.59e-05	0.00291	1.57	18596	1556	556	73	[Plscr1 - phospholipid scramblase 1, Nfatc1 - nuclear factor of activated t cells, cytoplasmic, calcineurin dependent 1, Nfatc4 - nuclear factor of activated t cells, cytoplasmic, calcineurin dependent 4, Fosl2 - fos-like antigen 2, Ddx58 - dead (asp-glu-ala-asp) box polypeptide 58, Cd74 - cd74 antigen (invariant polypeptide of major histocompatibility complex, class ii antigen-associated), Akt1 …
GO:1903426	regulation of reactive oxygen species biosynthetic process	7.6e-05	0.00291	4.09	18596	90	556	11	[Klf4 - kruppel-like factor 4 (gut), Akt1 - thymoma viral proto-oncogene 1, Icam1 - intercellular adhesion molecule 1, Clu - clusterin, Cd47 - cd47 antigen (rh-related antigen, integrin-associated signal transducer), Tlr5 - toll-like receptor 5, Tlr2 - toll-like receptor 2, Zc3h12a - zinc finger ccch type containing 12a, Tnf - tumor necrosis factor, Rock2 - rho-associated coiled-coil containing p…
GO:0043547	positive regulation of GTPase activity	7.67e-05	0.00293	2.93	18596	194	556	17	[Ccl2 - chemokine (c-c motif) ligand 2, Dock10 - dedicator of cytokinesis 10, Rgl3 - ral guanine nucleotide dissociation stimulator-like 3, Gmip - gem-interacting protein, Sh3bp1 - sh3-domain binding protein 1, Myo9b - myosin ixb, Icam1 - intercellular adhesion molecule 1, S100a10 - s100 calcium binding protein a10 (calpactin), Hmha1 - histocompatibility (minor) ha-1, Ccl9 - chemokine (c-c motif)…
GO:1901184	regulation of ERBB signaling pathway	7.77e-05	0.00296	4.93	18596	61	556	9	[Plaur - plasminogen activator, urokinase receptor, Adra2a - adrenergic receptor, alpha 2a, Rhbdf2 - rhomboid 5 homolog 2 (drosophila), Hip1 - huntingtin interacting protein 1, Cblb - casitas b-lineage lymphoma b, Rhbdf1 - rhomboid family 1 (drosophila), Gprc5a - g protein-coupled receptor, family c, group 5, member a, Ncf1 - neutrophil cytosolic factor 1, Mvp - major vault protein]
GO:0050714	positive regulation of protein secretion	7.98e-05	0.00303	3.34	18596	140	556	14	[Atp13a2 - atpase type 13a2, Abcg1 - atp-binding cassette, sub-family g (white), member 1, Ano1 - anoctamin 1, calcium activated chloride channel, Lrp1 - low density lipoprotein receptor-related protein 1, Cacna1d - calcium channel, voltage-dependent, l type, alpha 1d subunit, Apbb3 - amyloid beta (a4) precursor protein-binding, family b, member 3, Ptpn23 - protein tyrosine phosphatase, non-recep…
GO:0070301	cellular response to hydrogen peroxide	7.98e-05	0.00303	5.57	18596	48	556	8	[Rhob - ras homolog gene family, member b, Pcgf2 - polycomb group ring finger 2, Cyp1b1 - cytochrome p450, family 1, subfamily b, polypeptide 1, Rela - v-rel reticuloendotheliosis viral oncogene homolog a (avian), Capn1 - calpain 1, Trpm2 - transient receptor potential cation channel, subfamily m, member 2, Lcn2 - lipocalin 2, Tnfaip3 - tumor necrosis factor, alpha-induced protein 3]
GO:1902991	regulation of amyloid precursor protein catabolic process	8.08e-05	0.00305	6.5	18596	36	556	7	[Ifngr1 - interferon gamma receptor 1, Rela - v-rel reticuloendotheliosis viral oncogene homolog a (avian), Clu - clusterin, Abcg1 - atp-binding cassette, sub-family g (white), member 1, Tnf - tumor necrosis factor, Csnk1e - casein kinase 1, epsilon, Rock2 - rho-associated coiled-coil containing protein kinase 2]
GO:0007249	I-kappaB kinase/NF-kappaB signaling	8.08e-05	0.00305	6.5	18596	36	556	7	[Map3k14 - mitogen-activated protein kinase kinase kinase 14, Akt1 - thymoma viral proto-oncogene 1, Edaradd - edar (ectodysplasin-a receptor)-associated death domain, Rela - v-rel reticuloendotheliosis viral oncogene homolog a (avian), Tnip2 - tnfaip3 interacting protein 2, Bcl3 - b cell leukemia/lymphoma 3, Rock2 - rho-associated coiled-coil containing protein kinase 2]
GO:0046636	negative regulation of alpha-beta T cell activation	8.08e-05	0.00304	6.5	18596	36	556	7	[Cd44 - cd44 antigen, 4632428N05Rik - riken cdna 4632428n05 gene, Cblb - casitas b-lineage lymphoma b, Zc3h12a - zinc finger ccch type containing 12a, Il4ra - interleukin 4 receptor, alpha, Runx1 - runt related transcription factor 1, Arg2 - arginase type ii]
GO:0010469	regulation of signaling receptor activity	8.08e-05	0.00303	3.53	18596	123	556	13	[Ccl2 - chemokine (c-c motif) ligand 2, Edn1 - endothelin 1, Adra2a - adrenergic receptor, alpha 2a, Ifngr1 - interferon gamma receptor 1, Cblb - casitas b-lineage lymphoma b, Gprc5a - g protein-coupled receptor, family c, group 5, member a, Ncf1 - neutrophil cytosolic factor 1, Ppp2r5b - protein phosphatase 2, regulatory subunit b (b56), beta isoform, Serpine1 - serine (or cysteine) peptidase in…
GO:0071900	regulation of protein serine/threonine kinase activity	8.22e-05	0.00308	2.34	18596	358	556	25	[Edn1 - endothelin 1, Myocd - myocardin, Sash1 - sam and sh3 domain containing 1, Dusp5 - dual specificity phosphatase 5, 9930013L23Rik - riken cdna 9930013l23 gene, Akap13 - a kinase (prka) anchor protein 13, Il34 - interleukin 34, Dusp8 - dual specificity phosphatase 8, Cd74 - cd74 antigen (invariant polypeptide of major histocompatibility complex, class ii antigen-associated), Akt1 - thymoma v…
GO:0031349	positive regulation of defense response	8.42e-05	0.00314	2.49	18596	295	556	22	[C3 - complement component 3, Plscr1 - phospholipid scramblase 1, Cxcl1 - chemokine (c-x-c motif) ligand 1, Alpk1 - alpha-kinase 1, Tmem173 - transmembrane protein 173, Lbp - lipopolysaccharide binding protein, Myd88 - myeloid differentiation primary response gene 88, Ddx58 - dead (asp-glu-ala-asp) box polypeptide 58, 5730559C18Rik - riken cdna 5730559c18 gene, Cd74 - cd74 antigen (invariant poly…
GO:0007160	cell-matrix adhesion	8.54e-05	0.00318	4.4	18596	76	556	10	[Vcam1 - vascular cell adhesion molecule 1, Itgb4 - integrin beta 4, Fga - fibrinogen alpha chain, Fgg - fibrinogen gamma chain, Muc4 - mucin 4, Emp2 - epithelial membrane protein 2, Bcam - basal cell adhesion molecule, Ctgf - connective tissue growth factor, Hpse - heparanase, Zyx - zyxin]
GO:0009615	response to virus	8.61e-05	0.0032	2.8	18596	215	556	18	[Plscr1 - phospholipid scramblase 1, Ifnlr1 - interferon lambda receptor 1, Ifngr1 - interferon gamma receptor 1, Tmem173 - transmembrane protein 173, Myd88 - myeloid differentiation primary response gene 88, Trim12a - tripartite motif-containing 12a, Ddx58 - dead (asp-glu-ala-asp) box polypeptide 58, Mapk11 - mitogen-activated protein kinase 11, Oas2 - 2'-5' oligoadenylate synthetase 2, Map3k14 …
GO:1990776	response to angiotensin	8.84e-05	0.00328	14.86	18596	9	556	4	[Nfkb1 - nuclear factor of kappa light polypeptide gene enhancer in b cells 1, p105, Rela - v-rel reticuloendotheliosis viral oncogene homolog a (avian), Capn1 - calpain 1, Rock2 - rho-associated coiled-coil containing protein kinase 2]
GO:0071223	cellular response to lipoteichoic acid	8.84e-05	0.00327	14.86	18596	9	556	4	[Lbp - lipopolysaccharide binding protein, Rela - v-rel reticuloendotheliosis viral oncogene homolog a (avian), Tlr2 - toll-like receptor 2, Cd14 - cd14 antigen]
GO:0070391	response to lipoteichoic acid	8.84e-05	0.00326	14.86	18596	9	556	4	[Rela - v-rel reticuloendotheliosis viral oncogene homolog a (avian), Lbp - lipopolysaccharide binding protein, Tlr2 - toll-like receptor 2, Cd14 - cd14 antigen]
GO:0002449	lymphocyte mediated immunity	8.85e-05	0.00325	4.86	18596	62	556	9	[Cd74 - cd74 antigen (invariant polypeptide of major histocompatibility complex, class ii antigen-associated), Tcirg1 - t cell, immune regulator 1, atpase, h+ transporting, lysosomal v0 protein a3, C4b - complement component 4b (chido blood group), Inpp5d - inositol polyphosphate-5-phosphatase d, Emp2 - epithelial membrane protein 2, Myd88 - myeloid differentiation primary response gene 88, Bcl3 …
GO:0010557	positive regulation of macromolecule biosynthetic process	8.99e-05	0.0033	1.59	18596	1456	556	69	[Plscr1 - phospholipid scramblase 1, Nfatc1 - nuclear factor of activated t cells, cytoplasmic, calcineurin dependent 1, Nfatc4 - nuclear factor of activated t cells, cytoplasmic, calcineurin dependent 4, Fosl2 - fos-like antigen 2, Ddx58 - dead (asp-glu-ala-asp) box polypeptide 58, Cd74 - cd74 antigen (invariant polypeptide of major histocompatibility complex, class ii antigen-associated), Akt1 …
GO:0006812	cation transport	9.05e-05	0.00331	1.97	18596	611	556	36	[Bspry - b-box and spry domain containing, Slc38a2 - solute carrier family 38, member 2, Edn1 - endothelin 1, Nfatc1 - nuclear factor of activated t cells, cytoplasmic, calcineurin dependent 1, Cyp27b1 - cytochrome p450, family 27, subfamily b, polypeptide 1, Tmem37 - transmembrane protein 37, Slc1a5 - solute carrier family 1 (neutral amino acid transporter), member 5, Slc1a3 - solute carrier fam…
GO:0045893	positive regulation of transcription, DNA-templated	9.24e-05	0.00338	1.63	18596	1270	556	62	[Plscr1 - phospholipid scramblase 1, Nfatc1 - nuclear factor of activated t cells, cytoplasmic, calcineurin dependent 1, Nfatc4 - nuclear factor of activated t cells, cytoplasmic, calcineurin dependent 4, Fosl2 - fos-like antigen 2, Ddx58 - dead (asp-glu-ala-asp) box polypeptide 58, Cd74 - cd74 antigen (invariant polypeptide of major histocompatibility complex, class ii antigen-associated), Akt1 …
GO:1903508	positive regulation of nucleic acid-templated transcription	9.24e-05	0.00337	1.63	18596	1270	556	62	[Plscr1 - phospholipid scramblase 1, Nfatc1 - nuclear factor of activated t cells, cytoplasmic, calcineurin dependent 1, Nfatc4 - nuclear factor of activated t cells, cytoplasmic, calcineurin dependent 4, Fosl2 - fos-like antigen 2, Ddx58 - dead (asp-glu-ala-asp) box polypeptide 58, Cd74 - cd74 antigen (invariant polypeptide of major histocompatibility complex, class ii antigen-associated), Akt1 …
GO:1904036	negative regulation of epithelial cell apoptotic process	9.29e-05	0.00338	5.46	18596	49	556	8	[Cast - calpastatin, Serpine1 - serine (or cysteine) peptidase inhibitor, clade e, member 1, Fga - fibrinogen alpha chain, Fgg - fibrinogen gamma chain, Icam1 - intercellular adhesion molecule 1, Ngf - nerve growth factor, Tnip2 - tnfaip3 interacting protein 2, Tnfaip3 - tumor necrosis factor, alpha-induced protein 3]
GO:0019722	calcium-mediated signaling	9.3e-05	0.00337	3.72	18596	108	556	12	[Edn1 - endothelin 1, Vcam1 - vascular cell adhesion molecule 1, Lat - linker for activation of t cells, Nfatc1 - nuclear factor of activated t cells, cytoplasmic, calcineurin dependent 1, Nfatc4 - nuclear factor of activated t cells, cytoplasmic, calcineurin dependent 4, Camkk2 - calcium/calmodulin-dependent protein kinase kinase 2, beta, Trpm2 - transient receptor potential cation channel, subf…
GO:0043405	regulation of MAP kinase activity	9.32e-05	0.00337	2.69	18596	236	556	19	[Edn1 - endothelin 1, Adra2a - adrenergic receptor, alpha 2a, Pik3r5 - phosphoinositide-3-kinase, regulatory subunit 5, p101, Sash1 - sam and sh3 domain containing 1, Dusp5 - dual specificity phosphatase 5, 5730559C18Rik - riken cdna 5730559c18 gene, Dusp8 - dual specificity phosphatase 8, Akap13 - a kinase (prka) anchor protein 13, Il34 - interleukin 34, Cd74 - cd74 antigen (invariant polypeptid…
GO:1902680	positive regulation of RNA biosynthetic process	9.45e-05	0.00341	1.63	18596	1271	556	62	[Plscr1 - phospholipid scramblase 1, Nfatc1 - nuclear factor of activated t cells, cytoplasmic, calcineurin dependent 1, Nfatc4 - nuclear factor of activated t cells, cytoplasmic, calcineurin dependent 4, Fosl2 - fos-like antigen 2, Ddx58 - dead (asp-glu-ala-asp) box polypeptide 58, Cd74 - cd74 antigen (invariant polypeptide of major histocompatibility complex, class ii antigen-associated), Akt1 …
GO:0050921	positive regulation of chemotaxis	9.54e-05	0.00343	3.48	18596	125	556	13	[Ccl2 - chemokine (c-c motif) ligand 2, Edn1 - endothelin 1, Lbp - lipopolysaccharide binding protein, Tpbg - trophoblast glycoprotein, Il34 - interleukin 34, Cd74 - cd74 antigen (invariant polypeptide of major histocompatibility complex, class ii antigen-associated), Hspb1 - heat shock protein 1, Serpine1 - serine (or cysteine) peptidase inhibitor, clade e, member 1, Tubb2b - tubulin, beta 2b cl…
GO:0002761	regulation of myeloid leukocyte differentiation	0.000102	0.00365	3.68	18596	109	556	12	[Cd74 - cd74 antigen (invariant polypeptide of major histocompatibility complex, class ii antigen-associated), Itgam - integrin alpha m, Zfp36l1 - zinc finger protein 36, c3h type-like 1, Jun - jun oncogene, Inpp5d - inositol polyphosphate-5-phosphatase d, Myc - myelocytomatosis oncogene, Tnf - tumor necrosis factor, Clec2d - c-type lectin domain family 2, member d, Runx1 - runt related transcrip…
GO:0000904	cell morphogenesis involved in differentiation	0.000104	0.00371	3.45	18596	126	556	13	[Fat1 - fat tumor suppressor homolog 1 (drosophila), Col18a1 - collagen, type xviii, alpha 1, Cldn3 - claudin 3, Hexa - hexosaminidase a, Actn1 - actinin, alpha 1, Slc1a3 - solute carrier family 1 (glial high affinity glutamate transporter), member 3, Fat3 - fat tumor suppressor homolog 3 (drosophila), Lama5 - laminin, alpha 5, Krt8 - keratin 8, Pof1b - premature ovarian failure 1b, Epha2 - eph r…
GO:0031589	cell-substrate adhesion	0.000104	0.0037	3.45	18596	126	556	13	[Itgb4 - integrin beta 4, Itga5 - integrin alpha 5 (fibronectin receptor alpha), Emp2 - epithelial membrane protein 2, Bcam - basal cell adhesion molecule, Hpse - heparanase, Tnfrsf12a - tumor necrosis factor receptor superfamily, member 12a, Vcam1 - vascular cell adhesion molecule 1, Fgg - fibrinogen gamma chain, Fga - fibrinogen alpha chain, Muc4 - mucin 4, Lama5 - laminin, alpha 5, Ctgf - conn…
GO:0051960	regulation of nervous system development	0.000106	0.00378	1.76	18596	912	556	48	[Nrg1 - neuregulin 1, Nfatc4 - nuclear factor of activated t cells, cytoplasmic, calcineurin dependent 4, Itga3 - integrin alpha 3, Adamts1 - a disintegrin-like and metallopeptidase (reprolysin type) with thrombospondin type 1 motif, 1, Il34 - interleukin 34, Eef2k - eukaryotic elongation factor-2 kinase, Kif1a - kinesin family member 1a, Efemp1 - epidermal growth factor-containing fibulin-like e…
GO:0043900	regulation of multi-organism process	0.000107	0.0038	2.3	18596	364	556	25	[Plscr1 - phospholipid scramblase 1, Ifnlr1 - interferon lambda receptor 1, Trim14 - tripartite motif-containing 14, Tmem173 - transmembrane protein 173, Ly6e - lymphocyte antigen 6 complex, locus e, Sash1 - sam and sh3 domain containing 1, Ddx58 - dead (asp-glu-ala-asp) box polypeptide 58, Oas2 - 2'-5' oligoadenylate synthetase 2, Arg2 - arginase type ii, Cd74 - cd74 antigen (invariant polypepti…
GO:2000351	regulation of endothelial cell apoptotic process	0.000108	0.00382	5.35	18596	50	556	8	[Serpine1 - serine (or cysteine) peptidase inhibitor, clade e, member 1, Fga - fibrinogen alpha chain, Fgg - fibrinogen gamma chain, Icam1 - intercellular adhesion molecule 1, Col18a1 - collagen, type xviii, alpha 1, Tnip2 - tnfaip3 interacting protein 2, Tnf - tumor necrosis factor, Tnfaip3 - tumor necrosis factor, alpha-induced protein 3]
GO:0009892	negative regulation of metabolic process	0.000108	0.00384	1.42	18596	2474	556	105	[Cyp27b1 - cytochrome p450, family 27, subfamily b, polypeptide 1, Ros1 - ros1 proto-oncogene, Cblb - casitas b-lineage lymphoma b, Cldn3 - claudin 3, Rock2 - rho-associated coiled-coil containing protein kinase 2, Arg2 - arginase type ii, Dusp8 - dual specificity phosphatase 8, Hspb1 - heat shock protein 1, Socs3 - suppressor of cytokine signaling 3, Psca - prostate stem cell antigen, Bhlhe40 - …
GO:0071902	positive regulation of protein serine/threonine kinase activity	0.00011	0.00389	2.66	18596	239	556	19	[Edn1 - endothelin 1, Adra2a - adrenergic receptor, alpha 2a, Pik3r5 - phosphoinositide-3-kinase, regulatory subunit 5, p101, Sash1 - sam and sh3 domain containing 1, 5730559C18Rik - riken cdna 5730559c18 gene, 9930013L23Rik - riken cdna 9930013l23 gene, Akap13 - a kinase (prka) anchor protein 13, Il34 - interleukin 34, Cd74 - cd74 antigen (invariant polypeptide of major histocompatibility comple…
GO:0002698	negative regulation of immune effector process	0.000111	0.00391	3.65	18596	110	556	12	[Lgals3 - lectin, galactose binding, soluble 3, Cd84 - cd84 antigen, Muc4 - mucin 4, Cd47 - cd47 antigen (rh-related antigen, integrin-associated signal transducer), 4632428N05Rik - riken cdna 4632428n05 gene, Tnf - tumor necrosis factor, Zc3h12a - zinc finger ccch type containing 12a, Il4ra - interleukin 4 receptor, alpha, Pglyrp1 - peptidoglycan recognition protein 1, Grn - granulin, Clec2d - c…
GO:0000902	cell morphogenesis	0.000112	0.00392	2.84	18596	200	556	17	[Nrg1 - neuregulin 1, Fat1 - fat tumor suppressor homolog 1 (drosophila), Col18a1 - collagen, type xviii, alpha 1, Hexa - hexosaminidase a, Cldn3 - claudin 3, Actn1 - actinin, alpha 1, Slc1a3 - solute carrier family 1 (glial high affinity glutamate transporter), member 3, Fat3 - fat tumor suppressor homolog 3 (drosophila), Lama5 - laminin, alpha 5, Clu - clusterin, Pof1b - premature ovarian failu…
GO:0009888	tissue development	0.000112	0.00393	2	18596	570	556	34	[Tcirg1 - t cell, immune regulator 1, atpase, h+ transporting, lysosomal v0 protein a3, Nfatc1 - nuclear factor of activated t cells, cytoplasmic, calcineurin dependent 1, Gpc3 - glypican 3, Zfp36l1 - zinc finger protein 36, c3h type-like 1, Nrg1 - neuregulin 1, Kank2 - kn motif and ankyrin repeat domains 2, Pgm5 - phosphoglucomutase 5, Lamc2 - laminin, gamma 2, Sh3pxd2b - sh3 and px domains 2b, …
GO:0008283	cell proliferation	0.000116	0.00405	2.13	18596	455	556	29	[Tcirg1 - t cell, immune regulator 1, atpase, h+ transporting, lysosomal v0 protein a3, Zfp36l1 - zinc finger protein 36, c3h type-like 1, Gpc3 - glypican 3, Tgfbi - transforming growth factor, beta induced, Il34 - interleukin 34, Cd74 - cd74 antigen (invariant polypeptide of major histocompatibility complex, class ii antigen-associated), Mmp14 - matrix metallopeptidase 14 (membrane-inserted), Ju…
GO:2000515	negative regulation of CD4-positive, alpha-beta T cell activation	0.00012	0.0042	7.43	18596	27	556	6	[Cd44 - cd44 antigen, 4632428N05Rik - riken cdna 4632428n05 gene, Zc3h12a - zinc finger ccch type containing 12a, Il4ra - interleukin 4 receptor, alpha, Runx1 - runt related transcription factor 1, Arg2 - arginase type ii]
GO:0051592	response to calcium ion	0.000121	0.00422	3.62	18596	111	556	12	[Apobec1 - apolipoprotein b mrna editing enzyme, catalytic polypeptide 1, Jun - jun oncogene, Fga - fibrinogen alpha chain, Fgg - fibrinogen gamma chain, Tnnt2 - troponin t2, cardiac, Jund - jun proto-oncogene related gene d, Junb - jun-b oncogene, Trpm2 - transient receptor potential cation channel, subfamily m, member 2, Itpr3 - inositol 1,4,5-triphosphate receptor 3, Trpv6 - transient receptor…
GO:0031326	regulation of cellular biosynthetic process	0.000122	0.00425	1.35	18596	3244	556	131	[Cyp27b1 - cytochrome p450, family 27, subfamily b, polypeptide 1, H6pd - hexose-6-phosphate dehydrogenase (glucose 1-dehydrogenase), Ddx58 - dead (asp-glu-ala-asp) box polypeptide 58, Rock2 - rho-associated coiled-coil containing protein kinase 2, Fanca - fanconi anemia, complementation group a, Apbb3 - amyloid beta (a4) precursor protein-binding, family b, member 3, Cdk14 - cyclin-dependent kin…
GO:0030324	lung development	0.000125	0.00432	3.87	18596	95	556	11	[Gpc3 - glypican 3, Mgp - matrix gla protein, Mmp14 - matrix metallopeptidase 14 (membrane-inserted), Tgfbr2 - transforming growth factor, beta receptor ii, Lama5 - laminin, alpha 5, Itga3 - integrin alpha 3, Foxa1 - forkhead box a1, Gli1 - gli-kruppel family member gli1, Smad2 - smad family member 2, Ctgf - connective tissue growth factor, Pdpn - podoplanin]
GO:0043406	positive regulation of MAP kinase activity	0.000127	0.00439	2.92	18596	183	556	16	[Edn1 - endothelin 1, Adra2a - adrenergic receptor, alpha 2a, Pik3r5 - phosphoinositide-3-kinase, regulatory subunit 5, p101, Sash1 - sam and sh3 domain containing 1, 5730559C18Rik - riken cdna 5730559c18 gene, Akap13 - a kinase (prka) anchor protein 13, Il34 - interleukin 34, Cd74 - cd74 antigen (invariant polypeptide of major histocompatibility complex, class ii antigen-associated), Tgfbr1 - tr…
GO:0034248	regulation of cellular amide metabolic process	0.000129	0.00444	2.37	18596	325	556	23	[Ifngr1 - interferon gamma receptor 1, Zfp36l1 - zinc finger protein 36, c3h type-like 1, Samd4 - sterile alpha motif domain containing 4, Cyp1b1 - cytochrome p450, family 1, subfamily b, polypeptide 1, Gtpbp2 - gtp binding protein 2, Abcg1 - atp-binding cassette, sub-family g (white), member 1, Ddx39b - dead (asp-glu-ala-asp) box polypeptide 39b, Csnk1e - casein kinase 1, epsilon, Eif4ebp1 - euk…
GO:1903391	regulation of adherens junction organization	0.000129	0.00443	4.63	18596	65	556	9	[Ldb1 - lim domain binding 1, Rhod - ras homolog gene family, member d, Ptpn23 - protein tyrosine phosphatase, non-receptor type 23, Mmp14 - matrix metallopeptidase 14 (membrane-inserted), S100a10 - s100 calcium binding protein a10 (calpactin), Map4k4 - mitogen-activated protein kinase kinase kinase kinase 4, Iqgap1 - iq motif containing gtpase activating protein 1, Lrp1 - low density lipoprotein…
GO:1901652	response to peptide	0.00013	0.00446	2.63	18596	242	556	19	[Zfp36l1 - zinc finger protein 36, c3h type-like 1, Cyp27b1 - cytochrome p450, family 27, subfamily b, polypeptide 1, Icam1 - intercellular adhesion molecule 1, Casp4 - caspase 4, apoptosis-related cysteine peptidase, Ano1 - anoctamin 1, calcium activated chloride channel, 5730559C18Rik - riken cdna 5730559c18 gene, Rock2 - rho-associated coiled-coil containing protein kinase 2, Rab15 - rab15, me…
GO:0034250	positive regulation of cellular amide metabolic process	0.000132	0.00451	3.37	18596	129	556	13	[Ifngr1 - interferon gamma receptor 1, Samd4 - sterile alpha motif domain containing 4, Cyp1b1 - cytochrome p450, family 1, subfamily b, polypeptide 1, Abcg1 - atp-binding cassette, sub-family g (white), member 1, Ddx39b - dead (asp-glu-ala-asp) box polypeptide 39b, Csnk1e - casein kinase 1, epsilon, Rock2 - rho-associated coiled-coil containing protein kinase 2, Sox4 - sry-box containing gene 4,…
GO:1903707	negative regulation of hemopoiesis	0.000132	0.0045	3.37	18596	129	556	13	[Zfp36l1 - zinc finger protein 36, c3h type-like 1, Cd44 - cd44 antigen, Myc - myelocytomatosis oncogene, Pglyrp1 - peptidoglycan recognition protein 1, Cd74 - cd74 antigen (invariant polypeptide of major histocompatibility complex, class ii antigen-associated), Zbtb16 - zinc finger and btb domain containing 16, Hspb1 - heat shock protein 1, Ldb1 - lim domain binding 1, Inpp5d - inositol polyphos…
GO:0010720	positive regulation of cell development	0.000132	0.00451	1.98	18596	575	556	34	[Edn1 - endothelin 1, Nrg1 - neuregulin 1, Itga3 - integrin alpha 3, Adamts1 - a disintegrin-like and metallopeptidase (reprolysin type) with thrombospondin type 1 motif, 1, Eef2k - eukaryotic elongation factor-2 kinase, Il34 - interleukin 34, Hspb1 - heat shock protein 1, Cpeb1 - cytoplasmic polyadenylation element binding protein 1, Csf1 - colony stimulating factor 1 (macrophage), Tnfrsf1b - tu…
GO:0002443	leukocyte mediated immunity	0.000132	0.0045	4.18	18596	80	556	10	[Cd74 - cd74 antigen (invariant polypeptide of major histocompatibility complex, class ii antigen-associated), Tcirg1 - t cell, immune regulator 1, atpase, h+ transporting, lysosomal v0 protein a3, C4b - complement component 4b (chido blood group), Inpp5d - inositol polyphosphate-5-phosphatase d, Emp2 - epithelial membrane protein 2, Myd88 - myeloid differentiation primary response gene 88, Bcl3 …
GO:2001237	negative regulation of extrinsic apoptotic signaling pathway	0.000132	0.00449	4.18	18596	80	556	10	[Lgals3 - lectin, galactose binding, soluble 3, Serpine1 - serine (or cysteine) peptidase inhibitor, clade e, member 1, Tgfbr1 - transforming growth factor, beta receptor i, Fga - fibrinogen alpha chain, Fgg - fibrinogen gamma chain, Icam1 - intercellular adhesion molecule 1, Agap2 - arfgap with gtpase domain, ankyrin repeat and ph domain 2, Rela - v-rel reticuloendotheliosis viral oncogene homol…
GO:0051222	positive regulation of protein transport	0.000134	0.00455	2.54	18596	263	556	20	[Ccl2 - chemokine (c-c motif) ligand 2, Itgam - integrin alpha m, Atp13a2 - atpase type 13a2, Abcg1 - atp-binding cassette, sub-family g (white), member 1, Ano1 - anoctamin 1, calcium activated chloride channel, 9930013L23Rik - riken cdna 9930013l23 gene, Lrp1 - low density lipoprotein receptor-related protein 1, Cacna1d - calcium channel, voltage-dependent, l type, alpha 1d subunit, Ptpn23 - pro…
GO:0034341	response to interferon-gamma	0.000137	0.00463	3.83	18596	96	556	11	[Ccl2 - chemokine (c-c motif) ligand 2, Cd74 - cd74 antigen (invariant polypeptide of major histocompatibility complex, class ii antigen-associated), Ccl9 - chemokine (c-c motif) ligand 9, Cyp27b1 - cytochrome p450, family 27, subfamily b, polypeptide 1, Gbp8 - guanylate-binding protein 8, Cd47 - cd47 antigen (rh-related antigen, integrin-associated signal transducer), H2-Q7 - histocompatibility …
GO:2001236	regulation of extrinsic apoptotic signaling pathway	0.000142	0.0048	3.34	18596	130	556	13	[Siglec1 - sialic acid binding ig-like lectin 1, sialoadhesin, Lgals3 - lectin, galactose binding, soluble 3, Agap2 - arfgap with gtpase domain, ankyrin repeat and ph domain 2, Icam1 - intercellular adhesion molecule 1, Tnfrsf12a - tumor necrosis factor receptor superfamily, member 12a, Atf3 - activating transcription factor 3, Serpine1 - serine (or cysteine) peptidase inhibitor, clade e, member …
GO:0071705	nitrogen compound transport	0.000142	0.00479	1.63	18596	1210	556	59	[Slc38a2 - solute carrier family 38, member 2, Abca1 - atp-binding cassette, sub-family a (abc1), member 1, Abcg1 - atp-binding cassette, sub-family g (white), member 1, Slc1a5 - solute carrier family 1 (neutral amino acid transporter), member 5, Rab15 - rab15, member ras oncogene family, Slc1a3 - solute carrier family 1 (glial high affinity glutamate transporter), member 3, Cd74 - cd74 antigen (…
GO:0032720	negative regulation of tumor necrosis factor production	0.000143	0.00481	5.15	18596	52	556	8	[Cd24a - cd24a antigen, Lbp - lipopolysaccharide binding protein, 4632428N05Rik - riken cdna 4632428n05 gene, Zc3h12a - zinc finger ccch type containing 12a, Bcl3 - b cell leukemia/lymphoma 3, Tnfaip3 - tumor necrosis factor, alpha-induced protein 3, Gpnmb - glycoprotein (transmembrane) nmb, Arg2 - arginase type ii]
GO:0002755	MyD88-dependent toll-like receptor signaling pathway	0.000144	0.00482	13.38	18596	10	556	4	[Myd88 - myeloid differentiation primary response gene 88, Reg3g - regenerating islet-derived 3 gamma, Tlr5 - toll-like receptor 5, Tlr2 - toll-like receptor 2]
GO:0051251	positive regulation of lymphocyte activation	0.000144	0.00483	2.6	18596	244	556	19	[Ccl2 - chemokine (c-c motif) ligand 2, Myd88 - myeloid differentiation primary response gene 88, Cd74 - cd74 antigen (invariant polypeptide of major histocompatibility complex, class ii antigen-associated), Zbtb16 - zinc finger and btb domain containing 16, Vcam1 - vascular cell adhesion molecule 1, Vtcn1 - v-set domain containing t cell activation inhibitor 1, Mmp14 - matrix metallopeptidase 14…
GO:0043254	regulation of protein complex assembly	0.000153	0.0051	2.17	18596	417	556	27	[Abca1 - atp-binding cassette, sub-family a (abc1), member 1, Icam1 - intercellular adhesion molecule 1, Plekhg2 - pleckstrin homology domain containing, family g (with rhogef domain) member 2, Jun - jun oncogene, Ajuba - ajuba lim protein, Vasp - vasodilator-stimulated phosphoprotein, Capn1 - calpain 1, Cldn7 - claudin 7, Lgals3 - lectin, galactose binding, soluble 3, Myc - myelocytomatosis onco…
GO:0010556	regulation of macromolecule biosynthetic process	0.000155	0.00516	1.36	18596	3083	556	125	[Ddx58 - dead (asp-glu-ala-asp) box polypeptide 58, Rock2 - rho-associated coiled-coil containing protein kinase 2, Fanca - fanconi anemia, complementation group a, Apbb3 - amyloid beta (a4) precursor protein-binding, family b, member 3, Cdk14 - cyclin-dependent kinase 14, Bhlhe40 - basic helix-loop-helix family, member e40, Creb5 - camp responsive element binding protein 5, Klf4 - kruppel-like f…
GO:0032989	cellular component morphogenesis	0.000161	0.00535	2.12	18596	441	556	28	[Dock10 - dedicator of cytokinesis 10, Nrg1 - neuregulin 1, Myo9b - myosin ixb, Fat1 - fat tumor suppressor homolog 1 (drosophila), Col18a1 - collagen, type xviii, alpha 1, Cldn3 - claudin 3, Actn1 - actinin, alpha 1, Rock2 - rho-associated coiled-coil containing protein kinase 2, Slc1a3 - solute carrier family 1 (glial high affinity glutamate transporter), member 3, Lama5 - laminin, alpha 5, Map…
GO:0033628	regulation of cell adhesion mediated by integrin	0.000163	0.00539	5.85	18596	40	556	7	[Serpine1 - serine (or cysteine) peptidase inhibitor, clade e, member 1, Cd24a - cd24a antigen, Cyp1b1 - cytochrome p450, family 1, subfamily b, polypeptide 1, Epha2 - eph receptor a2, Acer2 - alkaline ceramidase 2, Syk - spleen tyrosine kinase, Piezo1 - piezo-type mechanosensitive ion channel component 1]
GO:0014911	positive regulation of smooth muscle cell migration	0.000164	0.00544	5.05	18596	53	556	8	[Fga - fibrinogen alpha chain, Cyp1b1 - cytochrome p450, family 1, subfamily b, polypeptide 1, F3 - coagulation factor iii, Myc - myelocytomatosis oncogene, Iqgap1 - iq motif containing gtpase activating protein 1, Adamts1 - a disintegrin-like and metallopeptidase (reprolysin type) with thrombospondin type 1 motif, 1, Lrp1 - low density lipoprotein receptor-related protein 1, Dock7 - dedicator of…
GO:1904705	regulation of vascular smooth muscle cell proliferation	0.000164	0.00543	5.05	18596	53	556	8	[Edn1 - endothelin 1, Jun - jun oncogene, Cdkn1a - cyclin-dependent kinase inhibitor 1a (p21), Mef2d - myocyte enhancer factor 2d, Myocd - myocardin, Tnf - tumor necrosis factor, Ddx39b - dead (asp-glu-ala-asp) box polypeptide 39b, Adamts1 - a disintegrin-like and metallopeptidase (reprolysin type) with thrombospondin type 1 motif, 1]
GO:1903556	negative regulation of tumor necrosis factor superfamily cytokine production	0.000164	0.00541	5.05	18596	53	556	8	[Cd24a - cd24a antigen, Lbp - lipopolysaccharide binding protein, 4632428N05Rik - riken cdna 4632428n05 gene, Zc3h12a - zinc finger ccch type containing 12a, Bcl3 - b cell leukemia/lymphoma 3, Tnfaip3 - tumor necrosis factor, alpha-induced protein 3, Gpnmb - glycoprotein (transmembrane) nmb, Arg2 - arginase type ii]
GO:0070201	regulation of establishment of protein localization	0.000173	0.00569	2.05	18596	489	556	30	[Tcirg1 - t cell, immune regulator 1, atpase, h+ transporting, lysosomal v0 protein a3, Zbed6 - zinc finger, bed domain containing 6, Rhbdf2 - rhomboid 5 homolog 2 (drosophila), Abcg1 - atp-binding cassette, sub-family g (white), member 1, 9930013L23Rik - riken cdna 9930013l23 gene, Apbb3 - amyloid beta (a4) precursor protein-binding, family b, member 3, Fgg - fibrinogen gamma chain, Map4k4 - mit…
GO:0044419	interspecies interaction between organisms	0.000178	0.00584	2.56	18596	248	556	19	[Ccl2 - chemokine (c-c motif) ligand 2, Siglec1 - sialic acid binding ig-like lectin 1, sialoadhesin, Lgals3 - lectin, galactose binding, soluble 3, Chmp4b - charged multivesicular body protein 4b, Cxcl1 - chemokine (c-x-c motif) ligand 1, Myd88 - myeloid differentiation primary response gene 88, Myc - myelocytomatosis oncogene, Pglyrp1 - peptidoglycan recognition protein 1, Ddx39b - dead (asp-gl…
GO:0006953	acute-phase response	0.000184	0.00601	6.92	18596	29	556	6	[Plscr1 - phospholipid scramblase 1, Serpina3n - serine (or cysteine) peptidase inhibitor, clade a, member 3n, Lbp - lipopolysaccharide binding protein, Reg3g - regenerating islet-derived 3 gamma, Orm2 - orosomucoid 2, Cd163 - cd163 antigen]
GO:2000352	negative regulation of endothelial cell apoptotic process	0.000184	0.00599	6.92	18596	29	556	6	[Serpine1 - serine (or cysteine) peptidase inhibitor, clade e, member 1, Fga - fibrinogen alpha chain, Fgg - fibrinogen gamma chain, Icam1 - intercellular adhesion molecule 1, Tnip2 - tnfaip3 interacting protein 2, Tnfaip3 - tumor necrosis factor, alpha-induced protein 3]
GO:0001666	response to hypoxia	0.000192	0.00626	3.08	18596	152	556	14	[Edn1 - endothelin 1, Zfp36l1 - zinc finger protein 36, c3h type-like 1, Fosl2 - fos-like antigen 2, Myc - myelocytomatosis oncogene, Eif4ebp1 - eukaryotic translation initiation factor 4e binding protein 1, Plekhn1 - pleckstrin homology domain containing, family n member 1, Akt1 - thymoma viral proto-oncogene 1, Ajuba - ajuba lim protein, Cd24a - cd24a antigen, Sox4 - sry-box containing gene 4, …
GO:0055094	response to lipoprotein particle	0.000193	0.00626	8.8	18596	19	556	5	[Cd9 - cd9 antigen, Akt1 - thymoma viral proto-oncogene 1, Myd88 - myeloid differentiation primary response gene 88, Syk - spleen tyrosine kinase, Cd68 - cd68 antigen]
GO:0035994	response to muscle stretch	0.000193	0.00625	8.8	18596	19	556	5	[Nfkb1 - nuclear factor of kappa light polypeptide gene enhancer in b cells 1, p105, Ankrd23 - ankyrin repeat domain 23, Jun - jun oncogene, Rela - v-rel reticuloendotheliosis viral oncogene homolog a (avian), Ankrd1 - ankyrin repeat domain 1 (cardiac muscle)]
GO:0032872	regulation of stress-activated MAPK cascade	0.000196	0.00634	2.82	18596	190	556	16	[Edn1 - endothelin 1, Myd88 - myeloid differentiation primary response gene 88, Sash1 - sam and sh3 domain containing 1, 5730559C18Rik - riken cdna 5730559c18 gene, Ncf1 - neutrophil cytosolic factor 1, Akt1 - thymoma viral proto-oncogene 1, Ankrd6 - ankyrin repeat domain 6, Map4k4 - mitogen-activated protein kinase kinase kinase kinase 4, F2rl1 - coagulation factor ii (thrombin) receptor-like 1,…
GO:0036293	response to decreased oxygen levels	0.000197	0.00637	2.93	18596	171	556	15	[Edn1 - endothelin 1, Zfp36l1 - zinc finger protein 36, c3h type-like 1, Fosl2 - fos-like antigen 2, Myc - myelocytomatosis oncogene, Eif4ebp1 - eukaryotic translation initiation factor 4e binding protein 1, Plekhn1 - pleckstrin homology domain containing, family n member 1, Akt1 - thymoma viral proto-oncogene 1, Mir142 - microrna 142, Ajuba - ajuba lim protein, Cd24a - cd24a antigen, Sox4 - sry-…
GO:0023014	signal transduction by protein phosphorylation	0.000198	0.00637	3.68	18596	100	556	11	[Zfp36l1 - zinc finger protein 36, c3h type-like 1, Nrg1 - neuregulin 1, Smad1 - smad family member 1, Myd88 - myeloid differentiation primary response gene 88, Map4k4 - mitogen-activated protein kinase kinase kinase kinase 4, Myc - myelocytomatosis oncogene, Tnf - tumor necrosis factor, Map3k1 - mitogen-activated protein kinase kinase kinase 1, Slc11a1 - solute carrier family 11 (proton-coupled …
GO:0000165	MAPK cascade	0.000198	0.00635	3.68	18596	100	556	11	[Zfp36l1 - zinc finger protein 36, c3h type-like 1, Nrg1 - neuregulin 1, Smad1 - smad family member 1, Myd88 - myeloid differentiation primary response gene 88, Map4k4 - mitogen-activated protein kinase kinase kinase kinase 4, Myc - myelocytomatosis oncogene, Tnf - tumor necrosis factor, Map3k1 - mitogen-activated protein kinase kinase kinase 1, Slc11a1 - solute carrier family 11 (proton-coupled …
GO:0002718	regulation of cytokine production involved in immune response	0.000205	0.00659	4.36	18596	69	556	9	[Cd74 - cd74 antigen (invariant polypeptide of major histocompatibility complex, class ii antigen-associated), Il18r1 - interleukin 18 receptor 1, Tnfrsf1b - tumor necrosis factor receptor superfamily, member 1b, 4632428N05Rik - riken cdna 4632428n05 gene, F2rl1 - coagulation factor ii (thrombin) receptor-like 1, Tlr2 - toll-like receptor 2, Sema7a - sema domain, immunoglobulin domain (ig), and g…
GO:1905475	regulation of protein localization to membrane	0.000206	0.00659	3.06	18596	153	556	14	[Ccl2 - chemokine (c-c motif) ligand 2, Lgals3 - lectin, galactose binding, soluble 3, Itgam - integrin alpha m, Gpc3 - glypican 3, Itga3 - integrin alpha 3, 9930013L23Rik - riken cdna 9930013l23 gene, Clip3 - cap-gly domain containing linker protein 3, Lrp1 - low density lipoprotein receptor-related protein 1, Sorbs2 - sorbin and sh3 domain containing 2, Akt1 - thymoma viral proto-oncogene 1, Mm…
GO:0052548	regulation of endopeptidase activity	0.00021	0.00671	2.4	18596	293	556	21	[Klf4 - kruppel-like factor 4 (gut), Atp13a2 - atpase type 13a2, Cd44 - cd44 antigen, Apaf1 - apoptotic peptidase activating factor 1, Ngf - nerve growth factor, Acer2 - alkaline ceramidase 2, Casp12 - caspase 12, Myc - myelocytomatosis oncogene, Rock2 - rho-associated coiled-coil containing protein kinase 2, Plaur - plasminogen activator, urokinase receptor, Cast - calpastatin, Akt1 - thymoma vi…
GO:0007169	transmembrane receptor protein tyrosine kinase signaling pathway	0.00022	0.00701	2.39	18596	294	556	21	[Ccl2 - chemokine (c-c motif) ligand 2, Lat - linker for activation of t cells, Blnk - b cell linker, Sla - src-like adaptor, Ngf - nerve growth factor, Nfatc4 - nuclear factor of activated t cells, cytoplasmic, calcineurin dependent 4, Ros1 - ros1 proto-oncogene, Col4a2 - collagen, type iv, alpha 2, Eif4ebp1 - eukaryotic translation initiation factor 4e binding protein 1, Efna4 - ephrin a4, Efem…
GO:1902905	positive regulation of supramolecular fiber organization	0.00022	0.00701	3.04	18596	154	556	14	[Edn1 - endothelin 1, Icam1 - intercellular adhesion molecule 1, S100a10 - s100 calcium binding protein a10 (calpactin), Rock2 - rho-associated coiled-coil containing protein kinase 2, Glt25d1 - glycosyltransferase 25 domain containing 1, Sh3pxd2b - sh3 and px domains 2b, Rhoc - ras homolog gene family, member c, Tgfbr1 - transforming growth factor, beta receptor i, Vasp - vasodilator-stimulated …
GO:2000561	regulation of CD4-positive, alpha-beta T cell proliferation	0.000221	0.007	12.16	18596	11	556	4	[Cd44 - cd44 antigen, Tgfbr2 - transforming growth factor, beta receptor ii, 4632428N05Rik - riken cdna 4632428n05 gene, Arg2 - arginase type ii]
GO:1902563	regulation of neutrophil activation	0.000221	0.00699	12.16	18596	11	556	4	[Itgam - integrin alpha m, Syk - spleen tyrosine kinase, Tnf - tumor necrosis factor, Grn - granulin]
GO:0046642	negative regulation of alpha-beta T cell proliferation	0.000221	0.00697	12.16	18596	11	556	4	[Cd44 - cd44 antigen, 4632428N05Rik - riken cdna 4632428n05 gene, Cblb - casitas b-lineage lymphoma b, Arg2 - arginase type ii]
GO:1904407	positive regulation of nitric oxide metabolic process	0.000224	0.00705	5.57	18596	42	556	7	[Klf4 - kruppel-like factor 4 (gut), Akt1 - thymoma viral proto-oncogene 1, Icam1 - intercellular adhesion molecule 1, Clu - clusterin, Tlr5 - toll-like receptor 5, Tlr2 - toll-like receptor 2, Tnf - tumor necrosis factor]
GO:0045429	positive regulation of nitric oxide biosynthetic process	0.000224	0.00703	5.57	18596	42	556	7	[Klf4 - kruppel-like factor 4 (gut), Akt1 - thymoma viral proto-oncogene 1, Icam1 - intercellular adhesion molecule 1, Clu - clusterin, Tlr5 - toll-like receptor 5, Tlr2 - toll-like receptor 2, Tnf - tumor necrosis factor]
GO:0032651	regulation of interleukin-1 beta production	0.00023	0.00721	4.3	18596	70	556	9	[Hspb1 - heat shock protein 1, Casp4 - caspase 4, apoptosis-related cysteine peptidase, Tlr2 - toll-like receptor 2, Gsdmd - gasdermin d, Zc3h12a - zinc finger ccch type containing 12a, Tnf - tumor necrosis factor, 5730559C18Rik - riken cdna 5730559c18 gene, Tnfaip3 - tumor necrosis factor, alpha-induced protein 3, Arg2 - arginase type ii]
GO:0070302	regulation of stress-activated protein kinase signaling cascade	0.000235	0.00735	2.77	18596	193	556	16	[Edn1 - endothelin 1, Myd88 - myeloid differentiation primary response gene 88, Sash1 - sam and sh3 domain containing 1, 5730559C18Rik - riken cdna 5730559c18 gene, Ncf1 - neutrophil cytosolic factor 1, Akt1 - thymoma viral proto-oncogene 1, Ankrd6 - ankyrin repeat domain 6, Map4k4 - mitogen-activated protein kinase kinase kinase kinase 4, F2rl1 - coagulation factor ii (thrombin) receptor-like 1,…
GO:0010950	positive regulation of endopeptidase activity	0.000241	0.00752	3.17	18596	137	556	13	[Apaf1 - apoptotic peptidase activating factor 1, Ngf - nerve growth factor, Acer2 - alkaline ceramidase 2, Casp12 - caspase 12, Myc - myelocytomatosis oncogene, Rock2 - rho-associated coiled-coil containing protein kinase 2, Hip1 - huntingtin interacting protein 1, 4632428N05Rik - riken cdna 4632428n05 gene, F3 - coagulation factor iii, Syk - spleen tyrosine kinase, Tnf - tumor necrosis factor, …
GO:0071248	cellular response to metal ion	0.000241	0.00751	3.17	18596	137	556	13	[Atp13a2 - atpase type 13a2, Mt2 - metallothionein 2, Nfatc4 - nuclear factor of activated t cells, cytoplasmic, calcineurin dependent 4, Cpne8 - copine viii, Ncf1 - neutrophil cytosolic factor 1, Akt1 - thymoma viral proto-oncogene 1, Jun - jun oncogene, Jund - jun proto-oncogene related gene d, Aoc1 - amine oxidase, copper-containing 1, Junb - jun-b oncogene, Mt1 - metallothionein 1, Trpm2 - tr…
GO:0010975	regulation of neuron projection development	0.000241	0.00749	1.99	18596	522	556	31	[Nrg1 - neuregulin 1, Itga3 - integrin alpha 3, Nfatc4 - nuclear factor of activated t cells, cytoplasmic, calcineurin dependent 4, Adamts1 - a disintegrin-like and metallopeptidase (reprolysin type) with thrombospondin type 1 motif, 1, Kif1a - kinesin family member 1a, Eef2k - eukaryotic elongation factor-2 kinase, Efemp1 - epidermal growth factor-containing fibulin-like extracellular matrix pro…
GO:1902106	negative regulation of leukocyte differentiation	0.000243	0.00754	3.89	18596	86	556	10	[Cd74 - cd74 antigen (invariant polypeptide of major histocompatibility complex, class ii antigen-associated), Hspb1 - heat shock protein 1, Cd44 - cd44 antigen, Inpp5d - inositol polyphosphate-5-phosphatase d, Myc - myelocytomatosis oncogene, Zc3h12a - zinc finger ccch type containing 12a, Il4ra - interleukin 4 receptor, alpha, Pglyrp1 - peptidoglycan recognition protein 1, Runx1 - runt related …
GO:0048146	positive regulation of fibroblast proliferation	0.000244	0.00756	4.78	18596	56	556	8	[Cd74 - cd74 antigen (invariant polypeptide of major histocompatibility complex, class ii antigen-associated), Serpine1 - serine (or cysteine) peptidase inhibitor, clade e, member 1, Jun - jun oncogene, Cdkn1a - cyclin-dependent kinase inhibitor 1a (p21), Tgif1 - tgfb-induced factor homeobox 1, Fosl2 - fos-like antigen 2, Myc - myelocytomatosis oncogene, Anxa2 - annexin a2]
GO:0032682	negative regulation of chemokine production	0.000251	0.00776	8.36	18596	20	556	5	[Klf4 - kruppel-like factor 4 (gut), Cd24a - cd24a antigen, Epha2 - eph receptor a2, F2rl1 - coagulation factor ii (thrombin) receptor-like 1, Arg2 - arginase type ii]
GO:0055065	metal ion homeostasis	0.000251	0.00774	1.96	18596	547	556	32	[Edn1 - endothelin 1, Tcirg1 - t cell, immune regulator 1, atpase, h+ transporting, lysosomal v0 protein a3, Cyp27b1 - cytochrome p450, family 27, subfamily b, polypeptide 1, Steap1 - six transmembrane epithelial antigen of the prostate 1, 9930013L23Rik - riken cdna 9930013l23 gene, Slc1a3 - solute carrier family 1 (glial high affinity glutamate transporter), member 3, Snx10 - sorting nexin 10, M…
GO:2000427	positive regulation of apoptotic cell clearance	0.000254	0.00783	20.07	18596	5	556	3	[Ccl2 - chemokine (c-c motif) ligand 2, C3 - complement component 3, C2 - complement component 2 (within h-2s)]
GO:0019219	regulation of nucleobase-containing compound metabolic process	0.000255	0.00785	1.34	18596	3179	556	127	[Slc38a2 - solute carrier family 38, member 2, Ahnak - ahnak nucleoprotein (desmoyokin), Ddx58 - dead (asp-glu-ala-asp) box polypeptide 58, Rock2 - rho-associated coiled-coil containing protein kinase 2, Oas2 - 2'-5' oligoadenylate synthetase 2, Fanca - fanconi anemia, complementation group a, Apbb3 - amyloid beta (a4) precursor protein-binding, family b, member 3, Cdk14 - cyclin-dependent kinase…
GO:0043302	positive regulation of leukocyte degranulation	0.000271	0.00831	6.47	18596	31	556	6	[Itgam - integrin alpha m, F2rl1 - coagulation factor ii (thrombin) receptor-like 1, Syk - spleen tyrosine kinase, Pld2 - phospholipase d2, Il4ra - interleukin 4 receptor, alpha, Gab2 - growth factor receptor bound protein 2-associated protein 2]
GO:1904707	positive regulation of vascular smooth muscle cell proliferation	0.000271	0.00829	6.47	18596	31	556	6	[Edn1 - endothelin 1, Jun - jun oncogene, Mef2d - myocyte enhancer factor 2d, Tnf - tumor necrosis factor, Ddx39b - dead (asp-glu-ala-asp) box polypeptide 39b, Adamts1 - a disintegrin-like and metallopeptidase (reprolysin type) with thrombospondin type 1 motif, 1]
GO:0051172	negative regulation of nitrogen compound metabolic process	0.000274	0.00838	1.45	18596	1988	556	86	[Zbed6 - zinc finger, bed domain containing 6, Nfatc1 - nuclear factor of activated t cells, cytoplasmic, calcineurin dependent 1, Gpc3 - glypican 3, Cd44 - cd44 antigen, Nfatc4 - nuclear factor of activated t cells, cytoplasmic, calcineurin dependent 4, Kank2 - kn motif and ankyrin repeat domains 2, Cblb - casitas b-lineage lymphoma b, Dusp5 - dual specificity phosphatase 5, Bag2 - bcl2-associat…
GO:0050830	defense response to Gram-positive bacterium	0.000275	0.00838	3.32	18596	121	556	12	[Gbp8 - guanylate-binding protein 8, Lbp - lipopolysaccharide binding protein, Myd88 - myeloid differentiation primary response gene 88, Epha2 - eph receptor a2, Reg3g - regenerating islet-derived 3 gamma, Tlr2 - toll-like receptor 2, Gsdmd - gasdermin d, Tnf - tumor necrosis factor, Lyz2 - lysozyme 2, Pglyrp1 - peptidoglycan recognition protein 1, Mmp7 - matrix metallopeptidase 7, Ncf1 - neutrop…
GO:0046330	positive regulation of JNK cascade	0.000275	0.00837	3.32	18596	121	556	12	[Edn1 - endothelin 1, Ankrd6 - ankyrin repeat domain 6, Myd88 - myeloid differentiation primary response gene 88, Map4k4 - mitogen-activated protein kinase kinase kinase kinase 4, F2rl1 - coagulation factor ii (thrombin) receptor-like 1, Syk - spleen tyrosine kinase, Eda2r - ectodysplasin a2 receptor, Tnf - tumor necrosis factor, Sash1 - sam and sh3 domain containing 1, Map3k1 - mitogen-activated…
GO:0051893	regulation of focal adhesion assembly	0.000276	0.00839	4.69	18596	57	556	8	[Ldb1 - lim domain binding 1, Rhod - ras homolog gene family, member d, Mmp14 - matrix metallopeptidase 14 (membrane-inserted), S100a10 - s100 calcium binding protein a10 (calpactin), Map4k4 - mitogen-activated protein kinase kinase kinase kinase 4, Iqgap1 - iq motif containing gtpase activating protein 1, Lrp1 - low density lipoprotein receptor-related protein 1, Vcl - vinculin]
GO:0090109	regulation of cell-substrate junction assembly	0.000276	0.00838	4.69	18596	57	556	8	[Ldb1 - lim domain binding 1, Rhod - ras homolog gene family, member d, Mmp14 - matrix metallopeptidase 14 (membrane-inserted), S100a10 - s100 calcium binding protein a10 (calpactin), Map4k4 - mitogen-activated protein kinase kinase kinase kinase 4, Iqgap1 - iq motif containing gtpase activating protein 1, Lrp1 - low density lipoprotein receptor-related protein 1, Vcl - vinculin]
GO:0000302	response to reactive oxygen species	0.000278	0.0084	3.13	18596	139	556	13	[Cyp1b1 - cytochrome p450, family 1, subfamily b, polypeptide 1, Ncf1 - neutrophil cytosolic factor 1, Rhob - ras homolog gene family, member b, Akt1 - thymoma viral proto-oncogene 1, Jun - jun oncogene, Pcgf2 - polycomb group ring finger 2, Rela - v-rel reticuloendotheliosis viral oncogene homolog a (avian), Capn1 - calpain 1, Trpm2 - transient receptor potential cation channel, subfamily m, mem…
GO:0001816	cytokine production	0.000278	0.00838	3.13	18596	139	556	13	[Tcirg1 - t cell, immune regulator 1, atpase, h+ transporting, lysosomal v0 protein a3, Il6ra - interleukin 6 receptor, alpha, Nfatc1 - nuclear factor of activated t cells, cytoplasmic, calcineurin dependent 1, Tmem173 - transmembrane protein 173, Nfatc4 - nuclear factor of activated t cells, cytoplasmic, calcineurin dependent 4, Myd88 - myeloid differentiation primary response gene 88, Slc11a1 -…
GO:0098657	import into cell	0.000279	0.0084	2.05	18596	456	556	28	[Siglec1 - sialic acid binding ig-like lectin 1, sialoadhesin, Anxa3 - annexin a3, Slc1a5 - solute carrier family 1 (neutral amino acid transporter), member 5, Csnk1e - casein kinase 1, epsilon, Slc1a3 - solute carrier family 1 (glial high affinity glutamate transporter), member 3, Cd9 - cd9 antigen, Snx10 - sorting nexin 10, Hip1 - huntingtin interacting protein 1, Trpm2 - transient receptor pot…
GO:0042692	muscle cell differentiation	0.00028	0.00841	3.54	18596	104	556	11	[C3 - complement component 3, Akt1 - thymoma viral proto-oncogene 1, Nrg1 - neuregulin 1, Mkl2 - mkl/myocardin-like 2, Nfatc4 - nuclear factor of activated t cells, cytoplasmic, calcineurin dependent 4, Klf5 - kruppel-like factor 5, Myocd - myocardin, Mir145 - microrna 145, Sox9 - sry-box containing gene 9, Sik1 - salt inducible kinase 1, Akap13 - a kinase (prka) anchor protein 13]
GO:0031329	regulation of cellular catabolic process	0.00028	0.00841	1.88	18596	623	556	35	[Zfp36l1 - zinc finger protein 36, c3h type-like 1, Trim14 - tripartite motif-containing 14, Tmem173 - transmembrane protein 173, Csnk1e - casein kinase 1, epsilon, Bag2 - bcl2-associated athanogene 2, Rock2 - rho-associated coiled-coil containing protein kinase 2, Plekhn1 - pleckstrin homology domain containing, family n member 1, Akt1 - thymoma viral proto-oncogene 1, Rnf180 - ring finger prote…
GO:1904951	positive regulation of establishment of protein localization	0.000281	0.00841	2.41	18596	278	556	20	[Ccl2 - chemokine (c-c motif) ligand 2, Itgam - integrin alpha m, Atp13a2 - atpase type 13a2, Abcg1 - atp-binding cassette, sub-family g (white), member 1, Ano1 - anoctamin 1, calcium activated chloride channel, 9930013L23Rik - riken cdna 9930013l23 gene, Lrp1 - low density lipoprotein receptor-related protein 1, Cacna1d - calcium channel, voltage-dependent, l type, alpha 1d subunit, Ptpn23 - pro…
GO:0050769	positive regulation of neurogenesis	0.000281	0.0084	1.99	18596	503	556	30	[Nrg1 - neuregulin 1, Itga3 - integrin alpha 3, Adamts1 - a disintegrin-like and metallopeptidase (reprolysin type) with thrombospondin type 1 motif, 1, Eef2k - eukaryotic elongation factor-2 kinase, Il34 - interleukin 34, Hspb1 - heat shock protein 1, Cpeb1 - cytoplasmic polyadenylation element binding protein 1, Csf1 - colony stimulating factor 1 (macrophage), Tnfrsf1b - tumor necrosis factor r…
GO:0030278	regulation of ossification	0.000297	0.00885	2.62	18596	217	556	17	[Tcirg1 - t cell, immune regulator 1, atpase, h+ transporting, lysosomal v0 protein a3, Nfatc1 - nuclear factor of activated t cells, cytoplasmic, calcineurin dependent 1, Cyp27b1 - cytochrome p450, family 27, subfamily b, polypeptide 1, Smad1 - smad family member 1, Clic1 - chloride intracellular channel 1, Hdac7 - histone deacetylase 7, Zbtb16 - zinc finger and btb domain containing 16, Mgp - m…
GO:0051153	regulation of striated muscle cell differentiation	0.000304	0.00906	3.5	18596	105	556	11	[Edn1 - endothelin 1, Ankrd23 - ankyrin repeat domain 23, Nrg1 - neuregulin 1, Mmp14 - matrix metallopeptidase 14 (membrane-inserted), Capn2 - calpain 2, Gdf15 - growth differentiation factor 15, Myocd - myocardin, Il4ra - interleukin 4 receptor, alpha, Ddx39b - dead (asp-glu-ala-asp) box polypeptide 39b, Sik1 - salt inducible kinase 1, Akap13 - a kinase (prka) anchor protein 13]
GO:0043281	regulation of cysteine-type endopeptidase activity involved in apoptotic process	0.000305	0.00908	2.82	18596	178	556	15	[Klf4 - kruppel-like factor 4 (gut), Cd44 - cd44 antigen, Apaf1 - apoptotic peptidase activating factor 1, Ngf - nerve growth factor, Acer2 - alkaline ceramidase 2, Casp12 - caspase 12, Myc - myelocytomatosis oncogene, Plaur - plasminogen activator, urokinase receptor, Akt1 - thymoma viral proto-oncogene 1, Hip1 - huntingtin interacting protein 1, Syk - spleen tyrosine kinase, F3 - coagulation fa…
GO:0001525	angiogenesis	0.000306	0.00909	2.53	18596	238	556	18	[Ccl2 - chemokine (c-c motif) ligand 2, Cyp1b1 - cytochrome p450, family 1, subfamily b, polypeptide 1, Col18a1 - collagen, type xviii, alpha 1, Col4a2 - collagen, type iv, alpha 2, Hpse - heparanase, Tnfrsf12a - tumor necrosis factor receptor superfamily, member 12a, Rhob - ras homolog gene family, member b, Notch3 - notch 3, Jun - jun oncogene, Tgfbr1 - transforming growth factor, beta receptor…
GO:0071495	cellular response to endogenous stimulus	0.00031	0.00918	1.89	18596	602	556	34	[Zfp36l1 - zinc finger protein 36, c3h type-like 1, Cd44 - cd44 antigen, Icam1 - intercellular adhesion molecule 1, Col4a2 - collagen, type iv, alpha 2, Slc1a3 - solute carrier family 1 (glial high affinity glutamate transporter), member 3, Rab15 - rab15, member ras oncogene family, Rock2 - rho-associated coiled-coil containing protein kinase 2, Vcam1 - vascular cell adhesion molecule 1, Akt1 - t…
GO:2000116	regulation of cysteine-type endopeptidase activity	0.000313	0.00925	2.7	18596	198	556	16	[Klf4 - kruppel-like factor 4 (gut), Cd44 - cd44 antigen, Apaf1 - apoptotic peptidase activating factor 1, Ngf - nerve growth factor, Acer2 - alkaline ceramidase 2, Casp12 - caspase 12, Myc - myelocytomatosis oncogene, Plaur - plasminogen activator, urokinase receptor, Cast - calpastatin, Akt1 - thymoma viral proto-oncogene 1, Hip1 - huntingtin interacting protein 1, F3 - coagulation factor iii, …
GO:0051248	negative regulation of protein metabolic process	0.000314	0.00927	1.7	18596	904	556	46	[Edn1 - endothelin 1, Gpc3 - glypican 3, Zfp36l1 - zinc finger protein 36, c3h type-like 1, Nrg1 - neuregulin 1, Cd44 - cd44 antigen, Agap2 - arfgap with gtpase domain, ankyrin repeat and ph domain 2, Cblb - casitas b-lineage lymphoma b, Myocd - myocardin, Dusp5 - dual specificity phosphatase 5, Cstb - cystatin b, Bag2 - bcl2-associated athanogene 2, Rock2 - rho-associated coiled-coil containing …
GO:0030193	regulation of blood coagulation	0.000317	0.00932	4.12	18596	73	556	9	[Cd9 - cd9 antigen, Serpine1 - serine (or cysteine) peptidase inhibitor, clade e, member 1, Fga - fibrinogen alpha chain, Fgg - fibrinogen gamma chain, F2rl1 - coagulation factor ii (thrombin) receptor-like 1, Syk - spleen tyrosine kinase, Hpse - heparanase, Pdpn - podoplanin, Anxa2 - annexin a2]
GO:0001906	cell killing	0.000317	0.0093	4.12	18596	73	556	9	[C3 - complement component 3, Ccl2 - chemokine (c-c motif) ligand 2, Lgals3 - lectin, galactose binding, soluble 3, Cxcl1 - chemokine (c-x-c motif) ligand 1, Emp2 - epithelial membrane protein 2, Myd88 - myeloid differentiation primary response gene 88, Reg3g - regenerating islet-derived 3 gamma, Pglyrp1 - peptidoglycan recognition protein 1, Ncf1 - neutrophil cytosolic factor 1]
GO:1901343	negative regulation of vasculature development	0.00032	0.00938	3.26	18596	123	556	12	[Ccl2 - chemokine (c-c motif) ligand 2, Klf4 - kruppel-like factor 4 (gut), Nfatc1 - nuclear factor of activated t cells, cytoplasmic, calcineurin dependent 1, Stab1 - stabilin 1, Serpine1 - serine (or cysteine) peptidase inhibitor, clade e, member 1, Epha2 - eph receptor a2, Klf5 - kruppel-like factor 5, Col4a2 - collagen, type iv, alpha 2, Tnf - tumor necrosis factor, Adamts1 - a disintegrin-li…
GO:0010640	regulation of platelet-derived growth factor receptor signaling pathway	0.000321	0.00939	7.96	18596	21	556	5	[Hip1 - huntingtin interacting protein 1, Cblb - casitas b-lineage lymphoma b, F3 - coagulation factor iii, Myocd - myocardin, Lrp1 - low density lipoprotein receptor-related protein 1]
GO:0070252	actin-mediated cell contraction	0.000321	0.00937	7.96	18596	21	556	5	[Tnnt2 - troponin t2, cardiac, Myo9b - myosin ixb, Emp2 - epithelial membrane protein 2, 4930506M07Rik - riken cdna 4930506m07 gene, Pdpn - podoplanin]
GO:0034116	positive regulation of heterotypic cell-cell adhesion	0.000323	0.00942	11.15	18596	12	556	4	[Cd44 - cd44 antigen, Fga - fibrinogen alpha chain, Fgg - fibrinogen gamma chain, Tnf - tumor necrosis factor]
GO:0034110	regulation of homotypic cell-cell adhesion	0.000325	0.00945	6.27	18596	32	556	6	[Plaur - plasminogen activator, urokinase receptor, Cd9 - cd9 antigen, Cd24a - cd24a antigen, Fgg - fibrinogen gamma chain, Syk - spleen tyrosine kinase, Pdpn - podoplanin]
GO:0050670	regulation of lymphocyte proliferation	0.000331	0.00962	2.69	18596	199	556	16	[Lgals3 - lectin, galactose binding, soluble 3, Cd44 - cd44 antigen, Tnfrsf1b - tumor necrosis factor receptor superfamily, member 1b, Myd88 - myeloid differentiation primary response gene 88, Cblb - casitas b-lineage lymphoma b, Arg2 - arginase type ii, Cd74 - cd74 antigen (invariant polypeptide of major histocompatibility complex, class ii antigen-associated), Vcam1 - vascular cell adhesion mol…
GO:2000112	regulation of cellular macromolecule biosynthetic process	0.000337	0.00978	1.34	18596	3051	556	122	[Ddx58 - dead (asp-glu-ala-asp) box polypeptide 58, Rock2 - rho-associated coiled-coil containing protein kinase 2, Fanca - fanconi anemia, complementation group a, Apbb3 - amyloid beta (a4) precursor protein-binding, family b, member 3, Cdk14 - cyclin-dependent kinase 14, Bhlhe40 - basic helix-loop-helix family, member e40, Creb5 - camp responsive element binding protein 5, Klf4 - kruppel-like f…
GO:0050801	ion homeostasis	0.000341	0.00986	1.82	18596	679	556	37	[Edn1 - endothelin 1, Tcirg1 - t cell, immune regulator 1, atpase, h+ transporting, lysosomal v0 protein a3, Abca1 - atp-binding cassette, sub-family a (abc1), member 1, Cyp27b1 - cytochrome p450, family 27, subfamily b, polypeptide 1, Abcg1 - atp-binding cassette, sub-family g (white), member 1, Steap1 - six transmembrane epithelial antigen of the prostate 1, 9930013L23Rik - riken cdna 9930013l2…
GO:0031331	positive regulation of cellular catabolic process	0.000348	0.01	2.26	18596	326	556	22	[Adra2a - adrenergic receptor, alpha 2a, Zfp36l1 - zinc finger protein 36, c3h type-like 1, Trim14 - tripartite motif-containing 14, Tnfrsf1b - tumor necrosis factor receptor superfamily, member 1b, Hspb8 - heat shock protein 8, Tmem173 - transmembrane protein 173, Trim12a - tripartite motif-containing 12a, Myc - myelocytomatosis oncogene, Csnk1e - casein kinase 1, epsilon, Bag2 - bcl2-associated…
GO:0032330	regulation of chondrocyte differentiation	0.000348	0.01	5.2	18596	45	556	7	[Zbtb16 - zinc finger and btb domain containing 16, Efemp1 - epidermal growth factor-containing fibulin-like extracellular matrix protein 1, Tgfbr1 - transforming growth factor, beta receptor i, Ltbp3 - latent transforming growth factor beta binding protein 3, Rela - v-rel reticuloendotheliosis viral oncogene homolog a (avian), Ctgf - connective tissue growth factor, Sox9 - sry-box containing gen…
GO:1902041	regulation of extrinsic apoptotic signaling pathway via death domain receptors	0.000348	0.01	5.2	18596	45	556	7	[Lgals3 - lectin, galactose binding, soluble 3, Atf3 - activating transcription factor 3, Serpine1 - serine (or cysteine) peptidase inhibitor, clade e, member 1, Fga - fibrinogen alpha chain, Fgg - fibrinogen gamma chain, Icam1 - intercellular adhesion molecule 1, Tnfaip3 - tumor necrosis factor, alpha-induced protein 3]
GO:0051496	positive regulation of stress fiber assembly	0.000348	0.00999	5.2	18596	45	556	7	[Rhoc - ras homolog gene family, member c, Tgfbr1 - transforming growth factor, beta receptor i, Cd47 - cd47 antigen (rh-related antigen, integrin-associated signal transducer), S100a10 - s100 calcium binding protein a10 (calpactin), Ctgf - connective tissue growth factor, Rock2 - rho-associated coiled-coil containing protein kinase 2, Sh3pxd2b - sh3 and px domains 2b]
GO:0050731	positive regulation of peptidyl-tyrosine phosphorylation	0.000349	0.01	2.91	18596	161	556	14	[Adra2a - adrenergic receptor, alpha 2a, Il6ra - interleukin 6 receptor, alpha, Cd44 - cd44 antigen, Nrg1 - neuregulin 1, Itga5 - integrin alpha 5 (fibronectin receptor alpha), Icam1 - intercellular adhesion molecule 1, Il34 - interleukin 34, Ncf1 - neutrophil cytosolic factor 1, Cd74 - cd74 antigen (invariant polypeptide of major histocompatibility complex, class ii antigen-associated), Cd24a - …
GO:1900046	regulation of hemostasis	0.000351	0.01	4.07	18596	74	556	9	[Cd9 - cd9 antigen, Serpine1 - serine (or cysteine) peptidase inhibitor, clade e, member 1, Fga - fibrinogen alpha chain, Fgg - fibrinogen gamma chain, F2rl1 - coagulation factor ii (thrombin) receptor-like 1, Syk - spleen tyrosine kinase, Hpse - heparanase, Pdpn - podoplanin, Anxa2 - annexin a2]
GO:0045732	positive regulation of protein catabolic process	0.000365	0.0104	2.77	18596	181	556	15	[Adra2a - adrenergic receptor, alpha 2a, Gpc3 - glypican 3, Tnfrsf1b - tumor necrosis factor receptor superfamily, member 1b, Cblb - casitas b-lineage lymphoma b, Csnk1e - casein kinase 1, epsilon, Bag2 - bcl2-associated athanogene 2, Lrp1 - low density lipoprotein receptor-related protein 1, Akt1 - thymoma viral proto-oncogene 1, Rnf180 - ring finger protein 180, Smurf1 - smad specific e3 ubiqui…
GO:0002793	positive regulation of peptide secretion	0.000372	0.0106	2.89	18596	162	556	14	[Atp13a2 - atpase type 13a2, Abcg1 - atp-binding cassette, sub-family g (white), member 1, Ano1 - anoctamin 1, calcium activated chloride channel, Lrp1 - low density lipoprotein receptor-related protein 1, Cacna1d - calcium channel, voltage-dependent, l type, alpha 1d subunit, Apbb3 - amyloid beta (a4) precursor protein-binding, family b, member 3, Ptpn23 - protein tyrosine phosphatase, non-recep…
GO:0030029	actin filament-based process	0.000378	0.0108	2.24	18596	328	556	22	[Mkl2 - mkl/myocardin-like 2, Emp2 - epithelial membrane protein 2, Myo9b - myosin ixb, Agap2 - arfgap with gtpase domain, ankyrin repeat and ph domain 2, 4930506M07Rik - riken cdna 4930506m07 gene, Pgm5 - phosphoglucomutase 5, Cldn3 - claudin 3, Rock2 - rho-associated coiled-coil containing protein kinase 2, Ssh2 - slingshot homolog 2 (drosophila), Flnc - filamin c, gamma, Rhou - ras homolog gen…
GO:0050818	regulation of coagulation	0.000389	0.011	4.01	18596	75	556	9	[Cd9 - cd9 antigen, Serpine1 - serine (or cysteine) peptidase inhibitor, clade e, member 1, Fga - fibrinogen alpha chain, Fgg - fibrinogen gamma chain, F2rl1 - coagulation factor ii (thrombin) receptor-like 1, Syk - spleen tyrosine kinase, Hpse - heparanase, Pdpn - podoplanin, Anxa2 - annexin a2]
GO:0001101	response to acid chemical	0.000393	0.0111	2.29	18596	307	556	21	[Slc38a2 - solute carrier family 38, member 2, Klf4 - kruppel-like factor 4 (gut), Abca1 - atp-binding cassette, sub-family a (abc1), member 1, Cyp27b1 - cytochrome p450, family 27, subfamily b, polypeptide 1, Ngf - nerve growth factor, S100a10 - s100 calcium binding protein a10 (calpactin), Nfatc4 - nuclear factor of activated t cells, cytoplasmic, calcineurin dependent 4, Acer2 - alkaline ceram…
GO:0051155	positive regulation of striated muscle cell differentiation	0.000395	0.0112	4.46	18596	60	556	8	[Edn1 - endothelin 1, Nrg1 - neuregulin 1, Mmp14 - matrix metallopeptidase 14 (membrane-inserted), Capn2 - calpain 2, Gdf15 - growth differentiation factor 15, Myocd - myocardin, Il4ra - interleukin 4 receptor, alpha, Ddx39b - dead (asp-glu-ala-asp) box polypeptide 39b]
GO:0071675	regulation of mononuclear cell migration	0.0004	0.0113	5.09	18596	46	556	7	[Ccl2 - chemokine (c-c motif) ligand 2, Lgals3 - lectin, galactose binding, soluble 3, Serpine1 - serine (or cysteine) peptidase inhibitor, clade e, member 1, Nbl1 - neuroblastoma, suppression of tumorigenicity 1, Ccr1 - chemokine (c-c motif) receptor 1, Csf1 - colony stimulating factor 1 (macrophage), Il34 - interleukin 34]
GO:1903055	positive regulation of extracellular matrix organization	0.000405	0.0114	7.6	18596	22	556	5	[Mfi2 - antigen p97 (melanoma associated) identified by monoclonal antibodies 133.2 and 96.5, Phldb1 - pleckstrin homology-like domain, family b, member 1, Pdpn - podoplanin, Sox9 - sry-box containing gene 9, Glt25d1 - glycosyltransferase 25 domain containing 1]
GO:0048639	positive regulation of developmental growth	0.000411	0.0115	2.74	18596	183	556	15	[Edn1 - endothelin 1, C3 - complement component 3, Nrg1 - neuregulin 1, 4930506M07Rik - riken cdna 4930506m07 gene, Ngf - nerve growth factor, Sema7a - sema domain, immunoglobulin domain (ig), and gpi membrane anchor, (semaphorin) 7a, Ddx39b - dead (asp-glu-ala-asp) box polypeptide 39b, Sh3pxd2b - sh3 and px domains 2b, Lrp1 - low density lipoprotein receptor-related protein 1, Tnfrsf12a - tumor …
GO:0042542	response to hydrogen peroxide	0.000429	0.012	3.96	18596	76	556	9	[Rhob - ras homolog gene family, member b, Pcgf2 - polycomb group ring finger 2, Cyp1b1 - cytochrome p450, family 1, subfamily b, polypeptide 1, Rela - v-rel reticuloendotheliosis viral oncogene homolog a (avian), Capn1 - calpain 1, Trpm2 - transient receptor potential cation channel, subfamily m, member 2, Pld2 - phospholipase d2, Lcn2 - lipocalin 2, Tnfaip3 - tumor necrosis factor, alpha-induce…
GO:0051149	positive regulation of muscle cell differentiation	0.000429	0.012	3.96	18596	76	556	9	[Edn1 - endothelin 1, Nrg1 - neuregulin 1, Mmp14 - matrix metallopeptidase 14 (membrane-inserted), Capn2 - calpain 2, Gdf15 - growth differentiation factor 15, Olfm2 - olfactomedin 2, Myocd - myocardin, Il4ra - interleukin 4 receptor, alpha, Ddx39b - dead (asp-glu-ala-asp) box polypeptide 39b]
GO:0002700	regulation of production of molecular mediator of immune response	0.00043	0.012	3.16	18596	127	556	12	[Cd74 - cd74 antigen (invariant polypeptide of major histocompatibility complex, class ii antigen-associated), Il18r1 - interleukin 18 receptor 1, Tnfrsf1b - tumor necrosis factor receptor superfamily, member 1b, 4632428N05Rik - riken cdna 4632428n05 gene, F2rl1 - coagulation factor ii (thrombin) receptor-like 1, Tlr2 - toll-like receptor 2, Sema7a - sema domain, immunoglobulin domain (ig), and g…
GO:0042326	negative regulation of phosphorylation	0.00043	0.012	2.13	18596	376	556	24	[Klf4 - kruppel-like factor 4 (gut), Cblb - casitas b-lineage lymphoma b, Myocd - myocardin, Dusp5 - dual specificity phosphatase 5, Gprc5a - g protein-coupled receptor, family c, group 5, member a, Dusp8 - dual specificity phosphatase 8, Atf3 - activating transcription factor 3, Akt1 - thymoma viral proto-oncogene 1, Hspb1 - heat shock protein 1, Jun - jun oncogene, Socs3 - suppressor of cytokin…
GO:0061035	regulation of cartilage development	0.000443	0.0123	4.39	18596	61	556	8	[Zbtb16 - zinc finger and btb domain containing 16, Efemp1 - epidermal growth factor-containing fibulin-like extracellular matrix protein 1, Tgfbr1 - transforming growth factor, beta receptor i, Ltbp3 - latent transforming growth factor beta binding protein 3, Smad1 - smad family member 1, Rela - v-rel reticuloendotheliosis viral oncogene homolog a (avian), Ctgf - connective tissue growth factor,…
GO:0034599	cellular response to oxidative stress	0.000448	0.0124	2.98	18596	146	556	13	[Atp13a2 - atpase type 13a2, Cyp1b1 - cytochrome p450, family 1, subfamily b, polypeptide 1, Ncf1 - neutrophil cytosolic factor 1, Rhob - ras homolog gene family, member b, Akt1 - thymoma viral proto-oncogene 1, Jun - jun oncogene, Pcgf2 - polycomb group ring finger 2, Rela - v-rel reticuloendotheliosis viral oncogene homolog a (avian), Capn1 - calpain 1, Trpm2 - transient receptor potential cati…
GO:0045664	regulation of neuron differentiation	0.000449	0.0125	1.81	18596	664	556	36	[Nrg1 - neuregulin 1, Itga3 - integrin alpha 3, Nfatc4 - nuclear factor of activated t cells, cytoplasmic, calcineurin dependent 4, Adamts1 - a disintegrin-like and metallopeptidase (reprolysin type) with thrombospondin type 1 motif, 1, Kif1a - kinesin family member 1a, Eef2k - eukaryotic elongation factor-2 kinase, Efemp1 - epidermal growth factor-containing fibulin-like extracellular matrix pro…
GO:0007015	actin filament organization	0.000451	0.0125	2.53	18596	225	556	17	[Sh3bp1 - sh3-domain binding protein 1, Emp2 - epithelial membrane protein 2, Fat1 - fat tumor suppressor homolog 1 (drosophila), Casp4 - caspase 4, apoptosis-related cysteine peptidase, 4930506M07Rik - riken cdna 4930506m07 gene, Actn1 - actinin, alpha 1, Sorbs2 - sorbin and sh3 domain containing 2, Rhob - ras homolog gene family, member b, Rhoc - ras homolog gene family, member c, Rhod - ras ho…
GO:0043280	positive regulation of cysteine-type endopeptidase activity involved in apoptotic process	0.000455	0.0126	3.34	18596	110	556	11	[Apaf1 - apoptotic peptidase activating factor 1, Hip1 - huntingtin interacting protein 1, Ngf - nerve growth factor, Acer2 - alkaline ceramidase 2, Casp12 - caspase 12, Syk - spleen tyrosine kinase, F3 - coagulation factor iii, Myc - myelocytomatosis oncogene, Tnf - tumor necrosis factor, Ctgf - connective tissue growth factor, Xdh - xanthine dehydrogenase]
GO:0032494	response to peptidoglycan	0.000456	0.0126	10.29	18596	13	556	4	[Rela - v-rel reticuloendotheliosis viral oncogene homolog a (avian), Myd88 - myeloid differentiation primary response gene 88, Tlr2 - toll-like receptor 2, 5730559C18Rik - riken cdna 5730559c18 gene]
GO:0071354	cellular response to interleukin-6	0.000456	0.0126	10.29	18596	13	556	4	[Sbno2 - strawberry notch homolog 2 (drosophila), Nfkb1 - nuclear factor of kappa light polypeptide gene enhancer in b cells 1, p105, Rela - v-rel reticuloendotheliosis viral oncogene homolog a (avian), Entpd2 - ectonucleoside triphosphate diphosphohydrolase 2]
GO:0043300	regulation of leukocyte degranulation	0.000458	0.0126	4.98	18596	47	556	7	[Itgam - integrin alpha m, Cd84 - cd84 antigen, F2rl1 - coagulation factor ii (thrombin) receptor-like 1, Syk - spleen tyrosine kinase, Pld2 - phospholipase d2, Il4ra - interleukin 4 receptor, alpha, Gab2 - growth factor receptor bound protein 2-associated protein 2]
GO:0007044	cell-substrate junction assembly	0.000458	0.0126	5.9	18596	34	556	6	[Rhod - ras homolog gene family, member d, Itgb4 - integrin beta 4, Ajuba - ajuba lim protein, Itga5 - integrin alpha 5 (fibronectin receptor alpha), Plec - plectin, Actn1 - actinin, alpha 1]
GO:1905954	positive regulation of lipid localization	0.000459	0.0126	3.6	18596	93	556	10	[C3 - complement component 3, Edn1 - endothelin 1, Abca1 - atp-binding cassette, sub-family a (abc1), member 1, Spp1 - secreted phosphoprotein 1, Abcg1 - atp-binding cassette, sub-family g (white), member 1, Zc3h12a - zinc finger ccch type containing 12a, Msr1 - macrophage scavenger receptor 1, Runx1 - runt related transcription factor 1, Lrp1 - low density lipoprotein receptor-related protein 1,…
GO:0007275	multicellular organism development	0.00046	0.0126	1.57	18596	1212	556	57	[Edaradd - edar (ectodysplasin-a receptor)-associated death domain, Nfatc4 - nuclear factor of activated t cells, cytoplasmic, calcineurin dependent 4, Ros1 - ros1 proto-oncogene, Akt1 - thymoma viral proto-oncogene 1, Elf3 - e74-like factor 3, Junb - jun-b oncogene, Slc34a2 - solute carrier family 34 (sodium phosphate), member 2, Eda2r - ectodysplasin a2 receptor, Pdpn - podoplanin, Dock7 - dedi…
GO:0090066	regulation of anatomical structure size	0.000464	0.0127	2.12	18596	378	556	24	[Edn1 - endothelin 1, Adra1d - adrenergic receptor, alpha 1d, Adra2a - adrenergic receptor, alpha 2a, Sh3bp1 - sh3-domain binding protein 1, Atp13a2 - atpase type 13a2, Icam1 - intercellular adhesion molecule 1, Plekhg2 - pleckstrin homology domain containing, family g (with rhogef domain) member 2, Dusp5 - dual specificity phosphatase 5, Rock2 - rho-associated coiled-coil containing protein kina…
GO:0048878	chemical homeostasis	0.000469	0.0128	1.66	18596	947	556	47	[Edn1 - endothelin 1, Tcirg1 - t cell, immune regulator 1, atpase, h+ transporting, lysosomal v0 protein a3, Abca1 - atp-binding cassette, sub-family a (abc1), member 1, Cyp27b1 - cytochrome p450, family 27, subfamily b, polypeptide 1, Icam1 - intercellular adhesion molecule 1, Abcg1 - atp-binding cassette, sub-family g (white), member 1, Steap1 - six transmembrane epithelial antigen of the prost…
GO:0071702	organic substance transport	0.00048	0.013	1.51	18596	1460	556	66	[Esyt1 - extended synaptotagmin-like protein 1, Slc38a2 - solute carrier family 38, member 2, Abca1 - atp-binding cassette, sub-family a (abc1), member 1, Spns2 - spinster homolog 2, Abcg1 - atp-binding cassette, sub-family g (white), member 1, Slc1a5 - solute carrier family 1 (neutral amino acid transporter), member 5, Rab15 - rab15, member ras oncogene family, Slc1a3 - solute carrier family 1 (…
GO:0009887	animal organ morphogenesis	0.000483	0.0131	1.98	18596	472	556	28	[Tcirg1 - t cell, immune regulator 1, atpase, h+ transporting, lysosomal v0 protein a3, Edaradd - edar (ectodysplasin-a receptor)-associated death domain, Gpc3 - glypican 3, Itgb4 - integrin beta 4, Fat1 - fat tumor suppressor homolog 1 (drosophila), Lamc2 - laminin, gamma 2, Sh3pxd2b - sh3 and px domains 2b, Hoxb9 - homeobox b9, Mmp14 - matrix metallopeptidase 14 (membrane-inserted), Pcgf2 - pol…
GO:0051271	negative regulation of cellular component movement	0.000496	0.0134	2.36	18596	269	556	19	[Klf4 - kruppel-like factor 4 (gut), Nrg1 - neuregulin 1, Cyp1b1 - cytochrome p450, family 1, subfamily b, polypeptide 1, Tacstd2 - tumor-associated calcium signal transducer 2, Sema6b - sema domain, transmembrane domain (tm), and cytoplasmic domain, (semaphorin) 6b, Myocd - myocardin, Sema7a - sema domain, immunoglobulin domain (ig), and gpi membrane anchor, (semaphorin) 7a, Nbl1 - neuroblastoma…
GO:0098771	inorganic ion homeostasis	0.000497	0.0134	1.84	18596	618	556	34	[Edn1 - endothelin 1, Tcirg1 - t cell, immune regulator 1, atpase, h+ transporting, lysosomal v0 protein a3, Cyp27b1 - cytochrome p450, family 27, subfamily b, polypeptide 1, Steap1 - six transmembrane epithelial antigen of the prostate 1, 9930013L23Rik - riken cdna 9930013l23 gene, Slc1a3 - solute carrier family 1 (glial high affinity glutamate transporter), member 3, Snx10 - sorting nexin 10, M…
GO:2000586	regulation of platelet-derived growth factor receptor-beta signaling pathway	0.000497	0.0134	16.72	18596	6	556	3	[Hip1 - huntingtin interacting protein 1, Myocd - myocardin, Lrp1 - low density lipoprotein receptor-related protein 1]
GO:0071316	cellular response to nicotine	0.000497	0.0134	16.72	18596	6	556	3	[Nfkb1 - nuclear factor of kappa light polypeptide gene enhancer in b cells 1, p105, Rela - v-rel reticuloendotheliosis viral oncogene homolog a (avian), Tnf - tumor necrosis factor]
GO:2000425	regulation of apoptotic cell clearance	0.000497	0.0134	16.72	18596	6	556	3	[C3 - complement component 3, Ccl2 - chemokine (c-c motif) ligand 2, C2 - complement component 2 (within h-2s)]
GO:0048525	negative regulation of viral process	0.000501	0.0134	3.56	18596	94	556	10	[Cd74 - cd74 antigen (invariant polypeptide of major histocompatibility complex, class ii antigen-associated), Plscr1 - phospholipid scramblase 1, Apobec3 - apolipoprotein b mrna editing enzyme, catalytic polypeptide 3, Trim14 - tripartite motif-containing 14, Jun - jun oncogene, Ly6e - lymphocyte antigen 6 complex, locus e, Zc3h12a - zinc finger ccch type containing 12a, Tnf - tumor necrosis fac…
GO:0010954	positive regulation of protein processing	0.000505	0.0135	7.27	18596	23	556	5	[C3 - complement component 3, Mmp14 - matrix metallopeptidase 14 (membrane-inserted), Mfi2 - antigen p97 (melanoma associated) identified by monoclonal antibodies 133.2 and 96.5, Myh9 - myosin, heavy polypeptide 9, non-muscle, Bag2 - bcl2-associated athanogene 2]
GO:0007520	myoblast fusion	0.000505	0.0135	7.27	18596	23	556	5	[Cd9 - cd9 antigen, Myof - myoferlin, Ptgfrn - prostaglandin f2 receptor negative regulator, Capn2 - calpain 2, Myh9 - myosin, heavy polypeptide 9, non-muscle]
GO:0046688	response to copper ion	0.000505	0.0135	7.27	18596	23	556	5	[Cp - ceruloplasmin, Mt2 - metallothionein 2, Cyp27b1 - cytochrome p450, family 27, subfamily b, polypeptide 1, Aoc1 - amine oxidase, copper-containing 1, Mt1 - metallothionein 1]
GO:0051492	regulation of stress fiber assembly	0.000521	0.0139	3.86	18596	78	556	9	[Rhoc - ras homolog gene family, member c, Tgfbr1 - transforming growth factor, beta receptor i, Tacstd2 - tumor-associated calcium signal transducer 2, S100a10 - s100 calcium binding protein a10 (calpactin), Cd47 - cd47 antigen (rh-related antigen, integrin-associated signal transducer), Kank2 - kn motif and ankyrin repeat domains 2, Ctgf - connective tissue growth factor, Sh3pxd2b - sh3 and px …
GO:0044364	disruption of cells of other organism	0.000523	0.0139	4.88	18596	48	556	7	[Ccl2 - chemokine (c-c motif) ligand 2, Lgals3 - lectin, galactose binding, soluble 3, Cxcl1 - chemokine (c-x-c motif) ligand 1, Myd88 - myeloid differentiation primary response gene 88, Reg3g - regenerating islet-derived 3 gamma, Pglyrp1 - peptidoglycan recognition protein 1, Ncf1 - neutrophil cytosolic factor 1]
GO:0031640	killing of cells of other organism	0.000523	0.0139	4.88	18596	48	556	7	[Ccl2 - chemokine (c-c motif) ligand 2, Lgals3 - lectin, galactose binding, soluble 3, Cxcl1 - chemokine (c-x-c motif) ligand 1, Myd88 - myeloid differentiation primary response gene 88, Reg3g - regenerating islet-derived 3 gamma, Pglyrp1 - peptidoglycan recognition protein 1, Ncf1 - neutrophil cytosolic factor 1]
GO:0001503	ossification	0.000531	0.0141	3.28	18596	112	556	11	[Tcirg1 - t cell, immune regulator 1, atpase, h+ transporting, lysosomal v0 protein a3, Sbno2 - strawberry notch homolog 2 (drosophila), Mgp - matrix gla protein, Mmp14 - matrix metallopeptidase 14 (membrane-inserted), Spp1 - secreted phosphoprotein 1, Pdlim7 - pdz and lim domain 7, Mef2d - myocyte enhancer factor 2d, Ctgf - connective tissue growth factor, Sox9 - sry-box containing gene 9, Runx1…
GO:0051145	smooth muscle cell differentiation	0.000539	0.0143	5.73	18596	35	556	6	[C3 - complement component 3, Mkl2 - mkl/myocardin-like 2, Nfatc4 - nuclear factor of activated t cells, cytoplasmic, calcineurin dependent 4, Myocd - myocardin, Mir145 - microrna 145, Sox9 - sry-box containing gene 9]
GO:2001141	regulation of RNA biosynthetic process	0.000543	0.0144	1.35	18596	2701	556	109	[Ddx58 - dead (asp-glu-ala-asp) box polypeptide 58, Fanca - fanconi anemia, complementation group a, Apbb3 - amyloid beta (a4) precursor protein-binding, family b, member 3, Cdk14 - cyclin-dependent kinase 14, Bhlhe40 - basic helix-loop-helix family, member e40, Creb5 - camp responsive element binding protein 5, Klf4 - kruppel-like factor 4 (gut), Klf3 - kruppel-like factor 3 (basic), Trim12a - t…
GO:0043901	negative regulation of multi-organism process	0.000544	0.0143	2.92	18596	149	556	13	[Plscr1 - phospholipid scramblase 1, Trim14 - tripartite motif-containing 14, Ly6e - lymphocyte antigen 6 complex, locus e, Arg2 - arginase type ii, Oas2 - 2'-5' oligoadenylate synthetase 2, Cd74 - cd74 antigen (invariant polypeptide of major histocompatibility complex, class ii antigen-associated), Apobec3 - apolipoprotein b mrna editing enzyme, catalytic polypeptide 3, Jun - jun oncogene, Zc3h1…
GO:0010817	regulation of hormone levels	0.000572	0.0151	1.94	18596	501	556	29	[Edn1 - endothelin 1, Tcirg1 - t cell, immune regulator 1, atpase, h+ transporting, lysosomal v0 protein a3, Zbed6 - zinc finger, bed domain containing 6, Cyp27b1 - cytochrome p450, family 27, subfamily b, polypeptide 1, H6pd - hexose-6-phosphate dehydrogenase (glucose 1-dehydrogenase), Ly6e - lymphocyte antigen 6 complex, locus e, Snord32a - small nucleolar rna, c/d box 32a, Fgg - fibrinogen gam…
GO:0051092	positive regulation of NF-kappaB transcription factor activity	0.000573	0.0151	3.26	18596	113	556	11	[Trim14 - tripartite motif-containing 14, Il18r1 - interleukin 18 receptor 1, Cd84 - cd84 antigen, Rela - v-rel reticuloendotheliosis viral oncogene homolog a (avian), Icam1 - intercellular adhesion molecule 1, Myd88 - myeloid differentiation primary response gene 88, Clu - clusterin, Tlr2 - toll-like receptor 2, Eda2r - ectodysplasin a2 receptor, Trim12a - tripartite motif-containing 12a, Tnf - …
GO:1902532	negative regulation of intracellular signal transduction	0.000574	0.0151	2.02	18596	430	556	26	[Cd44 - cd44 antigen, Itga3 - integrin alpha 3, Dusp5 - dual specificity phosphatase 5, Dusp8 - dual specificity phosphatase 8, Hdac7 - histone deacetylase 7, Cd74 - cd74 antigen (invariant polypeptide of major histocompatibility complex, class ii antigen-associated), Atf3 - activating transcription factor 3, Hspb1 - heat shock protein 1, Akt1 - thymoma viral proto-oncogene 1, Socs3 - suppressor …
GO:0050678	regulation of epithelial cell proliferation	0.000575	0.0151	2.22	18596	316	556	21	[Ccl2 - chemokine (c-c motif) ligand 2, Zfp36l1 - zinc finger protein 36, c3h type-like 1, Gpc3 - glypican 3, Tacstd2 - tumor-associated calcium signal transducer 2, Agap2 - arfgap with gtpase domain, ankyrin repeat and ph domain 2, Myc - myelocytomatosis oncogene, Lrg1 - leucine-rich alpha-2-glycoprotein 1, Akt1 - thymoma viral proto-oncogene 1, Jun - jun oncogene, Tgfbr1 - transforming growth f…
GO:0045621	positive regulation of lymphocyte differentiation	0.000592	0.0155	3.48	18596	96	556	10	[Zbtb16 - zinc finger and btb domain containing 16, Cd74 - cd74 antigen (invariant polypeptide of major histocompatibility complex, class ii antigen-associated), Mmp14 - matrix metallopeptidase 14 (membrane-inserted), Tgfbr2 - transforming growth factor, beta receptor ii, Inpp5d - inositol polyphosphate-5-phosphatase d, Sox4 - sry-box containing gene 4, 4632428N05Rik - riken cdna 4632428n05 gene,…
GO:0002224	toll-like receptor signaling pathway	0.000594	0.0155	4.78	18596	49	556	7	[Myd88 - myeloid differentiation primary response gene 88, Reg3g - regenerating islet-derived 3 gamma, Tnip2 - tnfaip3 interacting protein 2, Tlr5 - toll-like receptor 5, Tlr2 - toll-like receptor 2, Tnf - tumor necrosis factor, Cd14 - cd14 antigen]
GO:0045620	negative regulation of lymphocyte differentiation	0.000594	0.0155	4.78	18596	49	556	7	[Cd74 - cd74 antigen (invariant polypeptide of major histocompatibility complex, class ii antigen-associated), Hspb1 - heat shock protein 1, Cd44 - cd44 antigen, Zc3h12a - zinc finger ccch type containing 12a, Il4ra - interleukin 4 receptor, alpha, Pglyrp1 - peptidoglycan recognition protein 1, Runx1 - runt related transcription factor 1]
GO:1903078	positive regulation of protein localization to plasma membrane	0.000594	0.0155	4.78	18596	49	556	7	[Lgals3 - lectin, galactose binding, soluble 3, Akt1 - thymoma viral proto-oncogene 1, Itga3 - integrin alpha 3, Epha2 - eph receptor a2, Tnf - tumor necrosis factor, Lrp1 - low density lipoprotein receptor-related protein 1, Clip3 - cap-gly domain containing linker protein 3]
GO:0010608	posttranscriptional regulation of gene expression	0.0006	0.0156	2.05	18596	408	556	25	[Celf2 - cugbp, elav-like family member 2, Zfp36l1 - zinc finger protein 36, c3h type-like 1, Gtpbp2 - gtp binding protein 2, Rock2 - rho-associated coiled-coil containing protein kinase 2, Plekhn1 - pleckstrin homology domain containing, family n member 1, Igf2bp2 - insulin-like growth factor 2 mrna binding protein 2, Akt1 - thymoma viral proto-oncogene 1, Ajuba - ajuba lim protein, Zc3h12a - zi…
GO:0001649	osteoblast differentiation	0.000616	0.016	4.18	18596	64	556	8	[Akt1 - thymoma viral proto-oncogene 1, Smad1 - smad family member 1, Spp1 - secreted phosphoprotein 1, Junb - jun-b oncogene, Epha2 - eph receptor a2, Gli1 - gli-kruppel family member gli1, Mef2d - myocyte enhancer factor 2d, Mapk11 - mitogen-activated protein kinase 11]
GO:0061045	negative regulation of wound healing	0.000616	0.0159	4.18	18596	64	556	8	[Cd9 - cd9 antigen, Serpine1 - serine (or cysteine) peptidase inhibitor, clade e, member 1, Fga - fibrinogen alpha chain, Fgg - fibrinogen gamma chain, Cdkn1a - cyclin-dependent kinase inhibitor 1a (p21), Tnf - tumor necrosis factor, Cldn3 - claudin 3, Anxa2 - annexin a2]
GO:0051769	regulation of nitric-oxide synthase biosynthetic process	0.000622	0.0161	6.97	18596	24	556	5	[Ccl2 - chemokine (c-c motif) ligand 2, Edn1 - endothelin 1, Tlr2 - toll-like receptor 2, Cpeb1 - cytoplasmic polyadenylation element binding protein 1, Akap12 - a kinase (prka) anchor protein (gravin) 12]
GO:0070741	response to interleukin-6	0.000623	0.0161	9.56	18596	14	556	4	[Sbno2 - strawberry notch homolog 2 (drosophila), Nfkb1 - nuclear factor of kappa light polypeptide gene enhancer in b cells 1, p105, Rela - v-rel reticuloendotheliosis viral oncogene homolog a (avian), Entpd2 - ectonucleoside triphosphate diphosphohydrolase 2]
GO:0014009	glial cell proliferation	0.000623	0.016	9.56	18596	14	556	4	[Sox4 - sry-box containing gene 4, Clu - clusterin, Csf1 - colony stimulating factor 1 (macrophage), Il34 - interleukin 34]
GO:1903035	negative regulation of response to wounding	0.000629	0.0162	3.76	18596	80	556	9	[Cd9 - cd9 antigen, Serpine1 - serine (or cysteine) peptidase inhibitor, clade e, member 1, Fga - fibrinogen alpha chain, Fgg - fibrinogen gamma chain, Cd24a - cd24a antigen, Cdkn1a - cyclin-dependent kinase inhibitor 1a (p21), Tnf - tumor necrosis factor, Cldn3 - claudin 3, Anxa2 - annexin a2]
GO:0090322	regulation of superoxide metabolic process	0.000631	0.0162	5.57	18596	36	556	6	[Itgam - integrin alpha m, Akt1 - thymoma viral proto-oncogene 1, Cxcl1 - chemokine (c-x-c motif) ligand 1, F2rl1 - coagulation factor ii (thrombin) receptor-like 1, Syk - spleen tyrosine kinase, Tnf - tumor necrosis factor]
GO:0032649	regulation of interferon-gamma production	0.000643	0.0165	3.45	18596	97	556	10	[Il18r1 - interleukin 18 receptor 1, Cd47 - cd47 antigen (rh-related antigen, integrin-associated signal transducer), 4632428N05Rik - riken cdna 4632428n05 gene, Tnf - tumor necrosis factor, Bcl3 - b cell leukemia/lymphoma 3, Zc3h12a - zinc finger ccch type containing 12a, Cd14 - cd14 antigen, Pglyrp1 - peptidoglycan recognition protein 1, Slc11a1 - solute carrier family 11 (proton-coupled divale…
GO:0071356	cellular response to tumor necrosis factor	0.000643	0.0164	3.45	18596	97	556	10	[Ccl2 - chemokine (c-c motif) ligand 2, Ccl9 - chemokine (c-c motif) ligand 9, Akt1 - thymoma viral proto-oncogene 1, Zfp36l1 - zinc finger protein 36, c3h type-like 1, Nfkb1 - nuclear factor of kappa light polypeptide gene enhancer in b cells 1, p105, Rela - v-rel reticuloendotheliosis viral oncogene homolog a (avian), Zc3h12a - zinc finger ccch type containing 12a, Birc2 - baculoviral iap repea…
GO:0010324	membrane invagination	0.000685	0.0175	4.12	18596	65	556	8	[Itgam - integrin alpha m, Abca1 - atp-binding cassette, sub-family a (abc1), member 1, Sh3bp1 - sh3-domain binding protein 1, Smurf1 - smad specific e3 ubiquitin protein ligase 1, Myh9 - myosin, heavy polypeptide 9, non-muscle, Havcr1 - hepatitis a virus cellular receptor 1, Msr1 - macrophage scavenger receptor 1, Mfge8 - milk fat globule-egf factor 8 protein]
GO:1901224	positive regulation of NIK/NF-kappaB signaling	0.000685	0.0174	4.12	18596	65	556	8	[Edn1 - endothelin 1, Edaradd - edar (ectodysplasin-a receptor)-associated death domain, Il18r1 - interleukin 18 receptor 1, Rela - v-rel reticuloendotheliosis viral oncogene homolog a (avian), Tlr2 - toll-like receptor 2, Tnf - tumor necrosis factor, Sash1 - sam and sh3 domain containing 1, Cd14 - cd14 antigen]
GO:0032269	negative regulation of cellular protein metabolic process	0.000686	0.0175	1.67	18596	859	556	43	[Edn1 - endothelin 1, Gpc3 - glypican 3, Zfp36l1 - zinc finger protein 36, c3h type-like 1, Cd44 - cd44 antigen, Cblb - casitas b-lineage lymphoma b, Myocd - myocardin, Dusp5 - dual specificity phosphatase 5, Cstb - cystatin b, Bag2 - bcl2-associated athanogene 2, Rock2 - rho-associated coiled-coil containing protein kinase 2, Dusp8 - dual specificity phosphatase 8, Atf3 - activating transcriptio…
GO:0097191	extrinsic apoptotic signaling pathway	0.000689	0.0175	3.72	18596	81	556	9	[Tnfrsf1b - tumor necrosis factor receptor superfamily, member 1b, Ngf - nerve growth factor, Krt8 - keratin 8, Clca2 - chloride channel calcium activated 2, Tnf - tumor necrosis factor, Lcn2 - lipocalin 2, Rock2 - rho-associated coiled-coil containing protein kinase 2, Tnfrsf12a - tumor necrosis factor receptor superfamily, member 12a, Krt18 - keratin 18]
GO:0051129	negative regulation of cellular component organization	0.000696	0.0176	1.79	18596	655	556	35	[Plscr1 - phospholipid scramblase 1, Itga3 - integrin alpha 3, Nfatc4 - nuclear factor of activated t cells, cytoplasmic, calcineurin dependent 4, Kank2 - kn motif and ankyrin repeat domains 2, Rock2 - rho-associated coiled-coil containing protein kinase 2, Efemp1 - epidermal growth factor-containing fibulin-like extracellular matrix protein 1, Akt1 - thymoma viral proto-oncogene 1, Mmp14 - matri…
GO:0006355	regulation of transcription, DNA-templated	0.000715	0.0181	1.34	18596	2692	556	108	[Ddx58 - dead (asp-glu-ala-asp) box polypeptide 58, Fanca - fanconi anemia, complementation group a, Apbb3 - amyloid beta (a4) precursor protein-binding, family b, member 3, Cdk14 - cyclin-dependent kinase 14, Bhlhe40 - basic helix-loop-helix family, member e40, Creb5 - camp responsive element binding protein 5, Klf4 - kruppel-like factor 4 (gut), Klf3 - kruppel-like factor 3 (basic), Trim12a - t…
GO:1903506	regulation of nucleic acid-templated transcription	0.000725	0.0183	1.34	18596	2693	556	108	[Ddx58 - dead (asp-glu-ala-asp) box polypeptide 58, Fanca - fanconi anemia, complementation group a, Apbb3 - amyloid beta (a4) precursor protein-binding, family b, member 3, Cdk14 - cyclin-dependent kinase 14, Bhlhe40 - basic helix-loop-helix family, member e40, Creb5 - camp responsive element binding protein 5, Klf4 - kruppel-like factor 4 (gut), Klf3 - kruppel-like factor 3 (basic), Trim12a - t…
GO:0042176	regulation of protein catabolic process	0.000733	0.0185	2.18	18596	322	556	21	[Adra2a - adrenergic receptor, alpha 2a, Gpc3 - glypican 3, Atp13a2 - atpase type 13a2, Tnfrsf1b - tumor necrosis factor receptor superfamily, member 1b, Nrg1 - neuregulin 1, Agap2 - arfgap with gtpase domain, ankyrin repeat and ph domain 2, Cblb - casitas b-lineage lymphoma b, Csnk1e - casein kinase 1, epsilon, Bag2 - bcl2-associated athanogene 2, Lrp1 - low density lipoprotein receptor-related …
GO:0055080	cation homeostasis	0.000733	0.0185	1.82	18596	607	556	33	[Edn1 - endothelin 1, Tcirg1 - t cell, immune regulator 1, atpase, h+ transporting, lysosomal v0 protein a3, Cyp27b1 - cytochrome p450, family 27, subfamily b, polypeptide 1, Steap1 - six transmembrane epithelial antigen of the prostate 1, 9930013L23Rik - riken cdna 9930013l23 gene, Slc1a3 - solute carrier family 1 (glial high affinity glutamate transporter), member 3, Snx10 - sorting nexin 10, M…
GO:0045580	regulation of T cell differentiation	0.000745	0.0187	2.97	18596	135	556	12	[Zbtb16 - zinc finger and btb domain containing 16, Cd74 - cd74 antigen (invariant polypeptide of major histocompatibility complex, class ii antigen-associated), Hspb1 - heat shock protein 1, Cd44 - cd44 antigen, Tgfbr2 - transforming growth factor, beta receptor ii, Sox4 - sry-box containing gene 4, 4632428N05Rik - riken cdna 4632428n05 gene, Syk - spleen tyrosine kinase, Zc3h12a - zinc finger c…
GO:0002690	positive regulation of leukocyte chemotaxis	0.000754	0.0189	3.67	18596	82	556	9	[Edn1 - endothelin 1, Ccl2 - chemokine (c-c motif) ligand 2, Cd74 - cd74 antigen (invariant polypeptide of major histocompatibility complex, class ii antigen-associated), Serpine1 - serine (or cysteine) peptidase inhibitor, clade e, member 1, Lbp - lipopolysaccharide binding protein, F2rl1 - coagulation factor ii (thrombin) receptor-like 1, Ccr1 - chemokine (c-c motif) receptor 1, Csf1 - colony s…
GO:1904994	regulation of leukocyte adhesion to vascular endothelial cell	0.000759	0.019	6.69	18596	25	556	5	[Klf4 - kruppel-like factor 4 (gut), Rela - v-rel reticuloendotheliosis viral oncogene homolog a (avian), Icam1 - intercellular adhesion molecule 1, Capn1 - calpain 1, Tnf - tumor necrosis factor]
GO:0032928	regulation of superoxide anion generation	0.000759	0.019	6.69	18596	25	556	5	[Itgam - integrin alpha m, Akt1 - thymoma viral proto-oncogene 1, Cxcl1 - chemokine (c-x-c motif) ligand 1, F2rl1 - coagulation factor ii (thrombin) receptor-like 1, Syk - spleen tyrosine kinase]
GO:0030593	neutrophil chemotaxis	0.000759	0.019	4.05	18596	66	556	8	[Ccl2 - chemokine (c-c motif) ligand 2, Lgals3 - lectin, galactose binding, soluble 3, Ccl9 - chemokine (c-c motif) ligand 9, Itgam - integrin alpha m, Cxcl1 - chemokine (c-x-c motif) ligand 1, Csf3r - colony stimulating factor 3 receptor (granulocyte), Spp1 - secreted phosphoprotein 1, Syk - spleen tyrosine kinase]
GO:0006911	phagocytosis, engulfment	0.000761	0.019	4.59	18596	51	556	7	[Itgam - integrin alpha m, Abca1 - atp-binding cassette, sub-family a (abc1), member 1, Sh3bp1 - sh3-domain binding protein 1, Myh9 - myosin, heavy polypeptide 9, non-muscle, Havcr1 - hepatitis a virus cellular receptor 1, Msr1 - macrophage scavenger receptor 1, Mfge8 - milk fat globule-egf factor 8 protein]
GO:0032653	regulation of interleukin-10 production	0.000761	0.0189	4.59	18596	51	556	7	[Cd84 - cd84 antigen, Cd47 - cd47 antigen (rh-related antigen, integrin-associated signal transducer), 4632428N05Rik - riken cdna 4632428n05 gene, Tlr2 - toll-like receptor 2, Syk - spleen tyrosine kinase, Bcl3 - b cell leukemia/lymphoma 3, 5730559C18Rik - riken cdna 5730559c18 gene]
GO:0031324	negative regulation of cellular metabolic process	0.000763	0.019	1.39	18596	2140	556	89	[Nfatc1 - nuclear factor of activated t cells, cytoplasmic, calcineurin dependent 1, Zbed6 - zinc finger, bed domain containing 6, Gpc3 - glypican 3, Cd44 - cd44 antigen, Cyp27b1 - cytochrome p450, family 27, subfamily b, polypeptide 1, Nfatc4 - nuclear factor of activated t cells, cytoplasmic, calcineurin dependent 4, Kank2 - kn motif and ankyrin repeat domains 2, Cblb - casitas b-lineage lympho…
GO:0034612	response to tumor necrosis factor	0.000769	0.0191	3.14	18596	117	556	11	[Ccl2 - chemokine (c-c motif) ligand 2, Ccl9 - chemokine (c-c motif) ligand 9, Akt1 - thymoma viral proto-oncogene 1, Zfp36l1 - zinc finger protein 36, c3h type-like 1, Nfkb1 - nuclear factor of kappa light polypeptide gene enhancer in b cells 1, p105, Rela - v-rel reticuloendotheliosis viral oncogene homolog a (avian), Zc3h12a - zinc finger ccch type containing 12a, Birc2 - baculoviral iap repea…
GO:0007163	establishment or maintenance of cell polarity	0.000796	0.0197	2.95	18596	136	556	12	[Tcirg1 - t cell, immune regulator 1, atpase, h+ transporting, lysosomal v0 protein a3, Rhob - ras homolog gene family, member b, Rhoc - ras homolog gene family, member c, Fam89b - family with sequence similarity 89, member b, Rhod - ras homolog gene family, member d, Sh3bp1 - sh3-domain binding protein 1, Kif26b - kinesin family member 26b, Myo9b - myosin ixb, 4930506M07Rik - riken cdna 4930506m…
GO:0043903	regulation of symbiosis, encompassing mutualism through parasitism	0.000798	0.0197	2.57	18596	195	556	15	[Plscr1 - phospholipid scramblase 1, Chmp4b - charged multivesicular body protein 4b, Trim14 - tripartite motif-containing 14, Cxcl1 - chemokine (c-x-c motif) ligand 1, Ly6e - lymphocyte antigen 6 complex, locus e, Trim12a - tripartite motif-containing 12a, Oas2 - 2'-5' oligoadenylate synthetase 2, Cd74 - cd74 antigen (invariant polypeptide of major histocompatibility complex, class ii antigen-as…
GO:0046903	secretion	0.000803	0.0198	2.04	18596	393	556	24	[Edn1 - endothelin 1, Anxa3 - annexin a3, Lat - linker for activation of t cells, Abca1 - atp-binding cassette, sub-family a (abc1), member 1, Ly6e - lymphocyte antigen 6 complex, locus e, Olfm2 - olfactomedin 2, Trpv6 - transient receptor potential cation channel, subfamily v, member 6, Smad2 - smad family member 2, Myc - myelocytomatosis oncogene, Slc1a5 - solute carrier family 1 (neutral amino…
GO:0051962	positive regulation of nervous system development	0.000809	0.0199	1.85	18596	561	556	31	[Nrg1 - neuregulin 1, Itga3 - integrin alpha 3, Adamts1 - a disintegrin-like and metallopeptidase (reprolysin type) with thrombospondin type 1 motif, 1, Eef2k - eukaryotic elongation factor-2 kinase, Il34 - interleukin 34, Hspb1 - heat shock protein 1, Cpeb1 - cytoplasmic polyadenylation element binding protein 1, Csf1 - colony stimulating factor 1 (macrophage), Tnfrsf1b - tumor necrosis factor r…
GO:0110110	positive regulation of animal organ morphogenesis	0.000824	0.0203	3.63	18596	83	556	9	[Pax8 - paired box gene 8, Edn1 - endothelin 1, Tgfbr1 - transforming growth factor, beta receptor i, Tgfbr2 - transforming growth factor, beta receptor ii, Myc - myelocytomatosis oncogene, Tnf - tumor necrosis factor, Sox9 - sry-box containing gene 9, Csf1 - colony stimulating factor 1 (macrophage), Tnfaip3 - tumor necrosis factor, alpha-induced protein 3]
GO:0002753	cytoplasmic pattern recognition receptor signaling pathway	0.00083	0.0204	8.92	18596	15	556	4	[Alpk1 - alpha-kinase 1, Rela - v-rel reticuloendotheliosis viral oncogene homolog a (avian), Ddx58 - dead (asp-glu-ala-asp) box polypeptide 58, 5730559C18Rik - riken cdna 5730559c18 gene]
GO:0048638	regulation of developmental growth	0.000835	0.0205	2.11	18596	348	556	22	[C3 - complement component 3, Edn1 - endothelin 1, Nrg1 - neuregulin 1, Ngf - nerve growth factor, 4930506M07Rik - riken cdna 4930506m07 gene, Sema6b - sema domain, transmembrane domain (tm), and cytoplasmic domain, (semaphorin) 6b, Sema7a - sema domain, immunoglobulin domain (ig), and gpi membrane anchor, (semaphorin) 7a, Ddx39b - dead (asp-glu-ala-asp) box polypeptide 39b, Mapk11 - mitogen-acti…
GO:0035690	cellular response to drug	0.000841	0.0206	2.26	18596	281	556	19	[Cyp1b1 - cytochrome p450, family 1, subfamily b, polypeptide 1, Myc - myelocytomatosis oncogene, Eif4ebp1 - eukaryotic translation initiation factor 4e binding protein 1, Rock2 - rho-associated coiled-coil containing protein kinase 2, Slc1a3 - solute carrier family 1 (glial high affinity glutamate transporter), member 3, Rhob - ras homolog gene family, member b, Nfkb1 - nuclear factor of kappa l…
GO:0045601	regulation of endothelial cell differentiation	0.00085	0.0208	5.28	18596	38	556	6	[Tgfbr1 - transforming growth factor, beta receptor i, Btg1 - b cell translocation gene 1, anti-proliferative, Tnf - tumor necrosis factor, Rock2 - rho-associated coiled-coil containing protein kinase 2, Xdh - xanthine dehydrogenase, Vcl - vinculin]
GO:0032768	regulation of monooxygenase activity	0.00085	0.0207	5.28	18596	38	556	6	[Akt1 - thymoma viral proto-oncogene 1, Nfkb1 - nuclear factor of kappa light polypeptide gene enhancer in b cells 1, p105, Cyp27b1 - cytochrome p450, family 27, subfamily b, polypeptide 1, Cdh3 - cadherin 3, Tnf - tumor necrosis factor, Arg2 - arginase type ii]
GO:0032329	serine transport	0.00085	0.0207	14.33	18596	7	556	3	[Slc38a2 - solute carrier family 38, member 2, Slc1a5 - solute carrier family 1 (neutral amino acid transporter), member 5, Nfkbie - nuclear factor of kappa light polypeptide gene enhancer in b cells inhibitor, epsilon]
GO:2000630	positive regulation of miRNA metabolic process	0.00085	0.0207	14.33	18596	7	556	3	[Nfkb1 - nuclear factor of kappa light polypeptide gene enhancer in b cells 1, p105, Rela - v-rel reticuloendotheliosis viral oncogene homolog a (avian), Zc3h12a - zinc finger ccch type containing 12a]
GO:0001765	membrane raft assembly	0.00085	0.0207	14.33	18596	7	556	3	[Emp2 - epithelial membrane protein 2, S100a10 - s100 calcium binding protein a10 (calpactin), Anxa2 - annexin a2]
GO:0022027	interkinetic nuclear migration	0.00085	0.0206	14.33	18596	7	556	3	[Tacc1 - transforming, acidic coiled-coil containing protein 1, Dock7 - dedicator of cytokinesis 7, Kif1a - kinesin family member 1a]
GO:0061517	macrophage proliferation	0.00085	0.0206	14.33	18596	7	556	3	[Clu - clusterin, Csf1 - colony stimulating factor 1 (macrophage), Il34 - interleukin 34]
GO:0061518	microglial cell proliferation	0.00085	0.0206	14.33	18596	7	556	3	[Clu - clusterin, Csf1 - colony stimulating factor 1 (macrophage), Il34 - interleukin 34]
GO:0038061	NIK/NF-kappaB signaling	0.00085	0.0205	14.33	18596	7	556	3	[Akt1 - thymoma viral proto-oncogene 1, Nfkb2 - nuclear factor of kappa light polypeptide gene enhancer in b cells 2, p49/p100, Rela - v-rel reticuloendotheliosis viral oncogene homolog a (avian)]
GO:0060558	regulation of calcidiol 1-monooxygenase activity	0.00085	0.0205	14.33	18596	7	556	3	[Nfkb1 - nuclear factor of kappa light polypeptide gene enhancer in b cells 1, p105, Cyp27b1 - cytochrome p450, family 27, subfamily b, polypeptide 1, Tnf - tumor necrosis factor]
GO:0007264	small GTPase mediated signal transduction	0.000851	0.0205	2.66	18596	176	556	14	[Rgl3 - ral guanine nucleotide dissociation stimulator-like 3, Dock10 - dedicator of cytokinesis 10, Lat - linker for activation of t cells, Myo9b - myosin ixb, 4930506M07Rik - riken cdna 4930506m07 gene, Rock2 - rho-associated coiled-coil containing protein kinase 2, Rras - harvey rat sarcoma oncogene, subgroup r, Rhob - ras homolog gene family, member b, Rhoc - ras homolog gene family, member c…
GO:0070482	response to oxygen levels	0.000854	0.0205	2.47	18596	217	556	16	[Edn1 - endothelin 1, Zfp36l1 - zinc finger protein 36, c3h type-like 1, Fosl2 - fos-like antigen 2, Myc - myelocytomatosis oncogene, Eif4ebp1 - eukaryotic translation initiation factor 4e binding protein 1, Plekhn1 - pleckstrin homology domain containing, family n member 1, Akt1 - thymoma viral proto-oncogene 1, Mir142 - microrna 142, Cd24a - cd24a antigen, Ajuba - ajuba lim protein, Sox4 - sry-…
GO:0032233	positive regulation of actin filament bundle assembly	0.000857	0.0205	4.5	18596	52	556	7	[Rhoc - ras homolog gene family, member c, Tgfbr1 - transforming growth factor, beta receptor i, S100a10 - s100 calcium binding protein a10 (calpactin), Cd47 - cd47 antigen (rh-related antigen, integrin-associated signal transducer), Ctgf - connective tissue growth factor, Sh3pxd2b - sh3 and px domains 2b, Rock2 - rho-associated coiled-coil containing protein kinase 2]
GO:0120036	plasma membrane bounded cell projection organization	0.000857	0.0205	1.84	18596	563	556	31	[Dock10 - dedicator of cytokinesis 10, Tcirg1 - t cell, immune regulator 1, atpase, h+ transporting, lysosomal v0 protein a3, Itgb4 - integrin beta 4, Cd44 - cd44 antigen, Emp2 - epithelial membrane protein 2, Myo9b - myosin ixb, Itga3 - integrin alpha 3, Lamc2 - laminin, gamma 2, Vcl - vinculin, Jun - jun oncogene, Ajuba - ajuba lim protein, Snx10 - sorting nexin 10, Lama5 - laminin, alpha 5, My…
GO:0060759	regulation of response to cytokine stimulus	0.000884	0.0211	3.31	18596	101	556	10	[Edn1 - endothelin 1, Cd74 - cd74 antigen (invariant polypeptide of major histocompatibility complex, class ii antigen-associated), Klf4 - kruppel-like factor 4 (gut), Cd24a - cd24a antigen, Casp4 - caspase 4, apoptosis-related cysteine peptidase, F2rl1 - coagulation factor ii (thrombin) receptor-like 1, Syk - spleen tyrosine kinase, Tlr2 - toll-like receptor 2, Ddx58 - dead (asp-glu-ala-asp) box…
GO:0031348	negative regulation of defense response	0.000885	0.0211	2.55	18596	197	556	15	[Cd44 - cd44 antigen, Tnfrsf1b - tumor necrosis factor receptor superfamily, member 1b, Trafd1 - traf type zinc finger domain containing 1, Smpdl3b - sphingomyelin phosphodiesterase, acid-like 3b, Pglyrp1 - peptidoglycan recognition protein 1, Arg2 - arginase type ii, Nfkb1 - nuclear factor of kappa light polypeptide gene enhancer in b cells 1, p105, Socs3 - suppressor of cytokine signaling 3, Cd…
GO:0002266	follicular dendritic cell activation	0.000892	0.0213	33.45	18596	2	556	2	[Nfkb2 - nuclear factor of kappa light polypeptide gene enhancer in b cells 2, p49/p100, Bcl3 - b cell leukemia/lymphoma 3]
GO:0002268	follicular dendritic cell differentiation	0.000892	0.0212	33.45	18596	2	556	2	[Nfkb2 - nuclear factor of kappa light polypeptide gene enhancer in b cells 2, p49/p100, Bcl3 - b cell leukemia/lymphoma 3]
GO:1903974	positive regulation of cellular response to macrophage colony-stimulating factor stimulus	0.000892	0.0212	33.45	18596	2	556	2	[Tlr2 - toll-like receptor 2, Csf1 - colony stimulating factor 1 (macrophage)]
GO:1903971	positive regulation of response to macrophage colony-stimulating factor	0.000892	0.0212	33.45	18596	2	556	2	[Tlr2 - toll-like receptor 2, Csf1 - colony stimulating factor 1 (macrophage)]
GO:0003430	growth plate cartilage chondrocyte growth	0.000892	0.0211	33.45	18596	2	556	2	[Tgfbr2 - transforming growth factor, beta receptor ii, Sox9 - sry-box containing gene 9]
GO:1905123	regulation of glucosylceramidase activity	0.000892	0.0211	33.45	18596	2	556	2	[Scarb2 - scavenger receptor class b, member 2, Atp13a2 - atpase type 13a2]
GO:0045833	negative regulation of lipid metabolic process	0.000899	0.0212	3.58	18596	84	556	9	[Adra2a - adrenergic receptor, alpha 2a, Apobec1 - apolipoprotein b mrna editing enzyme, catalytic polypeptide 1, Akt1 - thymoma viral proto-oncogene 1, Nfkb1 - nuclear factor of kappa light polypeptide gene enhancer in b cells 1, p105, Cyp27b1 - cytochrome p450, family 27, subfamily b, polypeptide 1, Tnf - tumor necrosis factor, Dkk3 - dickkopf homolog 3 (xenopus laevis), Sox9 - sry-box containi…
GO:0046883	regulation of hormone secretion	0.000911	0.0215	2.31	18596	261	556	18	[Edn1 - endothelin 1, Adra2a - adrenergic receptor, alpha 2a, Tcirg1 - t cell, immune regulator 1, atpase, h+ transporting, lysosomal v0 protein a3, Zbed6 - zinc finger, bed domain containing 6, Ano1 - anoctamin 1, calcium activated chloride channel, Lrp1 - low density lipoprotein receptor-related protein 1, Cacna1d - calcium channel, voltage-dependent, l type, alpha 1d subunit, Pax8 - paired box…
GO:0040013	negative regulation of locomotion	0.000915	0.0215	2.25	18596	283	556	19	[Klf4 - kruppel-like factor 4 (gut), St6gal1 - beta galactoside alpha 2,6 sialyltransferase 1, Arrdc3 - arrestin domain containing 3, Nrg1 - neuregulin 1, Cyp1b1 - cytochrome p450, family 1, subfamily b, polypeptide 1, Tacstd2 - tumor-associated calcium signal transducer 2, Sema6b - sema domain, transmembrane domain (tm), and cytoplasmic domain, (semaphorin) 6b, Myocd - myocardin, Sema7a - sema d…
GO:1904752	regulation of vascular associated smooth muscle cell migration	0.000917	0.0215	6.43	18596	26	556	5	[Myocd - myocardin, Iqgap1 - iq motif containing gtpase activating protein 1, Lrp1 - low density lipoprotein receptor-related protein 1, Dock7 - dedicator of cytokinesis 7, Adamts1 - a disintegrin-like and metallopeptidase (reprolysin type) with thrombospondin type 1 motif, 1]
GO:0006897	endocytosis	0.000927	0.0217	2.14	18596	328	556	21	[Siglec1 - sialic acid binding ig-like lectin 1, sialoadhesin, Anxa3 - annexin a3, Itgam - integrin alpha m, Sh3bp1 - sh3-domain binding protein 1, Myd88 - myeloid differentiation primary response gene 88, Msr1 - macrophage scavenger receptor 1, Slc11a1 - solute carrier family 11 (proton-coupled divalent metal ion transporters), member 1, Csnk1e - casein kinase 1, epsilon, Lrp1 - low density lipo…
GO:0006919	activation of cysteine-type endopeptidase activity involved in apoptotic process	0.000928	0.0217	3.93	18596	68	556	8	[Apaf1 - apoptotic peptidase activating factor 1, Ngf - nerve growth factor, Hip1 - huntingtin interacting protein 1, Acer2 - alkaline ceramidase 2, F3 - coagulation factor iii, Myc - myelocytomatosis oncogene, Tnf - tumor necrosis factor, Xdh - xanthine dehydrogenase]
GO:0019229	regulation of vasoconstriction	0.000928	0.0217	3.93	18596	68	556	8	[Adra1d - adrenergic receptor, alpha 1d, Edn1 - endothelin 1, Adra2a - adrenergic receptor, alpha 2a, Akt1 - thymoma viral proto-oncogene 1, Fga - fibrinogen alpha chain, Fgg - fibrinogen gamma chain, Icam1 - intercellular adhesion molecule 1, Dusp5 - dual specificity phosphatase 5]
GO:0010605	negative regulation of macromolecule metabolic process	0.00093	0.0217	1.37	18596	2241	556	92	[Zbed6 - zinc finger, bed domain containing 6, Nfatc1 - nuclear factor of activated t cells, cytoplasmic, calcineurin dependent 1, Gpc3 - glypican 3, Cd44 - cd44 antigen, Gtpbp2 - gtp binding protein 2, Nfatc4 - nuclear factor of activated t cells, cytoplasmic, calcineurin dependent 4, Kank2 - kn motif and ankyrin repeat domains 2, Cblb - casitas b-lineage lymphoma b, Ros1 - ros1 proto-oncogene, …
GO:0046328	regulation of JNK cascade	0.000944	0.022	2.75	18596	158	556	13	[Edn1 - endothelin 1, Myd88 - myeloid differentiation primary response gene 88, Sash1 - sam and sh3 domain containing 1, Ncf1 - neutrophil cytosolic factor 1, Akt1 - thymoma viral proto-oncogene 1, Ankrd6 - ankyrin repeat domain 6, Map4k4 - mitogen-activated protein kinase kinase kinase kinase 4, F2rl1 - coagulation factor ii (thrombin) receptor-like 1, Eda2r - ectodysplasin a2 receptor, Syk - sp…
GO:0007043	cell-cell junction assembly	0.000954	0.0222	3.28	18596	102	556	10	[Cldn7 - claudin 7, Cd9 - cd9 antigen, Rhoc - ras homolog gene family, member c, Ctnnd2 - catenin (cadherin associated protein), delta 2, Lsr - lipolysis stimulated lipoprotein receptor, Pof1b - premature ovarian failure 1b, Cldn3 - claudin 3, Hdac7 - histone deacetylase 7, Vcl - vinculin, Cldn4 - claudin 4]
GO:0010812	negative regulation of cell-substrate adhesion	0.000962	0.0224	4.42	18596	53	556	7	[Serpine1 - serine (or cysteine) peptidase inhibitor, clade e, member 1, Mfi2 - antigen p97 (melanoma associated) identified by monoclonal antibodies 133.2 and 96.5, Mmp14 - matrix metallopeptidase 14 (membrane-inserted), Muc4 - mucin 4, Tacstd2 - tumor-associated calcium signal transducer 2, Acer2 - alkaline ceramidase 2, Lrp1 - low density lipoprotein receptor-related protein 1]
GO:0033003	regulation of mast cell activation	0.000962	0.0223	4.42	18596	53	556	7	[Plscr1 - phospholipid scramblase 1, Cd84 - cd84 antigen, Pld2 - phospholipase d2, Syk - spleen tyrosine kinase, Havcr1 - hepatitis a virus cellular receptor 1, Il4ra - interleukin 4 receptor, alpha, Gab2 - growth factor receptor bound protein 2-associated protein 2]
GO:0032652	regulation of interleukin-1 production	0.000979	0.0227	3.54	18596	85	556	9	[Hspb1 - heat shock protein 1, Casp4 - caspase 4, apoptosis-related cysteine peptidase, Tlr2 - toll-like receptor 2, Gsdmd - gasdermin d, Zc3h12a - zinc finger ccch type containing 12a, Tnf - tumor necrosis factor, 5730559C18Rik - riken cdna 5730559c18 gene, Tnfaip3 - tumor necrosis factor, alpha-induced protein 3, Arg2 - arginase type ii]
GO:0090276	regulation of peptide hormone secretion	0.000981	0.0227	2.52	18596	199	556	15	[Adra2a - adrenergic receptor, alpha 2a, Tcirg1 - t cell, immune regulator 1, atpase, h+ transporting, lysosomal v0 protein a3, Zbed6 - zinc finger, bed domain containing 6, Ano1 - anoctamin 1, calcium activated chloride channel, Lrp1 - low density lipoprotein receptor-related protein 1, Cacna1d - calcium channel, voltage-dependent, l type, alpha 1d subunit, Pax8 - paired box gene 8, Oit1 - oncop…
