# Supplementary material for: Impact of Pals1 on Expression and Localization of Transporters Belonging to the Solute Carrier Family
Source: Front Mol Biosci. 2022 Feb 16;9:792829. doi: 10.3389/fmolb.2022.792829 (PMC8888964; doi:10.3389/fmolb.2022.792829)
Supplement: Supplementary file 2 [file Table3.XLSX]

## Sheet: GOFUNCTION
GO Term	Description	P-value	FDR q-value	Enrichment	N	B	n	b	Genes
GO:0005515	protein binding	1.38e-23	6.03e-20	1.5	18596	7651	556	344	[Abca1 - atp-binding cassette, sub-family a (abc1), member 1, Ptgfrn - prostaglandin f2 receptor negative regulator, Fat1 - fat tumor suppressor homolog 1 (drosophila), Abcg1 - atp-binding cassette, sub-family g (white), member 1, Cblb - casitas b-lineage lymphoma b, Il1f6 - interleukin 1 family, member 6, H2-Q7 - histocompatibility 2, q region locus 7, Ros1 - ros1 proto-oncogene, Csnk1e - casein…
GO:0005488	binding	8.23e-16	1.8e-12	1.26	18596	11311	556	426	[Abca1 - atp-binding cassette, sub-family a (abc1), member 1, Ptgfrn - prostaglandin f2 receptor negative regulator, Cyp27b1 - cytochrome p450, family 27, subfamily b, polypeptide 1, H6pd - hexose-6-phosphate dehydrogenase (glucose 1-dehydrogenase), Abcg1 - atp-binding cassette, sub-family g (white), member 1, H2-Q7 - histocompatibility 2, q region locus 7, Cblb - casitas b-lineage lymphoma b, St…
GO:0005102	signaling receptor binding	1.58e-09	2.31e-06	1.96	18596	1431	556	84	[Plscr1 - phospholipid scramblase 1, Edaradd - edar (ectodysplasin-a receptor)-associated death domain, Abca1 - atp-binding cassette, sub-family a (abc1), member 1, Cd44 - cd44 antigen, Emp2 - epithelial membrane protein 2, Nfatc4 - nuclear factor of activated t cells, cytoplasmic, calcineurin dependent 4, Il1f6 - interleukin 1 family, member 6, Cblb - casitas b-lineage lymphoma b, H2-Q7 - histoc…
GO:0005178	integrin binding	6.71e-09	7.33e-06	5.33	18596	113	556	18	[Itgb4 - integrin beta 4, Itga5 - integrin alpha 5 (fibronectin receptor alpha), Icam1 - intercellular adhesion molecule 1, Emp2 - epithelial membrane protein 2, Itga3 - integrin alpha 3, Tgfbi - transforming growth factor, beta induced, Sema7a - sema domain, immunoglobulin domain (ig), and gpi membrane anchor, (semaphorin) 7a, Actn1 - actinin, alpha 1, Vcam1 - vascular cell adhesion molecule 1, …
GO:0019899	enzyme binding	9.44e-09	8.25e-06	1.76	18596	1918	556	101	[Abca1 - atp-binding cassette, sub-family a (abc1), member 1, Plekhg2 - pleckstrin homology domain containing, family g (with rhogef domain) member 2, Ros1 - ros1 proto-oncogene, Cblb - casitas b-lineage lymphoma b, Ddx58 - dead (asp-glu-ala-asp) box polypeptide 58, Rock2 - rho-associated coiled-coil containing protein kinase 2, Arg2 - arginase type ii, Dusp8 - dual specificity phosphatase 8, Hsp…
GO:0050839	cell adhesion molecule binding	2.62e-08	1.91e-05	3.77	18596	213	556	24	[Cldn7 - claudin 7, Itgb4 - integrin beta 4, Ctnnd2 - catenin (cadherin associated protein), delta 2, Itga5 - integrin alpha 5 (fibronectin receptor alpha), Emp2 - epithelial membrane protein 2, Icam1 - intercellular adhesion molecule 1, 4930506M07Rik - riken cdna 4930506m07 gene, Itga3 - integrin alpha 3, Tgfbi - transforming growth factor, beta induced, Sema7a - sema domain, immunoglobulin doma…
GO:0005198	structural molecule activity	3.53e-08	2.21e-05	2.65	18596	493	556	39	[Col12a1 - collagen, type xii, alpha 1, Rplp0 - ribosomal protein, large, p0, Lat - linker for activation of t cells, Sntg1 - syntrophin, gamma 1, Plec - plectin, Col18a1 - collagen, type xviii, alpha 1, Tgfbi - transforming growth factor, beta induced, Col4a2 - collagen, type iv, alpha 2, Ahnak - ahnak nucleoprotein (desmoyokin), Lamc2 - laminin, gamma 2, Scara3 - scavenger receptor class a, mem…
GO:0043167	ion binding	1.49e-07	8.15e-05	1.39	18596	4565	556	190	[Bspry - b-box and spry domain containing, Abca1 - atp-binding cassette, sub-family a (abc1), member 1, Smpd5 - sphingomyelin phosphodiesterase 5, Cyp27b1 - cytochrome p450, family 27, subfamily b, polypeptide 1, Stk17b - serine/threonine kinase 17b (apoptosis-inducing), Abcg1 - atp-binding cassette, sub-family g (white), member 1, Ros1 - ros1 proto-oncogene, Cblb - casitas b-lineage lymphoma b, …
GO:0043169	cation binding	1.14e-06	0.000553	1.48	18596	3010	556	133	[Bspry - b-box and spry domain containing, Abca1 - atp-binding cassette, sub-family a (abc1), member 1, Smpd5 - sphingomyelin phosphodiesterase 5, Cyp27b1 - cytochrome p450, family 27, subfamily b, polypeptide 1, Cblb - casitas b-lineage lymphoma b, Ddx58 - dead (asp-glu-ala-asp) box polypeptide 58, Slc1a5 - solute carrier family 1 (neutral amino acid transporter), member 5, Steap1 - six transmem…
GO:0046872	metal ion binding	1.44e-06	0.000627	1.48	18596	2937	556	130	[Bspry - b-box and spry domain containing, Smpd5 - sphingomyelin phosphodiesterase 5, Cyp27b1 - cytochrome p450, family 27, subfamily b, polypeptide 1, Cblb - casitas b-lineage lymphoma b, Ddx58 - dead (asp-glu-ala-asp) box polypeptide 58, Slc1a5 - solute carrier family 1 (neutral amino acid transporter), member 5, Steap1 - six transmembrane epithelial antigen of the prostate 1, Rock2 - rho-assoc…
GO:0004896	cytokine receptor activity	1.79e-06	0.000712	5	18596	87	556	13	[Ifnlr1 - interferon lambda receptor 1, Il6ra - interleukin 6 receptor, alpha, Ifngr1 - interferon gamma receptor 1, Cd44 - cd44 antigen, Osmr - oncostatin m receptor, Cd74 - cd74 antigen (invariant polypeptide of major histocompatibility complex, class ii antigen-associated), Csf2rb2 - colony stimulating factor 2 receptor, beta 2, low-affinity (granulocyte-macrophage), Il18r1 - interleukin 18 re…
GO:0044877	protein-containing complex binding	3.16e-06	0.00115	1.8	18596	1211	556	65	[Abca1 - atp-binding cassette, sub-family a (abc1), member 1, Emp2 - epithelial membrane protein 2, H2-Q7 - histocompatibility 2, q region locus 7, Actn1 - actinin, alpha 1, Cd74 - cd74 antigen (invariant polypeptide of major histocompatibility complex, class ii antigen-associated), Cd9 - cd9 antigen, Stab1 - stabilin 1, Jun - jun oncogene, Mmp14 - matrix metallopeptidase 14 (membrane-inserted), …
GO:0019955	cytokine binding	4.48e-06	0.00151	4.05	18596	124	556	15	[Il6ra - interleukin 6 receptor, alpha, Ifngr1 - interferon gamma receptor 1, Cd44 - cd44 antigen, Tnfrsf1b - tumor necrosis factor receptor superfamily, member 1b, Plp2 - proteolipid protein 2, Nbl1 - neuroblastoma, suppression of tumorigenicity 1, Osmr - oncostatin m receptor, Cd74 - cd74 antigen (invariant polypeptide of major histocompatibility complex, class ii antigen-associated), Il18r1 - …
GO:0019901	protein kinase binding	6.4e-06	0.002	2.13	18596	629	556	40	[Lat - linker for activation of t cells, Nfatc1 - nuclear factor of activated t cells, cytoplasmic, calcineurin dependent 1, Blnk - b cell linker, Trim14 - tripartite motif-containing 14, Nrg1 - neuregulin 1, Cd44 - cd44 antigen, Agap2 - arfgap with gtpase domain, ankyrin repeat and ph domain 2, Tmem173 - transmembrane protein 173, Emp2 - epithelial membrane protein 2, Cblb - casitas b-lineage ly…
GO:0005509	calcium ion binding	6.71e-06	0.00196	2.26	18596	518	556	35	[Esyt1 - extended synaptotagmin-like protein 1, Plscr1 - phospholipid scramblase 1, Anxa3 - annexin a3, Cblb - casitas b-lineage lymphoma b, Actn1 - actinin, alpha 1, Eef2k - eukaryotic elongation factor-2 kinase, Efemp1 - epidermal growth factor-containing fibulin-like extracellular matrix protein 1, Stab1 - stabilin 1, Ltbp3 - latent transforming growth factor beta binding protein 3, Ltbp2 - la…
GO:0044548	S100 protein binding	9.34e-06	0.00255	15.2	18596	11	556	5	[S100a11 - s100 calcium binding protein a11 (calgizzarin), Ahnak - ahnak nucleoprotein (desmoyokin), Iqgap1 - iq motif containing gtpase activating protein 1, S100a6 - s100 calcium binding protein a6 (calcyclin), Anxa2 - annexin a2]
GO:0005539	glycosaminoglycan binding	1.25e-05	0.00322	3.24	18596	186	556	18	[Ccl2 - chemokine (c-c motif) ligand 2, Itgam - integrin alpha m, Cd44 - cd44 antigen, Lamc2 - laminin, gamma 2, Pglyrp1 - peptidoglycan recognition protein 1, 9930013L23Rik - riken cdna 9930013l23 gene, Mmp7 - matrix metallopeptidase 7, Adamts1 - a disintegrin-like and metallopeptidase (reprolysin type) with thrombospondin type 1 motif, 1, Stab1 - stabilin 1, Tgfbr2 - transforming growth factor,…
GO:0038024	cargo receptor activity	1.34e-05	0.00325	4.91	18596	75	556	11	[Hhipl1 - hedgehog interacting protein-like 1, Itgam - integrin alpha m, Stab1 - stabilin 1, Scarb2 - scavenger receptor class b, member 2, Abca1 - atp-binding cassette, sub-family a (abc1), member 1, Scarf2 - scavenger receptor class f, member 2, Lsr - lipolysis stimulated lipoprotein receptor, Hip1 - huntingtin interacting protein 1, Cd163 - cd163 antigen, Msr1 - macrophage scavenger receptor 1…
GO:0098772	molecular function regulator	1.44e-05	0.00332	1.64	18596	1532	556	75	[Dock10 - dedicator of cytokinesis 10, Gmip - gem-interacting protein, Gpc3 - glypican 3, Plekhg2 - pleckstrin homology domain containing, family g (with rhogef domain) member 2, Il1f6 - interleukin 1 family, member 6, Bag2 - bcl2-associated athanogene 2, Sh3pxd2b - sh3 and px domains 2b, Il34 - interleukin 34, Akap13 - a kinase (prka) anchor protein 13, Map3k14 - mitogen-activated protein kinase…
GO:0019900	kinase binding	1.65e-05	0.0036	2	18596	702	556	42	[Lat - linker for activation of t cells, Nfatc1 - nuclear factor of activated t cells, cytoplasmic, calcineurin dependent 1, Blnk - b cell linker, Trim14 - tripartite motif-containing 14, Cd44 - cd44 antigen, Nrg1 - neuregulin 1, Agap2 - arfgap with gtpase domain, ankyrin repeat and ph domain 2, Tmem173 - transmembrane protein 173, Emp2 - epithelial membrane protein 2, Cblb - casitas b-lineage ly…
GO:0005201	extracellular matrix structural constituent	2.06e-05	0.00429	3.78	18596	124	556	14	[Col12a1 - collagen, type xii, alpha 1, Col18a1 - collagen, type xviii, alpha 1, Tgfbi - transforming growth factor, beta induced, Scara3 - scavenger receptor class a, member 3, Col4a2 - collagen, type iv, alpha 2, Lamc2 - laminin, gamma 2, Efemp1 - epidermal growth factor-containing fibulin-like extracellular matrix protein 1, Ltbp2 - latent transforming growth factor beta binding protein 2, Fgg…
GO:0001228	DNA-binding transcription activator activity, RNA polymerase II-specific	2.67e-05	0.00529	2.31	18596	419	556	29	[Plscr1 - phospholipid scramblase 1, Nfatc1 - nuclear factor of activated t cells, cytoplasmic, calcineurin dependent 1, Fosl2 - fos-like antigen 2, Tsc22d1 - tsc22 domain family, member 1, Klf6 - kruppel-like factor 6, Atf3 - activating transcription factor 3, Elf3 - e74-like factor 3, Jun - jun oncogene, Hoxb5 - homeobox b5, Jund - jun proto-oncogene related gene d, Junb - jun-b oncogene, Creb5…
GO:0046332	SMAD binding	7.61e-05	0.0145	4.46	18596	75	556	10	[Tgfbr1 - transforming growth factor, beta receptor i, Smurf1 - smad specific e3 ubiquitin protein ligase 1, Jun - jun oncogene, Tgfbr2 - transforming growth factor, beta receptor ii, Smad1 - smad family member 1, Tgif1 - tgfb-induced factor homeobox 1, Sav1 - salvador homolog 1 (drosophila), Smad2 - smad family member 2, Myocd - myocardin, Ankrd1 - ankyrin repeat domain 1 (cardiac muscle)]
GO:0005543	phospholipid binding	0.000107	0.0195	2.3	18596	364	556	25	[Esyt1 - extended synaptotagmin-like protein 1, Anxa3 - annexin a3, Abca1 - atp-binding cassette, sub-family a (abc1), member 1, Havcr1 - hepatitis a virus cellular receptor 1, Cpne8 - copine viii, Sh3pxd2b - sh3 and px domains 2b, Plekhn1 - pleckstrin homology domain containing, family n member 1, Akt1 - thymoma viral proto-oncogene 1, Gsdmc2 - gasdermin c2, Snx10 - sorting nexin 10, Hip1 - hunt…
GO:0008092	cytoskeletal protein binding	0.000146	0.0255	1.79	18596	823	556	44	[Sntg1 - syntrophin, gamma 1, Myo9b - myosin ixb, Plec - plectin, Actn1 - actinin, alpha 1, Bag2 - bcl2-associated athanogene 2, Kif1a - kinesin family member 1a, Vcl - vinculin, Flnc - filamin c, gamma, Kif21b - kinesin family member 21b, Ajuba - ajuba lim protein, Capn2 - calpain 2, Hip1 - huntingtin interacting protein 1, Capn1 - calpain 1, Vasp - vasodilator-stimulated phosphoprotein, Map4k4 …
GO:0050840	extracellular matrix binding	0.000244	0.041	4.78	18596	56	556	8	[Lgals3 - lectin, galactose binding, soluble 3, Spp1 - secreted phosphoprotein 1, Itga3 - integrin alpha 3, Gpr126 - g protein-coupled receptor 126, Tgfbi - transforming growth factor, beta induced, Bcam - basal cell adhesion molecule, Smoc2 - sparc related modular calcium binding 2, Anxa2 - annexin a2]
GO:0035091	phosphatidylinositol binding	0.00033	0.0534	2.6	18596	219	556	17	[Esyt1 - extended synaptotagmin-like protein 1, Atp13a2 - atpase type 13a2, Sh3pxd2b - sh3 and px domains 2b, Ncf1 - neutrophil cytosolic factor 1, Plekhn1 - pleckstrin homology domain containing, family n member 1, Akt1 - thymoma viral proto-oncogene 1, Gsdmc2 - gasdermin c2, Snx10 - sorting nexin 10, Hip1 - huntingtin interacting protein 1, Itpr3 - inositol 1,4,5-triphosphate receptor 3, Pld2 -…
GO:0042803	protein homodimerization activity	0.000355	0.0555	1.92	18596	558	556	32	[St6gal1 - beta galactoside alpha 2,6 sialyltransferase 1, Trim14 - tripartite motif-containing 14, Tmem173 - transmembrane protein 173, Abcg1 - atp-binding cassette, sub-family g (white), member 1, Actn1 - actinin, alpha 1, Atf3 - activating transcription factor 3, Hspb1 - heat shock protein 1, Akt1 - thymoma viral proto-oncogene 1, Mthfd1l - methylenetetrahydrofolate dehydrogenase (nadp+ depend…
GO:0070412	R-SMAD binding	0.000405	0.061	7.6	18596	22	556	5	[Jun - jun oncogene, Smurf1 - smad specific e3 ubiquitin protein ligase 1, Smad2 - smad family member 2, Myocd - myocardin, Ankrd1 - ankyrin repeat domain 1 (cardiac muscle)]
GO:0043168	anion binding	0.000411	0.0599	1.4	18596	2243	556	94	[Esyt1 - extended synaptotagmin-like protein 1, Abca1 - atp-binding cassette, sub-family a (abc1), member 1, Cd44 - cd44 antigen, Gtpbp2 - gtp binding protein 2, Stk17b - serine/threonine kinase 17b (apoptosis-inducing), Abcg1 - atp-binding cassette, sub-family g (white), member 1, Ros1 - ros1 proto-oncogene, Ddx58 - dead (asp-glu-ala-asp) box polypeptide 58, Entpd2 - ectonucleoside triphosphate …
GO:0061629	RNA polymerase II sequence-specific DNA-binding transcription factor binding	0.000456	0.0642	10.29	18596	13	556	4	[Klf4 - kruppel-like factor 4 (gut), Hspb1 - heat shock protein 1, Myocd - myocardin, Ankrd1 - ankyrin repeat domain 1 (cardiac muscle)]
GO:0070411	I-SMAD binding	0.000456	0.0622	10.29	18596	13	556	4	[Smurf1 - smad specific e3 ubiquitin protein ligase 1, Tgfbr1 - transforming growth factor, beta receptor i, Smad1 - smad family member 1, Smad2 - smad family member 2]
GO:0005126	cytokine receptor binding	0.000496	0.0657	2.36	18596	269	556	19	[Ccl2 - chemokine (c-c motif) ligand 2, Il6ra - interleukin 6 receptor, alpha, Edaradd - edar (ectodysplasin-a receptor)-associated death domain, Cxcl1 - chemokine (c-x-c motif) ligand 1, Cd44 - cd44 antigen, Ngf - nerve growth factor, Myd88 - myeloid differentiation primary response gene 88, Il1f6 - interleukin 1 family, member 6, Smad2 - smad family member 2, Osmr - oncostatin m receptor, Lrg1 …
GO:0071723	lipopeptide binding	0.000497	0.0639	16.72	18596	6	556	3	[Lbp - lipopolysaccharide binding protein, Tlr2 - toll-like receptor 2, Cd14 - cd14 antigen]
GO:0070891	lipoteichoic acid binding	0.000497	0.062	16.72	18596	6	556	3	[Lbp - lipopolysaccharide binding protein, Tlr2 - toll-like receptor 2, Cd14 - cd14 antigen]
GO:0005160	transforming growth factor beta receptor binding	0.000505	0.0613	7.27	18596	23	556	5	[Tgfbr1 - transforming growth factor, beta receptor i, Cd44 - cd44 antigen, Tgfbr2 - transforming growth factor, beta receptor ii, Smad2 - smad family member 2, Lrg1 - leucine-rich alpha-2-glycoprotein 1]
GO:0004222	metalloendopeptidase activity	0.000545	0.0643	3.52	18596	95	556	10	[Adam23 - a disintegrin and metallopeptidase domain 23, Adamts4 - a disintegrin-like and metallopeptidase (reprolysin type) with thrombospondin type 1 motif, 4, Mmp14 - matrix metallopeptidase 14 (membrane-inserted), Adamtsl1 - adamts-like 1, Adamts10 - a disintegrin-like and metallopeptidase (reprolysin type) with thrombospondin type 1 motif, 10, Thsd4 - thrombospondin, type i, domain containing…
GO:0008047	enzyme activator activity	0.000581	0.0668	2.09	18596	384	556	24	[Gmip - gem-interacting protein, Sh3bp1 - sh3-domain binding protein 1, Nrg1 - neuregulin 1, Agap2 - arfgap with gtpase domain, ankyrin repeat and ph domain 2, Myo9b - myosin ixb, Apaf1 - apoptotic peptidase activating factor 1, Ngf - nerve growth factor, Sh3pxd2b - sh3 and px domains 2b, Gprc5a - g protein-coupled receptor, family c, group 5, member a, Ncf1 - neutrophil cytosolic factor 1, Hmha1…
GO:0042802	identical protein binding	0.00064	0.0717	1.44	18596	1813	556	78	[Esyt1 - extended synaptotagmin-like protein 1, Trim14 - tripartite motif-containing 14, Gtpbp2 - gtp binding protein 2, Abcg1 - atp-binding cassette, sub-family g (white), member 1, Ahnak - ahnak nucleoprotein (desmoyokin), Ddx58 - dead (asp-glu-ala-asp) box polypeptide 58, Entpd2 - ectonucleoside triphosphate diphosphohydrolase 2, Cldn3 - claudin 3, Actn1 - actinin, alpha 1, Bag2 - bcl2-associa…
GO:0008289	lipid binding	0.000775	0.0846	1.78	18596	659	556	35	[Esyt1 - extended synaptotagmin-like protein 1, Bspry - b-box and spry domain containing, Anxa3 - annexin a3, Abca1 - atp-binding cassette, sub-family a (abc1), member 1, Lbp - lipopolysaccharide binding protein, Havcr1 - hepatitis a virus cellular receptor 1, Sh3pxd2b - sh3 and px domains 2b, Cpne8 - copine viii, Plekhn1 - pleckstrin homology domain containing, family n member 1, Akt1 - thymoma …
GO:0002020	protease binding	0.000796	0.0848	2.95	18596	136	556	12	[Cast - calpastatin, Serpine1 - serine (or cysteine) peptidase inhibitor, clade e, member 1, Adamts4 - a disintegrin-like and metallopeptidase (reprolysin type) with thrombospondin type 1 motif, 4, Itga3 - integrin alpha 3, Casp12 - caspase 12, F3 - coagulation factor iii, Tnf - tumor necrosis factor, Lcn2 - lipocalin 2, Tnfaip3 - tumor necrosis factor, alpha-induced protein 3, Lrp1 - low density…
GO:0045545	syndecan binding	0.00085	0.0885	14.33	18596	7	556	3	[Tnc - tenascin c, Hpse - heparanase, Gpnmb - glycoprotein (transmembrane) nmb]
GO:0001225	RNA polymerase II transcription coactivator binding	0.00085	0.0864	14.33	18596	7	556	3	[Nfatc1 - nuclear factor of activated t cells, cytoplasmic, calcineurin dependent 1, Nfkb1 - nuclear factor of kappa light polypeptide gene enhancer in b cells 1, p105, Rela - v-rel reticuloendotheliosis viral oncogene homolog a (avian)]
GO:0019904	protein domain specific binding	0.000884	0.0878	1.76	18596	664	556	35	[Plscr1 - phospholipid scramblase 1, Blnk - b cell linker, Itga3 - integrin alpha 3, Cblb - casitas b-lineage lymphoma b, Actn1 - actinin, alpha 1, Sh3pxd2b - sh3 and px domains 2b, Jun - jun oncogene, Vasp - vasodilator-stimulated phosphoprotein, Myh9 - myosin, heavy polypeptide 9, non-muscle, Slc34a2 - solute carrier family 34 (sodium phosphate), member 2, Tacc1 - transforming, acidic coiled-co…
GO:0032791	lead ion binding	0.000892	0.0866	33.45	18596	2	556	2	[Plscr1 - phospholipid scramblase 1, Plscr3 - phospholipid scramblase 3]
GO:0005157	macrophage colony-stimulating factor receptor binding	0.000892	0.0848	33.45	18596	2	556	2	[Csf1 - colony stimulating factor 1 (macrophage), Il34 - interleukin 34]
