# Supplementary material for: Impact of Pals1 on Expression and Localization of Transporters Belonging to the Solute Carrier Family
Source: Front Mol Biosci. 2022 Feb 16;9:792829. doi: 10.3389/fmolb.2022.792829 (PMC8888964; doi:10.3389/fmolb.2022.792829)
Supplement: Supplementary file 3 [file Table6.XLSX]

## Sheet: GOFUNCTION
GO Term	Description	P-value	FDR q-value	Enrichment	N	B	n	b	Genes
GO:0003824	catalytic activity	3.07e-35	1.34e-31	1.86	18596	4640	675	314	[Cyp51 - cytochrome p450, family 51, Ndufa9 - nadh dehydrogenase (ubiquinone) 1 alpha subcomplex, 9, Abca4 - atp-binding cassette, sub-family a (abc1), member 4, Thnsl2 - threonine synthase-like 2 (bacterial), Ces2g - carboxylesterase 2g, Cyp2j5 - cytochrome p450, family 2, subfamily j, polypeptide 5, Ntrk3 - neurotrophic tyrosine kinase, receptor, type 3, Nus1 - nuclear undecaprenyl pyrophosphat…
GO:0016491	oxidoreductase activity	1.4e-33	3.05e-30	4.16	18596	636	675	96	[Sdr39u1 - short chain dehydrogenase/reductase family 39u, member 1, BC026585 - cdna sequence bc026585, Cyp51 - cytochrome p450, family 51, Ndufa9 - nadh dehydrogenase (ubiquinone) 1 alpha subcomplex, 9, Cyp2j5 - cytochrome p450, family 2, subfamily j, polypeptide 5, Ndufa10 - nadh dehydrogenase (ubiquinone) 1 alpha subcomplex 10, Aifm3 - apoptosis-inducing factor, mitochondrion-associated 3, Bck…
GO:0048037	cofactor binding	4.67e-25	6.8e-22	4.42	18596	418	675	67	[Cyp51 - cytochrome p450, family 51, Thnsl2 - threonine synthase-like 2 (bacterial), Cyp2j5 - cytochrome p450, family 2, subfamily j, polypeptide 5, Aifm3 - apoptosis-inducing factor, mitochondrion-associated 3, Gcat - glycine c-acetyltransferase (2-amino-3-ketobutyrate-coenzyme a ligase), Gnmt - glycine n-methyltransferase, Fxn - frataxin, Dhcr24 - 24-dehydrocholesterol reductase, Mmachc - methy…
GO:0022857	transmembrane transporter activity	1.2e-20	1.31e-17	2.93	18596	855	675	91	[Slc10a5 - solute carrier family 10 (sodium/bile acid cotransporter family), member 5, Slc2a2 - solute carrier family 2 (facilitated glucose transporter), member 2, Slc25a23 - solute carrier family 25 (mitochondrial carrier; phosphate carrier), member 23, Sfxn5 - sideroflexin 5, Abca4 - atp-binding cassette, sub-family a (abc1), member 4, Slc5a11 - solute carrier family 5 (sodium/glucose cotransp…
GO:0005215	transporter activity	1.58e-20	1.38e-17	2.82	18596	939	675	96	[Slc10a5 - solute carrier family 10 (sodium/bile acid cotransporter family), member 5, Slc2a2 - solute carrier family 2 (facilitated glucose transporter), member 2, Slc25a23 - solute carrier family 25 (mitochondrial carrier; phosphate carrier), member 23, Sfxn5 - sideroflexin 5, Slc23a1 - solute carrier family 23 (nucleobase transporters), member 1, Abca4 - atp-binding cassette, sub-family a (abc…
GO:0008509	anion transmembrane transporter activity	1.67e-20	1.22e-17	4.99	18596	265	675	48	[Slc10a5 - solute carrier family 10 (sodium/bile acid cotransporter family), member 5, Slc2a2 - solute carrier family 2 (facilitated glucose transporter), member 2, Slc22a19 - solute carrier family 22 (organic anion transporter), member 19, Slc25a23 - solute carrier family 25 (mitochondrial carrier; phosphate carrier), member 23, Sfxn5 - sideroflexin 5, Slc23a1 - solute carrier family 23 (nucleob…
GO:0050662	coenzyme binding	2.1e-20	1.31e-17	5.44	18596	223	675	44	[Nnt - nicotinamide nucleotide transhydrogenase, Acadsb - acyl-coenzyme a dehydrogenase, short/branched chain, Suox - sulfite oxidase, Akr1b10 - aldo-keto reductase family 1, member b10 (aldose reductase), Thnsl2 - threonine synthase-like 2 (bacterial), Bdh2 - 3-hydroxybutyrate dehydrogenase, type 2, Gcat - glycine c-acetyltransferase (2-amino-3-ketobutyrate-coenzyme a ligase), Aifm3 - apoptosis-…
GO:0015075	ion transmembrane transporter activity	1.02e-17	5.59e-15	2.98	18596	703	675	76	[Slc2a2 - solute carrier family 2 (facilitated glucose transporter), member 2, Slc10a5 - solute carrier family 10 (sodium/bile acid cotransporter family), member 5, Slc25a23 - solute carrier family 25 (mitochondrial carrier; phosphate carrier), member 23, Sfxn5 - sideroflexin 5, Clcn3 - chloride channel 3, Slc5a11 - solute carrier family 5 (sodium/glucose cotransporter), member 11, Slc23a1 - solu…
GO:0008514	organic anion transmembrane transporter activity	4.93e-17	2.39e-14	5.48	18596	181	675	36	[Slc10a5 - solute carrier family 10 (sodium/bile acid cotransporter family), member 5, Slc2a2 - solute carrier family 2 (facilitated glucose transporter), member 2, Slc22a19 - solute carrier family 22 (organic anion transporter), member 19, Slc25a23 - solute carrier family 25 (mitochondrial carrier; phosphate carrier), member 23, Sfxn5 - sideroflexin 5, Slc23a1 - solute carrier family 23 (nucleob…
GO:0015318	inorganic molecular entity transmembrane transporter activity	8.22e-16	3.59e-13	2.9	18596	664	675	70	[Slc10a5 - solute carrier family 10 (sodium/bile acid cotransporter family), member 5, Sfxn5 - sideroflexin 5, Clcn3 - chloride channel 3, Slc5a11 - solute carrier family 5 (sodium/glucose cotransporter), member 11, Slc23a1 - solute carrier family 23 (nucleobase transporters), member 1, Mmgt1 - membrane magnesium transporter 1, Slc46a1 - solute carrier family 46, member 1, Slc16a14 - solute carri…
GO:0046943	carboxylic acid transmembrane transporter activity	5.49e-15	2.18e-12	5.96	18596	134	675	29	[Slc10a5 - solute carrier family 10 (sodium/bile acid cotransporter family), member 5, Sfxn5 - sideroflexin 5, Slc23a1 - solute carrier family 23 (nucleobase transporters), member 1, Slc46a1 - solute carrier family 46, member 1, Slc16a14 - solute carrier family 16 (monocarboxylic acid transporters), member 14, Slc22a2 - solute carrier family 22 (organic cation transporter), member 2, Slc5a6 - sol…
GO:0005342	organic acid transmembrane transporter activity	6.75e-15	2.46e-12	5.92	18596	135	675	29	[Slc10a5 - solute carrier family 10 (sodium/bile acid cotransporter family), member 5, Sfxn5 - sideroflexin 5, Slc23a1 - solute carrier family 23 (nucleobase transporters), member 1, Slc46a1 - solute carrier family 46, member 1, Slc16a14 - solute carrier family 16 (monocarboxylic acid transporters), member 14, Slc22a2 - solute carrier family 22 (organic cation transporter), member 2, Slc5a6 - sol…
GO:0036094	small molecule binding	4.39e-13	1.48e-10	1.86	18596	2000	675	135	[Oxgr1 - oxoglutarate (alpha-ketoglutarate) receptor 1, Mvd - mevalonate (diphospho) decarboxylase, Clcn3 - chloride channel 3, Abca4 - atp-binding cassette, sub-family a (abc1), member 4, Thnsl2 - threonine synthase-like 2 (bacterial), Afm - afamin, Ntrk3 - neurotrophic tyrosine kinase, receptor, type 3, Tufm - tu translation elongation factor, mitochondrial, Suclg2 - succinate-coenzyme a ligase…
GO:0019842	vitamin binding	3.47e-12	1.08e-09	5.7	18596	116	675	24	[Thnsl2 - threonine synthase-like 2 (bacterial), Akr1b10 - aldo-keto reductase family 1, member b10 (aldose reductase), Slc46a1 - solute carrier family 46, member 1, Folr1 - folate receptor 1 (adult), Cubn - cubilin (intrinsic factor-cobalamin receptor), Afm - afamin, Gcat - glycine c-acetyltransferase (2-amino-3-ketobutyrate-coenzyme a ligase), Mmab - methylmalonic aciduria (cobalamin deficiency…
GO:0016829	lyase activity	1.31e-11	3.82e-09	4.77	18596	156	675	27	[Echdc3 - enoyl coenzyme a hydratase domain containing 3, Mvd - mevalonate (diphospho) decarboxylase, Thnsl2 - threonine synthase-like 2 (bacterial), Pm20d1 - peptidase m20 domain containing 1, Dera - 2-deoxyribose-5-phosphate aldolase homolog (c. elegans), Chac2 - chac, cation transport regulator 2, Scly - selenocysteine lyase, Ptges2 - prostaglandin e synthase 2, Clybl - citrate lyase beta like…
GO:0043167	ion binding	1.6e-11	4.38e-09	1.46	18596	4565	675	242	[Cyp51 - cytochrome p450, family 51, Abca4 - atp-binding cassette, sub-family a (abc1), member 4, Thnsl2 - threonine synthase-like 2 (bacterial), Cyp2j5 - cytochrome p450, family 2, subfamily j, polypeptide 5, Ntrk3 - neurotrophic tyrosine kinase, receptor, type 3, Suclg2 - succinate-coenzyme a ligase, gdp-forming, beta subunit, Ace - angiotensin i converting enzyme (peptidyl-dipeptidase a) 1, Ca…
GO:0016627	oxidoreductase activity, acting on the CH-CH group of donors	5.48e-11	1.41e-08	8.79	18596	47	675	15	[Acadsb - acyl-coenzyme a dehydrogenase, short/branched chain, Akr1c18 - aldo-keto reductase family 1, member c18, Bdh2 - 3-hydroxybutyrate dehydrogenase, type 2, Dhdh - dihydrodiol dehydrogenase (dimeric), Sdhd - succinate dehydrogenase complex, subunit d, integral membrane protein, Acad11 - acyl-coenzyme a dehydrogenase family, member 11, 1110058L19Rik - riken cdna 1110058l19 gene, Srd5a2 - ste…
GO:0008028	monocarboxylic acid transmembrane transporter activity	3.72e-10	9.03e-08	7.8	18596	53	675	15	[Slc10a5 - solute carrier family 10 (sodium/bile acid cotransporter family), member 5, Slc16a14 - solute carrier family 16 (monocarboxylic acid transporters), member 14, Slc51b - solute carrier family 51, beta subunit, Slc5a6 - solute carrier family 5 (sodium-dependent vitamin transporter), member 6, Slc5a12 - solute carrier family 5 (sodium/glucose cotransporter), member 12, Abcg2 - atp-binding …
GO:0043168	anion binding	7.02e-10	1.61e-07	1.67	18596	2243	675	136	[Oxgr1 - oxoglutarate (alpha-ketoglutarate) receptor 1, Mvd - mevalonate (diphospho) decarboxylase, Clcn3 - chloride channel 3, Abca4 - atp-binding cassette, sub-family a (abc1), member 4, Thnsl2 - threonine synthase-like 2 (bacterial), Afm - afamin, Ntrk3 - neurotrophic tyrosine kinase, receptor, type 3, Tufm - tu translation elongation factor, mitochondrial, Suclg2 - succinate-coenzyme a ligase…
GO:0022804	active transmembrane transporter activity	1.14e-09	2.5e-07	3.29	18596	285	675	34	[Slc10a5 - solute carrier family 10 (sodium/bile acid cotransporter family), member 5, Abca4 - atp-binding cassette, sub-family a (abc1), member 4, Slc5a11 - solute carrier family 5 (sodium/glucose cotransporter), member 11, Slc23a1 - solute carrier family 23 (nucleobase transporters), member 1, Clcn3 - chloride channel 3, Slc16a14 - solute carrier family 16 (monocarboxylic acid transporters), me…
GO:0015293	symporter activity	1.25e-09	2.6e-07	4.94	18596	117	675	21	[Slc10a5 - solute carrier family 10 (sodium/bile acid cotransporter family), member 5, Slc5a11 - solute carrier family 5 (sodium/glucose cotransporter), member 11, Slc23a1 - solute carrier family 23 (nucleobase transporters), member 1, Slc16a14 - solute carrier family 16 (monocarboxylic acid transporters), member 14, Slc22a1 - solute carrier family 22 (organic cation transporter), member 1, Slc5a…
GO:0015291	secondary active transmembrane transporter activity	1.87e-09	3.72e-07	3.85	18596	193	675	27	[Slc10a5 - solute carrier family 10 (sodium/bile acid cotransporter family), member 5, Slc5a11 - solute carrier family 5 (sodium/glucose cotransporter), member 11, Slc23a1 - solute carrier family 23 (nucleobase transporters), member 1, Clcn3 - chloride channel 3, Slc16a14 - solute carrier family 16 (monocarboxylic acid transporters), member 14, Slc9a6 - solute carrier family 9 (sodium/hydrogen ex…
GO:0016885	ligase activity, forming carbon-carbon bonds	2.24e-09	4.25e-07	27.55	18596	6	675	6	[Mccc1 - methylcrotonoyl-coenzyme a carboxylase 1 (alpha), Pcx - pyruvate carboxylase, Acaca - acetyl-coenzyme a carboxylase alpha, Pccb - propionyl coenzyme a carboxylase, beta polypeptide, Mccc2 - methylcrotonoyl-coenzyme a carboxylase 2 (beta), Pcca - propionyl-coenzyme a carboxylase, alpha polypeptide]
GO:0016903	oxidoreductase activity, acting on the aldehyde or oxo group of donors	2.27e-09	4.13e-07	8.33	18596	43	675	13	[Akr1c18 - aldo-keto reductase family 1, member c18, 1700055N04Rik - riken cdna 1700055n04 gene, Pdhb - pyruvate dehydrogenase (lipoamide) beta, Aldh5a1 - aldhehyde dehydrogenase family 5, subfamily a1, Bckdha - branched chain ketoacid dehydrogenase e1, alpha polypeptide, Bckdhb - branched chain ketoacid dehydrogenase e1, beta polypeptide, Suclg2 - succinate-coenzyme a ligase, gdp-forming, beta s…
GO:0043177	organic acid binding	3.71e-09	6.48e-07	3.74	18596	199	675	27	[Akr1c18 - aldo-keto reductase family 1, member c18, Thnsl2 - threonine synthase-like 2 (bacterial), Slc46a1 - solute carrier family 46, member 1, Folr1 - folate receptor 1 (adult), Afm - afamin, Hmgcs1 - 3-hydroxy-3-methylglutaryl-coenzyme a synthase 1, Gnmt - glycine n-methyltransferase, Scly - selenocysteine lyase, Pcx - pyruvate carboxylase, Dpys - dihydropyrimidinase, Sardh - sarcosine dehyd…
GO:0009055	electron transfer activity	3.91e-09	6.57e-07	7.28	18596	53	675	14	[Acadsb - acyl-coenzyme a dehydrogenase, short/branched chain, Uqcrfs1 - ubiquinol-cytochrome c reductase, rieske iron-sulfur polypeptide 1, Fdx1 - ferredoxin 1, Glrx5 - glutaredoxin 5 homolog (s. cerevisiae), Cox7a1 - cytochrome c oxidase subunit viia 1, Cox7a2 - cytochrome c oxidase subunit viia 2, Ndufs1 - nadh dehydrogenase (ubiquinone) fe-s protein 1, Etfa - electron transferring flavoprotei…
GO:0050660	flavin adenine dinucleotide binding	8.24e-09	1.33e-06	6.36	18596	65	675	15	[Sqrdl - sulfide quinone reductase-like (yeast), Acadsb - acyl-coenzyme a dehydrogenase, short/branched chain, Ddo - d-aspartate oxidase, Acad11 - acyl-coenzyme a dehydrogenase family, member 11, Etfa - electron transferring flavoprotein, alpha polypeptide, Aifm3 - apoptosis-inducing factor, mitochondrion-associated 3, Dhcr24 - 24-dehydrocholesterol reductase, Dmgdh - dimethylglycine dehydrogenas…
GO:0031406	carboxylic acid binding	2.35e-08	3.67e-06	3.64	18596	189	675	25	[Akr1c18 - aldo-keto reductase family 1, member c18, Thnsl2 - threonine synthase-like 2 (bacterial), Folr1 - folate receptor 1 (adult), Slc46a1 - solute carrier family 46, member 1, Afm - afamin, Gnmt - glycine n-methyltransferase, Pcx - pyruvate carboxylase, Dpys - dihydropyrimidinase, Scly - selenocysteine lyase, Sardh - sarcosine dehydrogenase, Lrat - lecithin-retinol acyltransferase (phosphat…
GO:0015238	drug transmembrane transporter activity	2.36e-08	3.55e-06	5.51	18596	80	675	16	[Slc25a23 - solute carrier family 25 (mitochondrial carrier; phosphate carrier), member 23, Sfxn5 - sideroflexin 5, Abcc6 - atp-binding cassette, sub-family c (cftr/mrp), member 6, Sfxn1 - sideroflexin 1, Slc46a1 - solute carrier family 46, member 1, Slc22a2 - solute carrier family 22 (organic cation transporter), member 2, Slc22a1 - solute carrier family 22 (organic cation transporter), member 1…
GO:0016620	oxidoreductase activity, acting on the aldehyde or oxo group of donors, NAD or NADP as acceptor	2.5e-08	3.65e-06	8.66	18596	35	675	11	[Akr1c18 - aldo-keto reductase family 1, member c18, 1700055N04Rik - riken cdna 1700055n04 gene, Pdhb - pyruvate dehydrogenase (lipoamide) beta, Dlat - dihydrolipoamide s-acetyltransferase (e2 component of pyruvate dehydrogenase complex), Aldh4a1 - aldehyde dehydrogenase 4 family, member a1, Aldh5a1 - aldhehyde dehydrogenase family 5, subfamily a1, Aldh6a1 - aldehyde dehydrogenase family 6, subfa…
GO:0008144	drug binding	3.62e-08	5.1e-06	1.83	18596	1298	675	86	[Oxgr1 - oxoglutarate (alpha-ketoglutarate) receptor 1, Mvd - mevalonate (diphospho) decarboxylase, Abca4 - atp-binding cassette, sub-family a (abc1), member 4, Clcn3 - chloride channel 3, Thnsl2 - threonine synthase-like 2 (bacterial), Folr1 - folate receptor 1 (adult), Slc46a1 - solute carrier family 46, member 1, Fpgs - folylpolyglutamyl synthetase, Abca13 - atp-binding cassette, sub-family a …
GO:1901265	nucleoside phosphate binding	4.03e-08	5.5e-06	1.71	18596	1660	675	103	[Oxgr1 - oxoglutarate (alpha-ketoglutarate) receptor 1, Mvd - mevalonate (diphospho) decarboxylase, Abca4 - atp-binding cassette, sub-family a (abc1), member 4, Clcn3 - chloride channel 3, Tufm - tu translation elongation factor, mitochondrial, Ntrk3 - neurotrophic tyrosine kinase, receptor, type 3, Suclg2 - succinate-coenzyme a ligase, gdp-forming, beta subunit, Pfkm - phosphofructokinase, muscl…
GO:0000166	nucleotide binding	4.03e-08	5.33e-06	1.71	18596	1660	675	103	[Oxgr1 - oxoglutarate (alpha-ketoglutarate) receptor 1, Mvd - mevalonate (diphospho) decarboxylase, Abca4 - atp-binding cassette, sub-family a (abc1), member 4, Clcn3 - chloride channel 3, Tufm - tu translation elongation factor, mitochondrial, Ntrk3 - neurotrophic tyrosine kinase, receptor, type 3, Suclg2 - succinate-coenzyme a ligase, gdp-forming, beta subunit, Pfkm - phosphofructokinase, muscl…
GO:0016421	CoA carboxylase activity	6.21e-08	7.98e-06	27.55	18596	5	675	5	[Mccc1 - methylcrotonoyl-coenzyme a carboxylase 1 (alpha), Acaca - acetyl-coenzyme a carboxylase alpha, Pccb - propionyl coenzyme a carboxylase, beta polypeptide, Mccc2 - methylcrotonoyl-coenzyme a carboxylase 2 (beta), Pcca - propionyl-coenzyme a carboxylase, alpha polypeptide]
GO:0008324	cation transmembrane transporter activity	8.08e-08	1.01e-05	2.37	18596	523	675	45	[Slc10a5 - solute carrier family 10 (sodium/bile acid cotransporter family), member 5, Trpm6 - transient receptor potential cation channel, subfamily m, member 6, Clcn3 - chloride channel 3, Slc23a1 - solute carrier family 23 (nucleobase transporters), member 1, Slc5a11 - solute carrier family 5 (sodium/glucose cotransporter), member 11, Slc46a1 - solute carrier family 46, member 1, Mmgt1 - membr…
GO:0016614	oxidoreductase activity, acting on CH-OH group of donors	1.93e-07	2.34e-05	4.27	18596	116	675	18	[Rdh5 - retinol dehydrogenase 5, Me1 - malic enzyme 1, nadp(+)-dependent, cytosolic, Akr1c18 - aldo-keto reductase family 1, member c18, Hao2 - hydroxyacid oxidase 2, Akr1b10 - aldo-keto reductase family 1, member b10 (aldose reductase), Dhrs11 - dehydrogenase/reductase (sdr family) member 11, Bdh2 - 3-hydroxybutyrate dehydrogenase, type 2, Dhdh - dihydrodiol dehydrogenase (dimeric), Akr7a5 - ald…
GO:0051537	2 iron, 2 sulfur cluster binding	2.47e-07	2.92e-05	11.02	18596	20	675	8	[Fxn - frataxin, Uqcrfs1 - ubiquinol-cytochrome c reductase, rieske iron-sulfur polypeptide 1, Fdx1 - ferredoxin 1, Glrx5 - glutaredoxin 5 homolog (s. cerevisiae), Cmah - cytidine monophospho-n-acetylneuraminic acid hydroxylase, Ndufs1 - nadh dehydrogenase (ubiquinone) fe-s protein 1, Cisd3 - cdgsh iron sulfur domain 3, Aifm3 - apoptosis-inducing factor, mitochondrion-associated 3]
GO:0015144	carbohydrate transmembrane transporter activity	2.7e-07	3.11e-05	9.18	18596	27	675	9	[Slc2a2 - solute carrier family 2 (facilitated glucose transporter), member 2, Tmem144 - transmembrane protein 144, BC021785 - cdna sequence bc021785, Slc5a2 - solute carrier family 5 (sodium/glucose cotransporter), member 2, Slc5a11 - solute carrier family 5 (sodium/glucose cotransporter), member 11, Slc23a1 - solute carrier family 23 (nucleobase transporters), member 1, Mfsd4 - major facilitato…
GO:0016616	oxidoreductase activity, acting on the CH-OH group of donors, NAD or NADP as acceptor	3.91e-07	4.38e-05	4.3	18596	109	675	17	[Me1 - malic enzyme 1, nadp(+)-dependent, cytosolic, Rdh5 - retinol dehydrogenase 5, Akr1c18 - aldo-keto reductase family 1, member c18, Akr1b10 - aldo-keto reductase family 1, member b10 (aldose reductase), Dhrs11 - dehydrogenase/reductase (sdr family) member 11, Bdh2 - 3-hydroxybutyrate dehydrogenase, type 2, Dhdh - dihydrodiol dehydrogenase (dimeric), Akr7a5 - aldo-keto reductase family 7, mem…
GO:0016651	oxidoreductase activity, acting on NAD(P)H	4.04e-07	4.41e-05	5.6	18596	64	675	13	[Ndufaf1 - nadh dehydrogenase (ubiquinone) 1 alpha subcomplex, assembly factor 1, Nnt - nicotinamide nucleotide transhydrogenase, Akr1c18 - aldo-keto reductase family 1, member c18, Ndufa9 - nadh dehydrogenase (ubiquinone) 1 alpha subcomplex, 9, Ndufs1 - nadh dehydrogenase (ubiquinone) fe-s protein 1, Ndufa10 - nadh dehydrogenase (ubiquinone) 1 alpha subcomplex 10, Cbr4 - carbonyl reductase 4, Dc…
GO:0016836	hydro-lyase activity	4.37e-07	4.66e-05	6.73	18596	45	675	11	[Pcbd1 - pterin 4 alpha carbinolamine dehydratase/dimerization cofactor of hepatocyte nuclear factor 1 alpha (tcf1) 1, Car5a - carbonic anhydrase 5a, mitochondrial, Car12 - carbonic anyhydrase 12, Auh - au rna binding protein/enoyl-coenzyme a hydratase, Echdc3 - enoyl coenzyme a hydratase domain containing 3, Uroc1 - urocanase domain containing 1, Car4 - carbonic anhydrase 4, Aco1 - aconitase 1, …
GO:0090482	vitamin transmembrane transporter activity	5.89e-07	6.12e-05	10.02	18596	22	675	8	[Slc2a2 - solute carrier family 2 (facilitated glucose transporter), member 2, Slc22a13 - solute carrier family 22 (organic cation transporter), member 13, Slc25a19 - solute carrier family 25 (mitochondrial thiamine pyrophosphate carrier), member 19, Slc23a1 - solute carrier family 23 (nucleobase transporters), member 1, Slc46a1 - solute carrier family 46, member 1, Slc44a4 - solute carrier famil…
GO:0051540	metal cluster binding	1.36e-06	0.000139	6.06	18596	50	675	11	[Fxn - frataxin, Uqcrfs1 - ubiquinol-cytochrome c reductase, rieske iron-sulfur polypeptide 1, Fdx1 - ferredoxin 1, Glrx5 - glutaredoxin 5 homolog (s. cerevisiae), Cmah - cytidine monophospho-n-acetylneuraminic acid hydroxylase, Ndufs1 - nadh dehydrogenase (ubiquinone) fe-s protein 1, Aco1 - aconitase 1, Cisd3 - cdgsh iron sulfur domain 3, Nfs1 - nitrogen fixation gene 1 (s. cerevisiae), Aifm3 - …
GO:0051536	iron-sulfur cluster binding	1.36e-06	0.000135	6.06	18596	50	675	11	[Fxn - frataxin, Uqcrfs1 - ubiquinol-cytochrome c reductase, rieske iron-sulfur polypeptide 1, Fdx1 - ferredoxin 1, Glrx5 - glutaredoxin 5 homolog (s. cerevisiae), Cmah - cytidine monophospho-n-acetylneuraminic acid hydroxylase, Ndufs1 - nadh dehydrogenase (ubiquinone) fe-s protein 1, Aco1 - aconitase 1, Cisd3 - cdgsh iron sulfur domain 3, Nfs1 - nitrogen fixation gene 1 (s. cerevisiae), Aifm3 - …
GO:0016830	carbon-carbon lyase activity	1.5e-06	0.000146	6.72	18596	41	675	10	[Dera - 2-deoxyribose-5-phosphate aldolase homolog (c. elegans), Me1 - malic enzyme 1, nadp(+)-dependent, cytosolic, Mvd - mevalonate (diphospho) decarboxylase, Fahd1 - fumarylacetoacetate hydrolase domain containing 1, Clybl - citrate lyase beta like, Shmt2 - serine hydroxymethyltransferase 2 (mitochondrial), Acmsd - amino carboxymuconate semialdehyde decarboxylase, Hmgcl - 3-hydroxy-3-methylglu…
GO:0005542	folic acid binding	1.71e-06	0.000163	13.77	18596	12	675	6	[Gnmt - glycine n-methyltransferase, Folr1 - folate receptor 1 (adult), Slc46a1 - solute carrier family 46, member 1, Dmgdh - dimethylglycine dehydrogenase precursor, Dhfr - dihydrofolate reductase, Sardh - sarcosine dehydrogenase]
GO:0004046	aminoacylase activity	1.72e-06	0.00016	27.55	18596	4	675	4	[Pm20d1 - peptidase m20 domain containing 1, Aspa - aspartoacylase, Acy3 - aspartoacylase (aminoacylase) 3, Acy1 - aminoacylase 1]
GO:0015145	monosaccharide transmembrane transporter activity	1.81e-06	0.000164	10.71	18596	18	675	7	[Slc2a2 - solute carrier family 2 (facilitated glucose transporter), member 2, BC021785 - cdna sequence bc021785, Slc5a2 - solute carrier family 5 (sodium/glucose cotransporter), member 2, Slc5a11 - solute carrier family 5 (sodium/glucose cotransporter), member 11, Slc23a1 - solute carrier family 23 (nucleobase transporters), member 1, Mfsd4 - major facilitator superfamily domain containing 4, Sl…
GO:0051119	sugar transmembrane transporter activity	2.77e-06	0.000247	10.15	18596	19	675	7	[Slc2a2 - solute carrier family 2 (facilitated glucose transporter), member 2, BC021785 - cdna sequence bc021785, Slc5a2 - solute carrier family 5 (sodium/glucose cotransporter), member 2, Slc5a11 - solute carrier family 5 (sodium/glucose cotransporter), member 11, Slc23a1 - solute carrier family 23 (nucleobase transporters), member 1, Mfsd4 - major facilitator superfamily domain containing 4, Sl…
GO:0016835	carbon-oxygen lyase activity	3.06e-06	0.000268	5.61	18596	54	675	11	[Car5a - carbonic anhydrase 5a, mitochondrial, Pcbd1 - pterin 4 alpha carbinolamine dehydratase/dimerization cofactor of hepatocyte nuclear factor 1 alpha (tcf1) 1, Car12 - carbonic anyhydrase 12, Auh - au rna binding protein/enoyl-coenzyme a hydratase, Echdc3 - enoyl coenzyme a hydratase domain containing 3, Uroc1 - urocanase domain containing 1, Car4 - carbonic anhydrase 4, Aco1 - aconitase 1, …
GO:0016628	oxidoreductase activity, acting on the CH-CH group of donors, NAD or NADP as acceptor	4.13e-06	0.000354	9.64	18596	20	675	7	[Srd5a2 - steroid 5 alpha-reductase 2, Akr1c18 - aldo-keto reductase family 1, member c18, Dhcr24 - 24-dehydrocholesterol reductase, Dhdh - dihydrodiol dehydrogenase (dimeric), Bdh2 - 3-hydroxybutyrate dehydrogenase, type 2, Pecr - peroxisomal trans-2-enoyl-coa reductase, Ptgr2 - prostaglandin reductase 2]
GO:0016874	ligase activity	4.52e-06	0.00038	3.8	18596	116	675	16	[Tarsl2 - threonyl-trna synthetase-like 2, Mthfd1 - methylenetetrahydrofolate dehydrogenase (nadp+ dependent), methenyltetrahydrofolate cyclohydrolase, formyltetrahydrofolate synthase, Adssl1 - adenylosuccinate synthetase like 1, Fpgs - folylpolyglutamyl synthetase, Acsm5 - acyl-coa synthetase medium-chain family member 5, Acsl3 - acyl-coa synthetase long-chain family member 3, Suclg2 - succinate…
GO:0016645	oxidoreductase activity, acting on the CH-NH group of donors	6e-06	0.000494	9.18	18596	21	675	7	[Qdpr - quinoid dihydropteridine reductase, Aldh4a1 - aldehyde dehydrogenase 4 family, member a1, Dmgdh - dimethylglycine dehydrogenase precursor, Pycrl - pyrroline-5-carboxylate reductase-like, Mthfd1 - methylenetetrahydrofolate dehydrogenase (nadp+ dependent), methenyltetrahydrofolate cyclohydrolase, formyltetrahydrofolate synthase, Dhfr - dihydrofolate reductase, Sardh - sarcosine dehydrogenas…
GO:0003995	acyl-CoA dehydrogenase activity	6.93e-06	0.000561	15.31	18596	9	675	5	[Acadsb - acyl-coenzyme a dehydrogenase, short/branched chain, Ivd - isovaleryl coenzyme a dehydrogenase, Acad11 - acyl-coenzyme a dehydrogenase family, member 11, Acad9 - acyl-coenzyme a dehydrogenase family, member 9, Gcdh - glutaryl-coenzyme a dehydrogenase]
GO:0043169	cation binding	7.98e-06	0.000634	1.39	18596	3010	675	152	[Oxgr1 - oxoglutarate (alpha-ketoglutarate) receptor 1, Cyp51 - cytochrome p450, family 51, Thnsl2 - threonine synthase-like 2 (bacterial), Nr1h3 - nuclear receptor subfamily 1, group h, member 3, Cyp2j5 - cytochrome p450, family 2, subfamily j, polypeptide 5, Afm - afamin, Suclg2 - succinate-coenzyme a ligase, gdp-forming, beta subunit, Pfkm - phosphofructokinase, muscle, Ankib1 - ankyrin repeat…
GO:0016655	oxidoreductase activity, acting on NAD(P)H, quinone or similar compound as acceptor	8.33e-06	0.00065	7.35	18596	30	675	8	[Ndufaf1 - nadh dehydrogenase (ubiquinone) 1 alpha subcomplex, assembly factor 1, Akr1c18 - aldo-keto reductase family 1, member c18, Cbr4 - carbonyl reductase 4, Dcxr - dicarbonyl l-xylulose reductase, Ndufs1 - nadh dehydrogenase (ubiquinone) fe-s protein 1, Ndufa10 - nadh dehydrogenase (ubiquinone) 1 alpha subcomplex 10, Ndufs4 - nadh dehydrogenase (ubiquinone) fe-s protein 4, Ndufa2 - nadh deh…
GO:0015103	inorganic anion transmembrane transporter activity	9.19e-06	0.000705	3.79	18596	109	675	15	[Abcc6 - atp-binding cassette, sub-family c (cftr/mrp), member 6, Clcn3 - chloride channel 3, Slc22a1 - solute carrier family 22 (organic cation transporter), member 1, Slc22a8 - solute carrier family 22 (organic anion transporter), member 8, Tmem206 - transmembrane protein 206, Slc26a6 - solute carrier family 26, member 6, Clic5 - chloride intracellular channel 5, Gabra4 - gamma-aminobutyric aci…
GO:0015149	hexose transmembrane transporter activity	1.31e-05	0.000988	10.33	18596	16	675	6	[Slc2a2 - solute carrier family 2 (facilitated glucose transporter), member 2, BC021785 - cdna sequence bc021785, Slc5a2 - solute carrier family 5 (sodium/glucose cotransporter), member 2, Slc5a11 - solute carrier family 5 (sodium/glucose cotransporter), member 11, Mfsd4 - major facilitator superfamily domain containing 4, Slc2a4 - solute carrier family 2 (facilitated glucose transporter), member…
GO:0005355	glucose transmembrane transporter activity	1.31e-05	0.000971	10.33	18596	16	675	6	[Slc2a2 - solute carrier family 2 (facilitated glucose transporter), member 2, BC021785 - cdna sequence bc021785, Slc5a2 - solute carrier family 5 (sodium/glucose cotransporter), member 2, Slc5a11 - solute carrier family 5 (sodium/glucose cotransporter), member 11, Mfsd4 - major facilitator superfamily domain containing 4, Slc2a4 - solute carrier family 2 (facilitated glucose transporter), member…
GO:0051184	cofactor transmembrane transporter activity	1.62e-05	0.00118	8.04	18596	24	675	7	[Slc23a1 - solute carrier family 23 (nucleobase transporters), member 1, Slc46a1 - solute carrier family 46, member 1, Slc16a12 - solute carrier family 16 (monocarboxylic acid transporters), member 12, Slc25a11 - solute carrier family 25 (mitochondrial carrier oxoglutarate carrier), member 11, Slc5a6 - solute carrier family 5 (sodium-dependent vitamin transporter), member 6, Abcg2 - atp-binding c…
GO:0046906	tetrapyrrole binding	1.9e-05	0.00136	3.25	18596	144	675	17	[Ido2 - indoleamine 2,3-dioxygenase 2, Suox - sulfite oxidase, Cyp51 - cytochrome p450, family 51, Hbb-bt - hemoglobin, beta adult t chain, Cyp2d12 - cytochrome p450, family 2, subfamily d, polypeptide 12, Cyp2j5 - cytochrome p450, family 2, subfamily j, polypeptide 5, Cubn - cubilin (intrinsic factor-cobalamin receptor), Sdhd - succinate dehydrogenase complex, subunit d, integral membrane protei…
GO:0033218	amide binding	1.91e-05	0.00135	2.4	18596	322	675	28	[Folr1 - folate receptor 1 (adult), Slc46a1 - solute carrier family 46, member 1, Tomm40l - translocase of outer mitochondrial membrane 40 homolog-like (yeast), Enpep - glutamyl aminopeptidase, Pth1r - parathyroid hormone 1 receptor, Cckar - cholecystokinin a receptor, Gnmt - glycine n-methyltransferase, Nlrp6 - nlr family, pyrin domain containing 6, Pcx - pyruvate carboxylase, Dhcr24 - 24-dehydr…
GO:0015077	monovalent inorganic cation transmembrane transporter activity	2.07e-05	0.00144	2.43	18596	306	675	27	[Slc10a5 - solute carrier family 10 (sodium/bile acid cotransporter family), member 5, Slc5a11 - solute carrier family 5 (sodium/glucose cotransporter), member 11, Slc23a1 - solute carrier family 23 (nucleobase transporters), member 1, Clcn3 - chloride channel 3, Slc46a1 - solute carrier family 46, member 1, Slc9a6 - solute carrier family 9 (sodium/hydrogen exchanger), member 6, Slc22a1 - solute …
GO:0016667	oxidoreductase activity, acting on a sulfur group of donors	2.35e-05	0.00161	5.64	18596	44	675	9	[Sqrdl - sulfide quinone reductase-like (yeast), Msra - methionine sulfoxide reductase a, Msrb2 - methionine sulfoxide reductase b2, Suox - sulfite oxidase, Glrx5 - glutaredoxin 5 homolog (s. cerevisiae), Ptges2 - prostaglandin e synthase 2, Pgk1 - phosphoglycerate kinase 1, Gstk1 - glutathione s-transferase kappa 1, Dld - dihydrolipoamide dehydrogenase]
GO:0034603	pyruvate dehydrogenase [NAD(P)+] activity	2.43e-05	0.00164	18.37	18596	6	675	4	[Pdhb - pyruvate dehydrogenase (lipoamide) beta, Dlat - dihydrolipoamide s-acetyltransferase (e2 component of pyruvate dehydrogenase complex), Pdha1 - pyruvate dehydrogenase e1 alpha 1, Dld - dihydrolipoamide dehydrogenase]
GO:0034604	pyruvate dehydrogenase (NAD+) activity	2.43e-05	0.00161	18.37	18596	6	675	4	[Pdhb - pyruvate dehydrogenase (lipoamide) beta, Dlat - dihydrolipoamide s-acetyltransferase (e2 component of pyruvate dehydrogenase complex), Pdha1 - pyruvate dehydrogenase e1 alpha 1, Dld - dihydrolipoamide dehydrogenase]
GO:0004738	pyruvate dehydrogenase activity	2.43e-05	0.00159	18.37	18596	6	675	4	[Pdhb - pyruvate dehydrogenase (lipoamide) beta, Dlat - dihydrolipoamide s-acetyltransferase (e2 component of pyruvate dehydrogenase complex), Pdha1 - pyruvate dehydrogenase e1 alpha 1, Dld - dihydrolipoamide dehydrogenase]
GO:0070279	vitamin B6 binding	2.85e-05	0.00183	5.51	18596	45	675	9	[Scly - selenocysteine lyase, Thnsl2 - threonine synthase-like 2 (bacterial), Shmt2 - serine hydroxymethyltransferase 2 (mitochondrial), Nfs1 - nitrogen fixation gene 1 (s. cerevisiae), Srr - serine racemase, Aadat - aminoadipate aminotransferase, Gcat - glycine c-acetyltransferase (2-amino-3-ketobutyrate-coenzyme a ligase), Agxt2 - alanine-glyoxylate aminotransferase 2, Abat - 4-aminobutyrate am…
GO:0046872	metal ion binding	2.9e-05	0.00184	1.37	18596	2937	675	146	[Cyp51 - cytochrome p450, family 51, Nr1h3 - nuclear receptor subfamily 1, group h, member 3, Cyp2j5 - cytochrome p450, family 2, subfamily j, polypeptide 5, Afm - afamin, Suclg2 - succinate-coenzyme a ligase, gdp-forming, beta subunit, Pfkm - phosphofructokinase, muscle, Ankib1 - ankyrin repeat and ibr domain containing 1, Ace - angiotensin i converting enzyme (peptidyl-dipeptidase a) 1, Dpep1 -…
GO:0022890	inorganic cation transmembrane transporter activity	3.56e-05	0.00222	2.06	18596	481	675	36	[Slc10a5 - solute carrier family 10 (sodium/bile acid cotransporter family), member 5, Trpm6 - transient receptor potential cation channel, subfamily m, member 6, Clcn3 - chloride channel 3, Slc5a11 - solute carrier family 5 (sodium/glucose cotransporter), member 11, Slc23a1 - solute carrier family 23 (nucleobase transporters), member 1, Mmgt1 - membrane magnesium transporter 1, Slc46a1 - solute …
GO:0015370	solute:sodium symporter activity	4.01e-05	0.00247	4.75	18596	58	675	10	[Slc34a1 - solute carrier family 34 (sodium phosphate), member 1, Slc10a5 - solute carrier family 10 (sodium/bile acid cotransporter family), member 5, Slc5a2 - solute carrier family 5 (sodium/glucose cotransporter), member 2, Slc5a11 - solute carrier family 5 (sodium/glucose cotransporter), member 11, Slc23a1 - solute carrier family 23 (nucleobase transporters), member 1, Slc18a1 - solute carrie…
GO:0032559	adenyl ribonucleotide binding	4.44e-05	0.00269	1.62	18596	1191	675	70	[Oxgr1 - oxoglutarate (alpha-ketoglutarate) receptor 1, Mvd - mevalonate (diphospho) decarboxylase, Abca4 - atp-binding cassette, sub-family a (abc1), member 4, Clcn3 - chloride channel 3, Fpgs - folylpolyglutamyl synthetase, Abca13 - atp-binding cassette, sub-family a (abc1), member 13, Ntrk3 - neurotrophic tyrosine kinase, receptor, type 3, Suclg2 - succinate-coenzyme a ligase, gdp-forming, bet…
GO:0016624	oxidoreductase activity, acting on the aldehyde or oxo group of donors, disulfide as acceptor	5.52e-05	0.0033	15.74	18596	7	675	4	[Pdhb - pyruvate dehydrogenase (lipoamide) beta, Bckdha - branched chain ketoacid dehydrogenase e1, alpha polypeptide, Bckdhb - branched chain ketoacid dehydrogenase e1, beta polypeptide, Pdha1 - pyruvate dehydrogenase e1 alpha 1]
GO:0008238	exopeptidase activity	5.52e-05	0.00326	3.89	18596	85	675	12	[Xpnpep2 - x-prolyl aminopeptidase (aminopeptidase p) 2, membrane-bound, Ace - angiotensin i converting enzyme (peptidyl-dipeptidase a) 1, Dpep1 - dipeptidase 1 (renal), Cpb2 - carboxypeptidase b2 (plasma), Scrn2 - secernin 2, Apeh - acylpeptide hydrolase, Mme - membrane metallo endopeptidase, Enpep - glutamyl aminopeptidase, Ace2 - angiotensin i converting enzyme (peptidyl-dipeptidase a) 2, Fam6…
GO:0030554	adenyl nucleotide binding	5.91e-05	0.00344	1.6	18596	1202	675	70	[Oxgr1 - oxoglutarate (alpha-ketoglutarate) receptor 1, Mvd - mevalonate (diphospho) decarboxylase, Abca4 - atp-binding cassette, sub-family a (abc1), member 4, Clcn3 - chloride channel 3, Fpgs - folylpolyglutamyl synthetase, Abca13 - atp-binding cassette, sub-family a (abc1), member 13, Ntrk3 - neurotrophic tyrosine kinase, receptor, type 3, Suclg2 - succinate-coenzyme a ligase, gdp-forming, bet…
GO:0003954	NADH dehydrogenase activity	7.61e-05	0.00437	7.87	18596	21	675	6	[Ndufaf1 - nadh dehydrogenase (ubiquinone) 1 alpha subcomplex, assembly factor 1, Ndufa9 - nadh dehydrogenase (ubiquinone) 1 alpha subcomplex, 9, Ndufs1 - nadh dehydrogenase (ubiquinone) fe-s protein 1, Ndufa10 - nadh dehydrogenase (ubiquinone) 1 alpha subcomplex 10, Ndufs4 - nadh dehydrogenase (ubiquinone) fe-s protein 4, Ndufa2 - nadh dehydrogenase (ubiquinone) 1 alpha subcomplex, 2]
GO:0000062	fatty-acyl-CoA binding	7.61e-05	0.00432	7.87	18596	21	675	6	[Eci3 - enoyl-coenzyme a delta isomerase 3, Pnpla3 - patatin-like phospholipase domain containing 3, Acot11 - acyl-coa thioesterase 11, Hmgcl - 3-hydroxy-3-methylglutaryl-coenzyme a lyase, Acad9 - acyl-coenzyme a dehydrogenase family, member 9, Gcdh - glutaryl-coenzyme a dehydrogenase]
GO:0008519	ammonium transmembrane transporter activity	7.9e-05	0.00442	6.43	18596	30	675	7	[Slc22a4 - solute carrier family 22 (organic cation transporter), member 4, Rhbg - rhesus blood group-associated b glycoprotein, Slc18a1 - solute carrier family 18 (vesicular monoamine), member 1, Slc44a4 - solute carrier family 44, member 4, Slc22a2 - solute carrier family 22 (organic cation transporter), member 2, Slc22a1 - solute carrier family 22 (organic cation transporter), member 1, Slc22a…
GO:0016646	oxidoreductase activity, acting on the CH-NH group of donors, NAD or NADP as acceptor	9.46e-05	0.00523	9.84	18596	14	675	5	[Qdpr - quinoid dihydropteridine reductase, Aldh4a1 - aldehyde dehydrogenase 4 family, member a1, Pycrl - pyrroline-5-carboxylate reductase-like, Mthfd1 - methylenetetrahydrofolate dehydrogenase (nadp+ dependent), methenyltetrahydrofolate cyclohydrolase, formyltetrahydrofolate synthase, Dhfr - dihydrofolate reductase]
GO:0072341	modified amino acid binding	9.74e-05	0.00532	3.67	18596	90	675	12	[Gnmt - glycine n-methyltransferase, Dmgdh - dimethylglycine dehydrogenase precursor, Folr1 - folate receptor 1 (adult), Slc46a1 - solute carrier family 46, member 1, Mut - methylmalonyl-coenzyme a mutase, Dpep1 - dipeptidase 1 (renal), Mme - membrane metallo endopeptidase, Mmachc - methylmalonic aciduria cblc type, with homocystinuria, Dhfr - dihydrofolate reductase, Sardh - sarcosine dehydrogen…
GO:0031419	cobalamin binding	0.000107	0.00578	13.77	18596	8	675	4	[Mut - methylmalonyl-coenzyme a mutase, Cubn - cubilin (intrinsic factor-cobalamin receptor), Mmachc - methylmalonic aciduria cblc type, with homocystinuria, Mmab - methylmalonic aciduria (cobalamin deficiency) type b homolog (human)]
GO:0015294	solute:cation symporter activity	0.000113	0.00602	3.89	18596	78	675	11	[Slc34a1 - solute carrier family 34 (sodium phosphate), member 1, Slc10a5 - solute carrier family 10 (sodium/bile acid cotransporter family), member 5, Slc5a2 - solute carrier family 5 (sodium/glucose cotransporter), member 2, Slc5a11 - solute carrier family 5 (sodium/glucose cotransporter), member 11, Slc23a1 - solute carrier family 23 (nucleobase transporters), member 1, Slc18a1 - solute carrie…
GO:0016769	transferase activity, transferring nitrogenous groups	0.000133	0.007	7.19	18596	23	675	6	[Amt - aminomethyltransferase, Gatm - glycine amidinotransferase (l-arginine:glycine amidinotransferase), Aadat - aminoadipate aminotransferase, Agxt2 - alanine-glyoxylate aminotransferase 2, Bcat2 - branched chain aminotransferase 2, mitochondrial, Abat - 4-aminobutyrate aminotransferase]
GO:1901618	organic hydroxy compound transmembrane transporter activity	0.000136	0.00707	5.13	18596	43	675	8	[Slc10a5 - solute carrier family 10 (sodium/bile acid cotransporter family), member 5, Slc18a1 - solute carrier family 18 (vesicular monoamine), member 1, Slc51b - solute carrier family 51, beta subunit, Slc22a1 - solute carrier family 22 (organic cation transporter), member 1, Slc5a12 - solute carrier family 5 (sodium/glucose cotransporter), member 12, Aqp11 - aquaporin 11, Slc51a - solute carri…
GO:0030170	pyridoxal phosphate binding	0.000161	0.00828	5.01	18596	44	675	8	[Thnsl2 - threonine synthase-like 2 (bacterial), Shmt2 - serine hydroxymethyltransferase 2 (mitochondrial), Srr - serine racemase, Nfs1 - nitrogen fixation gene 1 (s. cerevisiae), Aadat - aminoadipate aminotransferase, Gcat - glycine c-acetyltransferase (2-amino-3-ketobutyrate-coenzyme a ligase), Agxt2 - alanine-glyoxylate aminotransferase 2, Abat - 4-aminobutyrate aminotransferase]
GO:0015171	amino acid transmembrane transporter activity	0.000161	0.00819	4.05	18596	68	675	10	[Slc22a4 - solute carrier family 22 (organic cation transporter), member 4, Sfxn1 - sideroflexin 1, Slc16a10 - solute carrier family 16 (monocarboxylic acid transporters), member 10, Slc16a2 - solute carrier family 16 (monocarboxylic acid transporters), member 2, Slc16a12 - solute carrier family 16 (monocarboxylic acid transporters), member 12, Slc38a4 - solute carrier family 38, member 4, Slc22a…
GO:0046914	transition metal ion binding	0.000169	0.00848	1.69	18596	829	675	51	[Cyp51 - cytochrome p450, family 51, Nr1h3 - nuclear receptor subfamily 1, group h, member 3, Cyp2j5 - cytochrome p450, family 2, subfamily j, polypeptide 5, Enpep - glutamyl aminopeptidase, 4931406C07Rik - riken cdna 4931406c07 gene, Afm - afamin, Fxn - frataxin, Dpys - dihydropyrimidinase, Ace - angiotensin i converting enzyme (peptidyl-dipeptidase a) 1, Mmp13 - matrix metallopeptidase 13, Cpb2…
GO:0051287	NAD binding	0.00019	0.00942	4.9	18596	45	675	8	[Nnt - nicotinamide nucleotide transhydrogenase, Me1 - malic enzyme 1, nadp(+)-dependent, cytosolic, Qdpr - quinoid dihydropteridine reductase, Idh3a - isocitrate dehydrogenase 3 (nad+) alpha, Aldh5a1 - aldhehyde dehydrogenase family 5, subfamily a1, Bdh2 - 3-hydroxybutyrate dehydrogenase, type 2, Dld - dihydrolipoamide dehydrogenase, Sord - sorbitol dehydrogenase]
GO:0008237	metallopeptidase activity	0.000209	0.0103	2.79	18596	158	675	16	[Mep1a - meprin 1 alpha, Mep1b - meprin 1 beta, Enpep - glutamyl aminopeptidase, Acy1 - aminoacylase 1, Xpnpep1 - x-prolyl aminopeptidase (aminopeptidase p) 1, soluble, Xpnpep2 - x-prolyl aminopeptidase (aminopeptidase p) 2, membrane-bound, Pmpcb - peptidase (mitochondrial processing) beta, Ace - angiotensin i converting enzyme (peptidyl-dipeptidase a) 1, Mmp13 - matrix metallopeptidase 13, Mipep…
GO:0016787	hydrolase activity	0.000223	0.0108	1.4	18596	2068	675	105	[Aadac - arylacetamide deacetylase (esterase), Abca4 - atp-binding cassette, sub-family a (abc1), member 4, Gnpda1 - glucosamine-6-phosphate deaminase 1, Ces2g - carboxylesterase 2g, Mgme1 - mitochondrial genome maintainance exonuclease 1, Tufm - tu translation elongation factor, mitochondrial, Ace - angiotensin i converting enzyme (peptidyl-dipeptidase a) 1, Dpep1 - dipeptidase 1 (renal), Cpb2 -…
GO:1901682	sulfur compound transmembrane transporter activity	0.000345	0.0165	6.12	18596	27	675	6	[Slc26a6 - solute carrier family 26, member 6, Slc25a19 - solute carrier family 25 (mitochondrial thiamine pyrophosphate carrier), member 19, Slc44a4 - solute carrier family 44, member 4, Slc25a11 - solute carrier family 25 (mitochondrial carrier oxoglutarate carrier), member 11, Slc5a6 - solute carrier family 5 (sodium-dependent vitamin transporter), member 6, Abcg2 - atp-binding cassette, sub-f…
GO:0016853	isomerase activity	0.000355	0.0169	3.04	18596	118	675	13	[Fkbp4 - fk506 binding protein 4, Gnpda1 - glucosamine-6-phosphate deaminase 1, Pbld1 - phenazine biosynthesis-like protein domain containing 1, Hmgcs1 - 3-hydroxy-3-methylglutaryl-coenzyme a synthase 1, Mcee - methylmalonyl coa epimerase, Galm - galactose mutarotase, Eci3 - enoyl-coenzyme a delta isomerase 3, Ptges2 - prostaglandin e synthase 2, Top1mt - dna topoisomerase 1, mitochondrial, Ebp -…
GO:0046873	metal ion transmembrane transporter activity	0.000412	0.0194	2.03	18596	366	675	27	[Slc10a5 - solute carrier family 10 (sodium/bile acid cotransporter family), member 5, Trpm6 - transient receptor potential cation channel, subfamily m, member 6, Slc5a11 - solute carrier family 5 (sodium/glucose cotransporter), member 11, Slc23a1 - solute carrier family 23 (nucleobase transporters), member 1, Mmgt1 - membrane magnesium transporter 1, Tfrc - transferrin receptor, Slc22a1 - solute…
GO:0016831	carboxy-lyase activity	0.000425	0.0198	5.9	18596	28	675	6	[Me1 - malic enzyme 1, nadp(+)-dependent, cytosolic, Mvd - mevalonate (diphospho) decarboxylase, Fahd1 - fumarylacetoacetate hydrolase domain containing 1, Acmsd - amino carboxymuconate semialdehyde decarboxylase, Echdc1 - enoyl coenzyme a hydratase domain containing 1, Odc1 - ornithine decarboxylase, structural 1]
GO:0015651	quaternary ammonium group transmembrane transporter activity	0.000463	0.0213	10.02	18596	11	675	4	[Slc22a4 - solute carrier family 22 (organic cation transporter), member 4, Slc22a2 - solute carrier family 22 (organic cation transporter), member 2, Slc22a1 - solute carrier family 22 (organic cation transporter), member 1, Slc22a8 - solute carrier family 22 (organic anion transporter), member 8]
GO:0016805	dipeptidase activity	0.000463	0.0211	10.02	18596	11	675	4	[Ace - angiotensin i converting enzyme (peptidyl-dipeptidase a) 1, Dpep1 - dipeptidase 1 (renal), Scrn2 - secernin 2, Cndp1 - carnosine dipeptidase 1 (metallopeptidase m20 family)]
GO:0008137	NADH dehydrogenase (ubiquinone) activity	0.000472	0.0213	7.25	18596	19	675	5	[Ndufaf1 - nadh dehydrogenase (ubiquinone) 1 alpha subcomplex, assembly factor 1, Ndufs1 - nadh dehydrogenase (ubiquinone) fe-s protein 1, Ndufa10 - nadh dehydrogenase (ubiquinone) 1 alpha subcomplex 10, Ndufs4 - nadh dehydrogenase (ubiquinone) fe-s protein 4, Ndufa2 - nadh dehydrogenase (ubiquinone) 1 alpha subcomplex, 2]
GO:0050136	NADH dehydrogenase (quinone) activity	0.000472	0.0211	7.25	18596	19	675	5	[Ndufaf1 - nadh dehydrogenase (ubiquinone) 1 alpha subcomplex, assembly factor 1, Ndufs1 - nadh dehydrogenase (ubiquinone) fe-s protein 1, Ndufa10 - nadh dehydrogenase (ubiquinone) 1 alpha subcomplex 10, Ndufs4 - nadh dehydrogenase (ubiquinone) fe-s protein 4, Ndufa2 - nadh dehydrogenase (ubiquinone) 1 alpha subcomplex, 2]
GO:0005253	anion channel activity	0.000539	0.0238	3.81	18596	65	675	9	[Tmem206 - transmembrane protein 206, Slc26a6 - solute carrier family 26, member 6, Gabra4 - gamma-aminobutyric acid (gaba) a receptor, subunit alpha 4, Clic5 - chloride intracellular channel 5, Clcn3 - chloride channel 3, Bsnd - bartter syndrome, infantile, with sensorineural deafness (barttin), Clic3 - chloride intracellular channel 3, Lrrc8b - leucine rich repeat containing 8 family, member b,…
GO:0032553	ribonucleotide binding	0.000542	0.0237	1.45	18596	1481	675	78	[Oxgr1 - oxoglutarate (alpha-ketoglutarate) receptor 1, Mvd - mevalonate (diphospho) decarboxylase, Abca4 - atp-binding cassette, sub-family a (abc1), member 4, Clcn3 - chloride channel 3, Fpgs - folylpolyglutamyl synthetase, Abca13 - atp-binding cassette, sub-family a (abc1), member 13, Ntrk3 - neurotrophic tyrosine kinase, receptor, type 3, Tufm - tu translation elongation factor, mitochondrial…
GO:0005524	ATP binding	0.000545	0.0236	1.53	18596	1138	675	63	[Mvd - mevalonate (diphospho) decarboxylase, Abca4 - atp-binding cassette, sub-family a (abc1), member 4, Clcn3 - chloride channel 3, Fpgs - folylpolyglutamyl synthetase, Abca13 - atp-binding cassette, sub-family a (abc1), member 13, Ntrk3 - neurotrophic tyrosine kinase, receptor, type 3, Suclg2 - succinate-coenzyme a ligase, gdp-forming, beta subunit, Pfkm - phosphofructokinase, muscle, Nlrp6 - …
GO:0016878	acid-thiol ligase activity	0.000611	0.0262	6.89	18596	20	675	5	[Acsf3 - acyl-coa synthetase family member 3, Acsm5 - acyl-coa synthetase medium-chain family member 5, Acsl3 - acyl-coa synthetase long-chain family member 3, Acss1 - acyl-coa synthetase short-chain family member 1, Suclg2 - succinate-coenzyme a ligase, gdp-forming, beta subunit]
GO:0052689	carboxylic ester hydrolase activity	0.000621	0.0263	2.87	18596	125	675	13	[Mgll - monoglyceride lipase, Acot11 - acyl-coa thioesterase 11, Aadac - arylacetamide deacetylase (esterase), Lypla1 - lysophospholipase 1, Acot4 - acyl-coa thioesterase 4, Ces2g - carboxylesterase 2g, Lipa - lysosomal acid lipase a, Abhd3 - abhydrolase domain containing 3, Pnpla3 - patatin-like phospholipase domain containing 3, Car2 - carbonic anhydrase 2, Ces2e - carboxylesterase 2e, Pafah2 -…
GO:0015081	sodium ion transmembrane transporter activity	0.00067	0.0281	2.84	18596	126	675	13	[Slc10a5 - solute carrier family 10 (sodium/bile acid cotransporter family), member 5, Slc23a1 - solute carrier family 23 (nucleobase transporters), member 1, Slc5a11 - solute carrier family 5 (sodium/glucose cotransporter), member 11, Slc9a6 - solute carrier family 9 (sodium/hydrogen exchanger), member 6, Slc22a1 - solute carrier family 22 (organic cation transporter), member 1, Slc5a6 - solute …
GO:0015926	glucosidase activity	0.000675	0.0281	9.18	18596	12	675	4	[Lctl - lactase-like, Mgam - maltase-glucoamylase, Ganc - glucosidase, alpha; neutral c, Kl - klotho]
GO:0070402	NADPH binding	0.000675	0.0278	9.18	18596	12	675	4	[Qdpr - quinoid dihydropteridine reductase, Cbr4 - carbonyl reductase 4, Akr1b10 - aldo-keto reductase family 1, member b10 (aldose reductase), Dhfr - dihydrofolate reductase]
GO:0005402	carbohydrate:cation symporter activity	0.000675	0.0275	9.18	18596	12	675	4	[Slc5a2 - solute carrier family 5 (sodium/glucose cotransporter), member 2, Slc5a11 - solute carrier family 5 (sodium/glucose cotransporter), member 11, Slc23a1 - solute carrier family 23 (nucleobase transporters), member 1, Slc2a4 - solute carrier family 2 (facilitated glucose transporter), member 4]
GO:0072349	modified amino acid transmembrane transporter activity	0.000675	0.0273	9.18	18596	12	675	4	[Slc22a4 - solute carrier family 22 (organic cation transporter), member 4, Slc46a1 - solute carrier family 46, member 1, Slc16a12 - solute carrier family 16 (monocarboxylic acid transporters), member 12, Slc5a6 - solute carrier family 5 (sodium-dependent vitamin transporter), member 6]
GO:0032555	purine ribonucleotide binding	0.000676	0.0271	1.44	18596	1469	675	77	[Oxgr1 - oxoglutarate (alpha-ketoglutarate) receptor 1, Mvd - mevalonate (diphospho) decarboxylase, Abca4 - atp-binding cassette, sub-family a (abc1), member 4, Clcn3 - chloride channel 3, Fpgs - folylpolyglutamyl synthetase, Abca13 - atp-binding cassette, sub-family a (abc1), member 13, Ntrk3 - neurotrophic tyrosine kinase, receptor, type 3, Tufm - tu translation elongation factor, mitochondrial…
GO:0015108	chloride transmembrane transporter activity	0.000683	0.0271	3.4	18596	81	675	10	[Tmem206 - transmembrane protein 206, Slc26a6 - solute carrier family 26, member 6, Gabra4 - gamma-aminobutyric acid (gaba) a receptor, subunit alpha 4, Clic5 - chloride intracellular channel 5, Clcn3 - chloride channel 3, Bsnd - bartter syndrome, infantile, with sensorineural deafness (barttin), Slc18a1 - solute carrier family 18 (vesicular monoamine), member 1, Clic3 - chloride intracellular ch…
GO:0033293	monocarboxylic acid binding	0.000754	0.0297	3.65	18596	68	675	9	[Pcx - pyruvate carboxylase, Akr1c18 - aldo-keto reductase family 1, member c18, Acaca - acetyl-coenzyme a carboxylase alpha, Dbt - dihydrolipoamide branched chain transacylase e2, Hrsp12 - heat-responsive protein 12, Afm - afamin, Lrat - lecithin-retinol acyltransferase (phosphatidylcholine-retinol-o-acyltransferase), Ucp1 - uncoupling protein 1 (mitochondrial, proton carrier), 5830473C10Rik - r…
GO:1901567	fatty acid derivative binding	0.000758	0.0296	5.33	18596	31	675	6	[Eci3 - enoyl-coenzyme a delta isomerase 3, Pnpla3 - patatin-like phospholipase domain containing 3, Acot11 - acyl-coa thioesterase 11, Hmgcl - 3-hydroxy-3-methylglutaryl-coenzyme a lyase, Acad9 - acyl-coenzyme a dehydrogenase family, member 9, Gcdh - glutaryl-coenzyme a dehydrogenase]
GO:0050661	NADP binding	0.000758	0.0293	5.33	18596	31	675	6	[Nnt - nicotinamide nucleotide transhydrogenase, Me1 - malic enzyme 1, nadp(+)-dependent, cytosolic, Qdpr - quinoid dihydropteridine reductase, Cbr4 - carbonyl reductase 4, Akr1b10 - aldo-keto reductase family 1, member b10 (aldose reductase), Dhfr - dihydrofolate reductase]
GO:0008483	transaminase activity	0.000779	0.0298	6.56	18596	21	675	5	[Amt - aminomethyltransferase, Aadat - aminoadipate aminotransferase, Agxt2 - alanine-glyoxylate aminotransferase 2, Bcat2 - branched chain aminotransferase 2, mitochondrial, Abat - 4-aminobutyrate aminotransferase]
GO:0015101	organic cation transmembrane transporter activity	0.000779	0.0296	6.56	18596	21	675	5	[Slc22a4 - solute carrier family 22 (organic cation transporter), member 4, Slc44a4 - solute carrier family 44, member 4, Slc22a2 - solute carrier family 22 (organic cation transporter), member 2, Slc22a1 - solute carrier family 22 (organic cation transporter), member 1, Slc22a8 - solute carrier family 22 (organic anion transporter), member 8]
GO:0008235	metalloexopeptidase activity	0.00083	0.0313	4.48	18596	43	675	7	[Xpnpep2 - x-prolyl aminopeptidase (aminopeptidase p) 2, membrane-bound, Ace - angiotensin i converting enzyme (peptidyl-dipeptidase a) 1, Dpep1 - dipeptidase 1 (renal), Cpb2 - carboxypeptidase b2 (plasma), Enpep - glutamyl aminopeptidase, Ace2 - angiotensin i converting enzyme (peptidyl-dipeptidase a) 2, Xpnpep1 - x-prolyl aminopeptidase (aminopeptidase p) 1, soluble]
GO:0017076	purine nucleotide binding	0.000853	0.0318	1.43	18596	1481	675	77	[Oxgr1 - oxoglutarate (alpha-ketoglutarate) receptor 1, Mvd - mevalonate (diphospho) decarboxylase, Abca4 - atp-binding cassette, sub-family a (abc1), member 4, Clcn3 - chloride channel 3, Fpgs - folylpolyglutamyl synthetase, Abca13 - atp-binding cassette, sub-family a (abc1), member 13, Ntrk3 - neurotrophic tyrosine kinase, receptor, type 3, Tufm - tu translation elongation factor, mitochondrial…
GO:0055056	D-glucose transmembrane transporter activity	0.000877	0.0325	13.77	18596	6	675	3	[Slc2a2 - solute carrier family 2 (facilitated glucose transporter), member 2, Slc5a2 - solute carrier family 5 (sodium/glucose cotransporter), member 2, Slc2a4 - solute carrier family 2 (facilitated glucose transporter), member 4]
GO:0004089	carbonate dehydratase activity	0.000947	0.0348	8.48	18596	13	675	4	[Car12 - carbonic anyhydrase 12, Car5a - carbonic anhydrase 5a, mitochondrial, Car4 - carbonic anhydrase 4, Car2 - carbonic anhydrase 2]
