# Supplementary material for: Impact of Pals1 on Expression and Localization of Transporters Belonging to the Solute Carrier Family
Source: Front Mol Biosci. 2022 Feb 16;9:792829. doi: 10.3389/fmolb.2022.792829 (PMC8888964; doi:10.3389/fmolb.2022.792829)
Supplement: Supplementary file 5 [file Table4.XLSX]

## Sheet: GOCOMPONENT
GO Term	Description	P-value	FDR q-value	Enrichment	N	B	n	b	Genes
GO:0005739	mitochondrion	2.71e-76	5.15e-73	4.14	18596	1392	675	209	[Ndufa9 - nadh dehydrogenase (ubiquinone) 1 alpha subcomplex, 9, Slc9a6 - solute carrier family 9 (sodium/hydrogen exchanger), member 6, Suclg2 - succinate-coenzyme a ligase, gdp-forming, beta subunit, 1110001J03Rik - riken cdna 1110001j03 gene, Aco1 - aconitase 1, 1810043H04Rik - riken cdna 1810043h04 gene, Ghitm - growth hormone inducible transmembrane protein, Mcur1 - mitochondrial calcium uni…
GO:0044429	mitochondrial part	6.1e-53	5.8e-50	4.94	18596	702	675	126	[Ndufa9 - nadh dehydrogenase (ubiquinone) 1 alpha subcomplex, 9, Gatm - glycine amidinotransferase (l-arginine:glycine amidinotransferase), Ndufa11 - nadh dehydrogenase (ubiquinone) 1 alpha subcomplex 11, Tufm - tu translation elongation factor, mitochondrial, Ntrk3 - neurotrophic tyrosine kinase, receptor, type 3, Suclg2 - succinate-coenzyme a ligase, gdp-forming, beta subunit, Cml1 - camello-li…
GO:0005743	mitochondrial inner membrane	7.84e-35	4.97e-32	6.01	18596	321	675	70	[Slc25a23 - solute carrier family 25 (mitochondrial carrier; phosphate carrier), member 23, Uqcc - ubiquinol-cytochrome c reductase complex chaperone, cbp3 homolog (yeast), Sfxn5 - sideroflexin 5, Acat1 - acetyl-coenzyme a acetyltransferase 1, Ndufa9 - nadh dehydrogenase (ubiquinone) 1 alpha subcomplex, 9, Gatm - glycine amidinotransferase (l-arginine:glycine amidinotransferase), Ndufaf6 - nadh d…
GO:0031966	mitochondrial membrane	8.33e-35	3.96e-32	4.91	18596	471	675	84	[Uqcc - ubiquinol-cytochrome c reductase complex chaperone, cbp3 homolog (yeast), Slc25a23 - solute carrier family 25 (mitochondrial carrier; phosphate carrier), member 23, Sfxn5 - sideroflexin 5, Acat1 - acetyl-coenzyme a acetyltransferase 1, Ndufa9 - nadh dehydrogenase (ubiquinone) 1 alpha subcomplex, 9, Gatm - glycine amidinotransferase (l-arginine:glycine amidinotransferase), Ndufaf6 - nadh d…
GO:0019866	organelle inner membrane	1.01e-32	3.86e-30	5.59	18596	345	675	70	[Uqcc - ubiquinol-cytochrome c reductase complex chaperone, cbp3 homolog (yeast), Slc25a23 - solute carrier family 25 (mitochondrial carrier; phosphate carrier), member 23, Sfxn5 - sideroflexin 5, Acat1 - acetyl-coenzyme a acetyltransferase 1, Ndufa9 - nadh dehydrogenase (ubiquinone) 1 alpha subcomplex, 9, Gatm - glycine amidinotransferase (l-arginine:glycine amidinotransferase), Ndufaf6 - nadh d…
GO:0044444	cytoplasmic part	1.65e-32	5.24e-30	1.58	18596	7145	675	409	[Cyp51 - cytochrome p450, family 51, Tmem64 - transmembrane protein 64, Abca4 - atp-binding cassette, sub-family a (abc1), member 4, Mmgt1 - membrane magnesium transporter 1, Cyp2j5 - cytochrome p450, family 2, subfamily j, polypeptide 5, Slc9a6 - solute carrier family 9 (sodium/hydrogen exchanger), member 6, Suclg2 - succinate-coenzyme a ligase, gdp-forming, beta subunit, Atg10 - autophagy relat…
GO:0005759	mitochondrial matrix	1.77e-20	4.81e-18	7.38	18596	127	675	34	[Glrx5 - glutaredoxin 5 homolog (s. cerevisiae), Acat1 - acetyl-coenzyme a acetyltransferase 1, Ndufa9 - nadh dehydrogenase (ubiquinone) 1 alpha subcomplex, 9, Abat - 4-aminobutyrate aminotransferase, Tfb2m - transcription factor b2, mitochondrial, Ivd - isovaleryl coenzyme a dehydrogenase, Sardh - sarcosine dehydrogenase, Ak4 - adenylate kinase 4, Sod2 - superoxide dismutase 2, mitochondrial, Dn…
GO:0044455	mitochondrial membrane part	9.34e-19	2.22e-16	5.78	18596	181	675	38	[Uqcrfs1 - ubiquinol-cytochrome c reductase, rieske iron-sulfur polypeptide 1, Sfxn5 - sideroflexin 5, Ndufa9 - nadh dehydrogenase (ubiquinone) 1 alpha subcomplex, 9, Ndufs1 - nadh dehydrogenase (ubiquinone) fe-s protein 1, Tomm40l - translocase of outer mitochondrial membrane 40 homolog-like (yeast), Tomm5 - translocase of outer mitochondrial membrane 5 homolog (yeast), Ndufa11 - nadh dehydrogen…
GO:0098798	mitochondrial protein complex	1.1e-18	2.33e-16	5.6	18596	192	675	39	[Uqcrfs1 - ubiquinol-cytochrome c reductase, rieske iron-sulfur polypeptide 1, Pdhb - pyruvate dehydrogenase (lipoamide) beta, Ndufa9 - nadh dehydrogenase (ubiquinone) 1 alpha subcomplex, 9, Ndufs1 - nadh dehydrogenase (ubiquinone) fe-s protein 1, Tomm40l - translocase of outer mitochondrial membrane 40 homolog-like (yeast), Tomm5 - translocase of outer mitochondrial membrane 5 homolog (yeast), N…
GO:0031090	organelle membrane	3.55e-18	6.75e-16	2.38	18596	1297	675	112	[Ptger3 - prostaglandin e receptor 3 (subtype ep3), Clcn3 - chloride channel 3, Ndufa9 - nadh dehydrogenase (ubiquinone) 1 alpha subcomplex, 9, Gatm - glycine amidinotransferase (l-arginine:glycine amidinotransferase), Mmgt1 - membrane magnesium transporter 1, Slc9a6 - solute carrier family 9 (sodium/hydrogen exchanger), member 6, Ndufa11 - nadh dehydrogenase (ubiquinone) 1 alpha subcomplex 11, T…
GO:1990204	oxidoreductase complex	7.73e-18	1.34e-15	8.63	18596	83	675	26	[Uqcrfs1 - ubiquinol-cytochrome c reductase, rieske iron-sulfur polypeptide 1, Pdhb - pyruvate dehydrogenase (lipoamide) beta, Ndufa9 - nadh dehydrogenase (ubiquinone) 1 alpha subcomplex, 9, Ndufs1 - nadh dehydrogenase (ubiquinone) fe-s protein 1, Ndufa10 - nadh dehydrogenase (ubiquinone) 1 alpha subcomplex 10, Ndufa11 - nadh dehydrogenase (ubiquinone) 1 alpha subcomplex 11, Bckdha - branched cha…
GO:0016020	membrane	4.77e-17	7.56e-15	1.44	18596	6504	675	340	[Slc10a5 - solute carrier family 10 (sodium/bile acid cotransporter family), member 5, Ptger3 - prostaglandin e receptor 3 (subtype ep3), Cyp51 - cytochrome p450, family 51, Ndufa9 - nadh dehydrogenase (ubiquinone) 1 alpha subcomplex, 9, Abca4 - atp-binding cassette, sub-family a (abc1), member 4, Tmem64 - transmembrane protein 64, Mmgt1 - membrane magnesium transporter 1, Gpr112 - g protein-coup…
GO:0043233	organelle lumen	3.98e-16	5.82e-14	4.07	18596	311	675	46	[Chchd2 - coiled-coil-helix-coiled-coil-helix domain containing 2, Suox - sulfite oxidase, Glrx5 - glutaredoxin 5 homolog (s. cerevisiae), Mvd - mevalonate (diphospho) decarboxylase, Acat1 - acetyl-coenzyme a acetyltransferase 1, Ndufa9 - nadh dehydrogenase (ubiquinone) 1 alpha subcomplex, 9, Gatm - glycine amidinotransferase (l-arginine:glycine amidinotransferase), Cubn - cubilin (intrinsic fact…
GO:0031974	membrane-enclosed lumen	3.98e-16	5.41e-14	4.07	18596	311	675	46	[Chchd2 - coiled-coil-helix-coiled-coil-helix domain containing 2, Suox - sulfite oxidase, Glrx5 - glutaredoxin 5 homolog (s. cerevisiae), Mvd - mevalonate (diphospho) decarboxylase, Acat1 - acetyl-coenzyme a acetyltransferase 1, Ndufa9 - nadh dehydrogenase (ubiquinone) 1 alpha subcomplex, 9, Gatm - glycine amidinotransferase (l-arginine:glycine amidinotransferase), Cubn - cubilin (intrinsic fact…
GO:0070013	intracellular organelle lumen	1.72e-15	2.18e-13	4	18596	310	675	45	[Chchd2 - coiled-coil-helix-coiled-coil-helix domain containing 2, Suox - sulfite oxidase, Glrx5 - glutaredoxin 5 homolog (s. cerevisiae), Mvd - mevalonate (diphospho) decarboxylase, Acat1 - acetyl-coenzyme a acetyltransferase 1, Ndufa9 - nadh dehydrogenase (ubiquinone) 1 alpha subcomplex, 9, Gatm - glycine amidinotransferase (l-arginine:glycine amidinotransferase), Cubn - cubilin (intrinsic fact…
GO:0044464	cell part	7.64e-15	9.08e-13	1.17	18596	13396	675	570	[Ptger3 - prostaglandin e receptor 3 (subtype ep3), Cyp51 - cytochrome p450, family 51, Tmem64 - transmembrane protein 64, Abca4 - atp-binding cassette, sub-family a (abc1), member 4, Mmgt1 - membrane magnesium transporter 1, Gpr112 - g protein-coupled receptor 112, Cyp2j5 - cytochrome p450, family 2, subfamily j, polypeptide 5, Slc9a6 - solute carrier family 9 (sodium/hydrogen exchanger), member…
GO:0044424	intracellular part	9.59e-14	1.07e-11	1.21	18596	11485	675	506	[Ptger3 - prostaglandin e receptor 3 (subtype ep3), Cyp51 - cytochrome p450, family 51, Tmem64 - transmembrane protein 64, Abca4 - atp-binding cassette, sub-family a (abc1), member 4, Mmgt1 - membrane magnesium transporter 1, Cyp2j5 - cytochrome p450, family 2, subfamily j, polypeptide 5, Slc9a6 - solute carrier family 9 (sodium/hydrogen exchanger), member 6, Pth1r - parathyroid hormone 1 recepto…
GO:0098800	inner mitochondrial membrane protein complex	1.39e-13	1.47e-11	6.89	18596	92	675	23	[Atp5sl - atp5s-like, Uqcrfs1 - ubiquinol-cytochrome c reductase, rieske iron-sulfur polypeptide 1, Ndufa9 - nadh dehydrogenase (ubiquinone) 1 alpha subcomplex, 9, Apoo - apolipoprotein o, Atp5e - atp synthase, h+ transporting, mitochondrial f1 complex, epsilon subunit, Dnajc15 - dnaj (hsp40) homolog, subfamily c, member 15, Ndufs1 - nadh dehydrogenase (ubiquinone) fe-s protein 1, Sdhd - succinat…
GO:0031526	brush border membrane	1.4e-13	1.4e-11	8.22	18596	67	675	20	[Shank2 - sh3/ankyrin domain gene 2, Ptger3 - prostaglandin e receptor 3 (subtype ep3), Slc2a2 - solute carrier family 2 (facilitated glucose transporter), member 2, Trpm6 - transient receptor potential cation channel, subfamily m, member 6, Folr1 - folate receptor 1 (adult), Slc46a1 - solute carrier family 46, member 1, Cubn - cubilin (intrinsic factor-cobalamin receptor), Cdhr2 - cadherin-relat…
GO:0016324	apical plasma membrane	1.59e-13	1.51e-11	3.82	18596	296	675	41	[Shank2 - sh3/ankyrin domain gene 2, Slc2a2 - solute carrier family 2 (facilitated glucose transporter), member 2, Slc22a19 - solute carrier family 22 (organic anion transporter), member 19, Trpm6 - transient receptor potential cation channel, subfamily m, member 6, Clcn3 - chloride channel 3, Slc23a1 - solute carrier family 23 (nucleobase transporters), member 1, Slc46a1 - solute carrier family …
GO:0070469	respiratory chain	8.69e-13	7.87e-11	9.37	18596	50	675	17	[Uqcrfs1 - ubiquinol-cytochrome c reductase, rieske iron-sulfur polypeptide 1, Ndufa9 - nadh dehydrogenase (ubiquinone) 1 alpha subcomplex, 9, Cox7a1 - cytochrome c oxidase subunit viia 1, Cox7a2 - cytochrome c oxidase subunit viia 2, Ndufs1 - nadh dehydrogenase (ubiquinone) fe-s protein 1, Uqcr10 - ubiquinol-cytochrome c reductase, complex iii subunit x, Ndufa10 - nadh dehydrogenase (ubiquinone)…
GO:0098803	respiratory chain complex	3.26e-11	2.82e-09	7.68	18596	61	675	17	[Atp5sl - atp5s-like, Uqcrfs1 - ubiquinol-cytochrome c reductase, rieske iron-sulfur polypeptide 1, Ndufa9 - nadh dehydrogenase (ubiquinone) 1 alpha subcomplex, 9, Ndufs1 - nadh dehydrogenase (ubiquinone) fe-s protein 1, Sdhd - succinate dehydrogenase complex, subunit d, integral membrane protein, Uqcr10 - ubiquinol-cytochrome c reductase, complex iii subunit x, Ndufa10 - nadh dehydrogenase (ubiq…
GO:0043231	intracellular membrane-bounded organelle	1.19e-09	9.85e-08	1.26	18596	8035	675	368	[Cyp51 - cytochrome p450, family 51, Ndufa9 - nadh dehydrogenase (ubiquinone) 1 alpha subcomplex, 9, Abca4 - atp-binding cassette, sub-family a (abc1), member 4, Tmem64 - transmembrane protein 64, Mmgt1 - membrane magnesium transporter 1, Cyp2j5 - cytochrome p450, family 2, subfamily j, polypeptide 5, Slc9a6 - solute carrier family 9 (sodium/hydrogen exchanger), member 6, Pth1r - parathyroid horm…
GO:0005903	brush border	2.5e-09	1.98e-07	6.89	18596	60	675	15	[Slc2a2 - solute carrier family 2 (facilitated glucose transporter), member 2, Lctl - lactase-like, Slc23a1 - solute carrier family 23 (nucleobase transporters), member 1, Folr1 - folate receptor 1 (adult), Pdzd3 - pdz domain containing 3, Cdhr2 - cadherin-related family member 2, Cubn - cubilin (intrinsic factor-cobalamin receptor), Enpep - glutamyl aminopeptidase, Anks4b - ankyrin repeat and st…
GO:0043227	membrane-bounded organelle	2.83e-09	2.15e-07	1.24	18596	8659	675	389	[Cyp51 - cytochrome p450, family 51, Tmem64 - transmembrane protein 64, Abca4 - atp-binding cassette, sub-family a (abc1), member 4, Mmgt1 - membrane magnesium transporter 1, Cyp2j5 - cytochrome p450, family 2, subfamily j, polypeptide 5, Slc9a6 - solute carrier family 9 (sodium/hydrogen exchanger), member 6, Pth1r - parathyroid hormone 1 receptor, Suclg2 - succinate-coenzyme a ligase, gdp-formin…
GO:0098862	cluster of actin-based cell projections	4.72e-09	3.45e-07	6.12	18596	72	675	16	[Slc2a2 - solute carrier family 2 (facilitated glucose transporter), member 2, Lctl - lactase-like, Slc23a1 - solute carrier family 23 (nucleobase transporters), member 1, Folr1 - folate receptor 1 (adult), Pdzd3 - pdz domain containing 3, Cdhr2 - cadherin-related family member 2, Cubn - cubilin (intrinsic factor-cobalamin receptor), Enpep - glutamyl aminopeptidase, Anks4b - ankyrin repeat and st…
GO:0098590	plasma membrane region	8.88e-09	6.25e-07	2.06	18596	922	675	69	[Ptger3 - prostaglandin e receptor 3 (subtype ep3), Shank2 - sh3/ankyrin domain gene 2, Slc2a2 - solute carrier family 2 (facilitated glucose transporter), member 2, Clcn3 - chloride channel 3, Slc23a1 - solute carrier family 23 (nucleobase transporters), member 1, Folr1 - folate receptor 1 (adult), Slc46a1 - solute carrier family 46, member 1, Tfrc - transferrin receptor, Lin7a - lin-7 homolog a…
GO:0043229	intracellular organelle	7.5e-08	5.1e-06	1.2	18596	9388	675	408	[Cyp51 - cytochrome p450, family 51, Tmem64 - transmembrane protein 64, Abca4 - atp-binding cassette, sub-family a (abc1), member 4, Mmgt1 - membrane magnesium transporter 1, Cyp2j5 - cytochrome p450, family 2, subfamily j, polypeptide 5, Slc9a6 - solute carrier family 9 (sodium/hydrogen exchanger), member 6, Pth1r - parathyroid hormone 1 receptor, Suclg2 - succinate-coenzyme a ligase, gdp-formin…
GO:0016323	basolateral plasma membrane	8.07e-08	5.3e-06	3.43	18596	201	675	25	[Slc2a2 - solute carrier family 2 (facilitated glucose transporter), member 2, Slc46a1 - solute carrier family 46, member 1, Folr1 - folate receptor 1 (adult), Lin7a - lin-7 homolog a (c. elegans), Tfrc - transferrin receptor, Slc22a2 - solute carrier family 22 (organic cation transporter), member 2, Slc22a22 - solute carrier family 22 (organic cation transporter), member 22, Slc22a1 - solute car…
GO:0043226	organelle	1.12e-07	7.08e-06	1.19	18596	9610	675	415	[Cyp51 - cytochrome p450, family 51, Tmem64 - transmembrane protein 64, Abca4 - atp-binding cassette, sub-family a (abc1), member 4, Mmgt1 - membrane magnesium transporter 1, Cyp2j5 - cytochrome p450, family 2, subfamily j, polypeptide 5, Slc9a6 - solute carrier family 9 (sodium/hydrogen exchanger), member 6, Pth1r - parathyroid hormone 1 receptor, Suclg2 - succinate-coenzyme a ligase, gdp-formin…
GO:0030964	NADH dehydrogenase complex	3e-07	1.84e-05	7.87	18596	35	675	10	[Atp5sl - atp5s-like, Ndufa9 - nadh dehydrogenase (ubiquinone) 1 alpha subcomplex, 9, Ndufs1 - nadh dehydrogenase (ubiquinone) fe-s protein 1, Ndufb9 - nadh dehydrogenase (ubiquinone) 1 beta subcomplex, 9, Ndufa10 - nadh dehydrogenase (ubiquinone) 1 alpha subcomplex 10, Ndufa11 - nadh dehydrogenase (ubiquinone) 1 alpha subcomplex 11, Ndufs4 - nadh dehydrogenase (ubiquinone) fe-s protein 4, Ndufa1…
GO:0045271	respiratory chain complex I	3e-07	1.78e-05	7.87	18596	35	675	10	[Atp5sl - atp5s-like, Ndufa9 - nadh dehydrogenase (ubiquinone) 1 alpha subcomplex, 9, Ndufs1 - nadh dehydrogenase (ubiquinone) fe-s protein 1, Ndufb9 - nadh dehydrogenase (ubiquinone) 1 beta subcomplex, 9, Ndufa11 - nadh dehydrogenase (ubiquinone) 1 alpha subcomplex 11, Ndufa10 - nadh dehydrogenase (ubiquinone) 1 alpha subcomplex 10, Ndufs4 - nadh dehydrogenase (ubiquinone) fe-s protein 4, Ndufa1…
GO:0005747	mitochondrial respiratory chain complex I	3e-07	1.73e-05	7.87	18596	35	675	10	[Atp5sl - atp5s-like, Ndufa9 - nadh dehydrogenase (ubiquinone) 1 alpha subcomplex, 9, Ndufs1 - nadh dehydrogenase (ubiquinone) fe-s protein 1, Ndufb9 - nadh dehydrogenase (ubiquinone) 1 beta subcomplex, 9, Ndufa10 - nadh dehydrogenase (ubiquinone) 1 alpha subcomplex 10, Ndufa11 - nadh dehydrogenase (ubiquinone) 1 alpha subcomplex 11, Ndufs4 - nadh dehydrogenase (ubiquinone) fe-s protein 4, Ndufa1…
GO:0031305	integral component of mitochondrial inner membrane	5.41e-07	3.03e-05	8.55	18596	29	675	9	[Mcur1 - mitochondrial calcium uniporter regulator 1, Sfxn5 - sideroflexin 5, Sfxn1 - sideroflexin 1, Slc25a19 - solute carrier family 25 (mitochondrial thiamine pyrophosphate carrier), member 19, Sco1 - sco cytochrome oxidase deficient homolog 1 (yeast), Apoo - apolipoprotein o, Mpc1 - mitochondrial pyruvate carrier 1, Sfxn2 - sideroflexin 2, Ghitm - growth hormone inducible transmembrane protei…
GO:0031304	intrinsic component of mitochondrial inner membrane	7.48e-07	4.07e-05	8.26	18596	30	675	9	[Mcur1 - mitochondrial calcium uniporter regulator 1, Sfxn5 - sideroflexin 5, Sfxn1 - sideroflexin 1, Slc25a19 - solute carrier family 25 (mitochondrial thiamine pyrophosphate carrier), member 19, Sco1 - sco cytochrome oxidase deficient homolog 1 (yeast), Apoo - apolipoprotein o, Mpc1 - mitochondrial pyruvate carrier 1, Sfxn2 - sideroflexin 2, Ghitm - growth hormone inducible transmembrane protei…
GO:0045239	tricarboxylic acid cycle enzyme complex	8.84e-07	4.67e-05	15.03	18596	11	675	6	[Mrps36 - mitochondrial ribosomal protein s36, Bckdha - branched chain ketoacid dehydrogenase e1, alpha polypeptide, Dlst - dihydrolipoamide s-succinyltransferase (e2 component of 2-oxo-glutarate complex), Suclg2 - succinate-coenzyme a ligase, gdp-forming, beta subunit, Bckdhb - branched chain ketoacid dehydrogenase e1, beta polypeptide, Dld - dihydrolipoamide dehydrogenase]
GO:0043209	myelin sheath	1.61e-06	8.26e-05	3.56	18596	147	675	19	[Uqcrfs1 - ubiquinol-cytochrome c reductase, rieske iron-sulfur polypeptide 1, Ehd3 - eh-domain containing 3, Ndufs1 - nadh dehydrogenase (ubiquinone) fe-s protein 1, Ndufa10 - nadh dehydrogenase (ubiquinone) 1 alpha subcomplex 10, Cox5b - cytochrome c oxidase subunit vb, Tufm - tu translation elongation factor, mitochondrial, Cox5a - cytochrome c oxidase subunit va, Pdha1 - pyruvate dehydrogenas…
GO:0042645	mitochondrial nucleoid	4.05e-06	0.000203	6.89	18596	36	675	9	[Top1mt - dna topoisomerase 1, mitochondrial, Tfb2m - transcription factor b2, mitochondrial, Shmt2 - serine hydroxymethyltransferase 2 (mitochondrial), Lrpprc - leucine-rich ppr-motif containing, Dbt - dihydrolipoamide branched chain transacylase e2, Dnaja3 - dnaj (hsp40) homolog, subfamily a, member 3, Tufm - tu translation elongation factor, mitochondrial, Sod2 - superoxide dismutase 2, mitoch…
GO:0009295	nucleoid	4.05e-06	0.000198	6.89	18596	36	675	9	[Top1mt - dna topoisomerase 1, mitochondrial, Tfb2m - transcription factor b2, mitochondrial, Shmt2 - serine hydroxymethyltransferase 2 (mitochondrial), Lrpprc - leucine-rich ppr-motif containing, Dbt - dihydrolipoamide branched chain transacylase e2, Dnaja3 - dnaj (hsp40) homolog, subfamily a, member 3, Tufm - tu translation elongation factor, mitochondrial, Sod2 - superoxide dismutase 2, mitoch…
GO:0031253	cell projection membrane	5.6e-06	0.000266	2.73	18596	252	675	25	[Shank2 - sh3/ankyrin domain gene 2, Ptger3 - prostaglandin e receptor 3 (subtype ep3), Slc2a2 - solute carrier family 2 (facilitated glucose transporter), member 2, Trpm6 - transient receptor potential cation channel, subfamily m, member 6, Slc46a1 - solute carrier family 46, member 1, Folr1 - folate receptor 1 (adult), Ehd3 - eh-domain containing 3, Cubn - cubilin (intrinsic factor-cobalamin re…
GO:0070069	cytochrome complex	6.31e-06	0.000293	7.6	18596	29	675	8	[Cyc1 - cytochrome c-1, Uqcrfs1 - ubiquinol-cytochrome c reductase, rieske iron-sulfur polypeptide 1, Uqcrc2 - ubiquinol cytochrome c reductase core protein 2, Uqcrb - ubiquinol-cytochrome c reductase binding protein, Uqcr10 - ubiquinol-cytochrome c reductase, complex iii subunit x, Cox15 - cytochrome c oxidase assembly protein 15, Cox5a - cytochrome c oxidase subunit va, Ndufa4 - nadh dehydrogen…
GO:0045240	dihydrolipoyl dehydrogenase complex	6.93e-06	0.000314	15.31	18596	9	675	5	[Mrps36 - mitochondrial ribosomal protein s36, Dlst - dihydrolipoamide s-succinyltransferase (e2 component of 2-oxo-glutarate complex), Bckdha - branched chain ketoacid dehydrogenase e1, alpha polypeptide, Bckdhb - branched chain ketoacid dehydrogenase e1, beta polypeptide, Dld - dihydrolipoamide dehydrogenase]
GO:0030062	mitochondrial tricarboxylic acid cycle enzyme complex	8.36e-06	0.00037	22.04	18596	5	675	4	[Mrps36 - mitochondrial ribosomal protein s36, Bckdha - branched chain ketoacid dehydrogenase e1, alpha polypeptide, Bckdhb - branched chain ketoacid dehydrogenase e1, beta polypeptide, Suclg2 - succinate-coenzyme a ligase, gdp-forming, beta subunit]
GO:0045275	respiratory chain complex III	1.34e-05	0.000581	13.77	18596	10	675	5	[Cyc1 - cytochrome c-1, Uqcrfs1 - ubiquinol-cytochrome c reductase, rieske iron-sulfur polypeptide 1, Uqcrc2 - ubiquinol cytochrome c reductase core protein 2, Uqcrb - ubiquinol-cytochrome c reductase binding protein, Uqcr10 - ubiquinol-cytochrome c reductase, complex iii subunit x]
GO:0005750	mitochondrial respiratory chain complex III	1.34e-05	0.000568	13.77	18596	10	675	5	[Cyc1 - cytochrome c-1, Uqcrfs1 - ubiquinol-cytochrome c reductase, rieske iron-sulfur polypeptide 1, Uqcrc2 - ubiquinol cytochrome c reductase core protein 2, Uqcrb - ubiquinol-cytochrome c reductase binding protein, Uqcr10 - ubiquinol-cytochrome c reductase, complex iii subunit x]
GO:0005777	peroxisome	5.42e-05	0.00224	3.44	18596	112	675	14	[Mvd - mevalonate (diphospho) decarboxylase, Hao2 - hydroxyacid oxidase 2, Acot4 - acyl-coa thioesterase 4, Ddo - d-aspartate oxidase, Hmgcl - 3-hydroxy-3-methylglutaryl-coenzyme a lyase, Acad11 - acyl-coenzyme a dehydrogenase family, member 11, Acsl3 - acyl-coa synthetase long-chain family member 3, Pex10 - peroxisomal biogenesis factor 10, Eci3 - enoyl-coenzyme a delta isomerase 3, Pecr - perox…
GO:0042579	microbody	8e-05	0.00324	3.32	18596	116	675	14	[Mvd - mevalonate (diphospho) decarboxylase, Hao2 - hydroxyacid oxidase 2, Acot4 - acyl-coa thioesterase 4, Ddo - d-aspartate oxidase, Hmgcl - 3-hydroxy-3-methylglutaryl-coenzyme a lyase, Acad11 - acyl-coenzyme a dehydrogenase family, member 11, Acsl3 - acyl-coa synthetase long-chain family member 3, Pex10 - peroxisomal biogenesis factor 10, Eci3 - enoyl-coenzyme a delta isomerase 3, Pecr - perox…
GO:0098796	membrane protein complex	9.46e-05	0.00375	1.68	18596	937	675	57	[Shank2 - sh3/ankyrin domain gene 2, Ndufa9 - nadh dehydrogenase (ubiquinone) 1 alpha subcomplex, 9, Mmgt1 - membrane magnesium transporter 1, Tfrc - transferrin receptor, Lin7a - lin-7 homolog a (c. elegans), Ndufa10 - nadh dehydrogenase (ubiquinone) 1 alpha subcomplex 10, Ndufa11 - nadh dehydrogenase (ubiquinone) 1 alpha subcomplex 11, Magt1 - magnesium transporter 1, Ndufa1 - nadh dehydrogenas…
GO:0045254	pyruvate dehydrogenase complex	0.000107	0.00416	13.77	18596	8	675	4	[Pdhb - pyruvate dehydrogenase (lipoamide) beta, Dlat - dihydrolipoamide s-acetyltransferase (e2 component of pyruvate dehydrogenase complex), Pdha1 - pyruvate dehydrogenase e1 alpha 1, Dld - dihydrolipoamide dehydrogenase]
GO:0036056	filtration diaphragm	0.000107	0.00408	13.77	18596	8	675	4	[Magi2 - membrane associated guanylate kinase, ww and pdz domain containing 2, Nphs2 - nephrosis 2, podocin, Nphs1 - nephrosis 1, nephrin, Podxl - podocalyxin-like]
GO:0036057	slit diaphragm	0.000107	0.004	13.77	18596	8	675	4	[Magi2 - membrane associated guanylate kinase, ww and pdz domain containing 2, Nphs2 - nephrosis 2, podocin, Nphs1 - nephrosis 1, nephrin, Podxl - podocalyxin-like]
GO:0005947	mitochondrial alpha-ketoglutarate dehydrogenase complex	0.000185	0.00678	20.66	18596	4	675	3	[Mrps36 - mitochondrial ribosomal protein s36, Bckdha - branched chain ketoacid dehydrogenase e1, alpha polypeptide, Bckdhb - branched chain ketoacid dehydrogenase e1, beta polypeptide]
GO:0032592	integral component of mitochondrial membrane	0.000196	0.00704	4.35	18596	57	675	9	[Mcur1 - mitochondrial calcium uniporter regulator 1, Sfxn5 - sideroflexin 5, Sfxn1 - sideroflexin 1, Slc25a19 - solute carrier family 25 (mitochondrial thiamine pyrophosphate carrier), member 19, Sco1 - sco cytochrome oxidase deficient homolog 1 (yeast), Apoo - apolipoprotein o, Mpc1 - mitochondrial pyruvate carrier 1, Sfxn2 - sideroflexin 2, Ghitm - growth hormone inducible transmembrane protei…
GO:0044425	membrane part	0.000197	0.00693	1.19	18596	6208	675	269	[Slc10a5 - solute carrier family 10 (sodium/bile acid cotransporter family), member 5, Ptger3 - prostaglandin e receptor 3 (subtype ep3), Cyp51 - cytochrome p450, family 51, Ndufa9 - nadh dehydrogenase (ubiquinone) 1 alpha subcomplex, 9, Tmem64 - transmembrane protein 64, Abca4 - atp-binding cassette, sub-family a (abc1), member 4, Mmgt1 - membrane magnesium transporter 1, Gpr112 - g protein-coup…
GO:0098573	intrinsic component of mitochondrial membrane	0.000257	0.00888	4.2	18596	59	675	9	[Mcur1 - mitochondrial calcium uniporter regulator 1, Sfxn5 - sideroflexin 5, Sfxn1 - sideroflexin 1, Slc25a19 - solute carrier family 25 (mitochondrial thiamine pyrophosphate carrier), member 19, Sco1 - sco cytochrome oxidase deficient homolog 1 (yeast), Apoo - apolipoprotein o, Mpc1 - mitochondrial pyruvate carrier 1, Sfxn2 - sideroflexin 2, Ghitm - growth hormone inducible transmembrane protei…
GO:0005758	mitochondrial intermembrane space	0.000293	0.00993	4.13	18596	60	675	9	[Chchd2 - coiled-coil-helix-coiled-coil-helix domain containing 2, Suox - sulfite oxidase, Hax1 - hcls1 associated x-1, Gatm - glycine amidinotransferase (l-arginine:glycine amidinotransferase), Shmt2 - serine hydroxymethyltransferase 2 (mitochondrial), Acn9 - acn9 homolog (s. cerevisiae), Ndufs1 - nadh dehydrogenase (ubiquinone) fe-s protein 1, Cycs - cytochrome c, somatic, Trap1 - tnf receptor-…
GO:0005751	mitochondrial respiratory chain complex IV	0.000463	0.0154	10.02	18596	11	675	4	[Uqcrfs1 - ubiquinol-cytochrome c reductase, rieske iron-sulfur polypeptide 1, Uqcrc2 - ubiquinol cytochrome c reductase core protein 2, Cox5a - cytochrome c oxidase subunit va, Ndufa4 - nadh dehydrogenase (ubiquinone) 1 alpha subcomplex, 4]
GO:0031224	intrinsic component of membrane	0.000574	0.0188	1.2	18596	5146	675	225	[Slc10a5 - solute carrier family 10 (sodium/bile acid cotransporter family), member 5, Ptger3 - prostaglandin e receptor 3 (subtype ep3), Cyp51 - cytochrome p450, family 51, Tmem64 - transmembrane protein 64, Abca4 - atp-binding cassette, sub-family a (abc1), member 4, Mmgt1 - membrane magnesium transporter 1, Gpr112 - g protein-coupled receptor 112, Pth1r - parathyroid hormone 1 receptor, Ntrk3 …
GO:0070062	extracellular exosome	0.000753	0.0243	3.36	18596	82	675	10	[Xpnpep2 - x-prolyl aminopeptidase (aminopeptidase p) 2, membrane-bound, Ace - angiotensin i converting enzyme (peptidyl-dipeptidase a) 1, Egf - epidermal growth factor, Tfrc - transferrin receptor, Cubn - cubilin (intrinsic factor-cobalamin receptor), Slc12a3 - solute carrier family 12, member 3, Car4 - carbonic anhydrase 4, Acy1 - aminoacylase 1, Sord - sorbitol dehydrogenase, Slc2a4 - solute c…
GO:0045252	oxoglutarate dehydrogenase complex	0.000877	0.0278	13.77	18596	6	675	3	[Mrps36 - mitochondrial ribosomal protein s36, Dlst - dihydrolipoamide s-succinyltransferase (e2 component of 2-oxo-glutarate complex), Dld - dihydrolipoamide dehydrogenase]
GO:0005967	mitochondrial pyruvate dehydrogenase complex	0.000877	0.0274	13.77	18596	6	675	3	[Pdhb - pyruvate dehydrogenase (lipoamide) beta, Dlat - dihydrolipoamide s-acetyltransferase (e2 component of pyruvate dehydrogenase complex), Pdha1 - pyruvate dehydrogenase e1 alpha 1]
GO:0045177	apical part of cell	0.000922	0.0283	3.06	18596	99	675	11	[Pdzd2 - pdz domain containing 2, Ren1 - renin 1 structural, Vldlr - very low density lipoprotein receptor, Pdzd3 - pdz domain containing 3, Dpep1 - dipeptidase 1 (renal), Cubn - cubilin (intrinsic factor-cobalamin receptor), Enpep - glutamyl aminopeptidase, Lrp2 - low density lipoprotein receptor-related protein 2, Car2 - carbonic anhydrase 2, Srr - serine racemase, Mpp5 - membrane protein, palm…
