# Supplementary material for: Impact of Pals1 on Expression and Localization of Transporters Belonging to the Solute Carrier Family
Source: Front Mol Biosci. 2022 Feb 16;9:792829. doi: 10.3389/fmolb.2022.792829 (PMC8888964; doi:10.3389/fmolb.2022.792829)
Supplement: Supplementary file 6 [file Table1.XLSX]

## Sheet: GOCOMPONENT
GO Term	Description	P-value	FDR q-value	Enrichment	N	B	n	b	Genes
GO:0005886	plasma membrane	2.57e-19	4.9e-16	1.82	18596	3621	556	197	[Ms4a4a - membrane-spanning 4-domains, subfamily a, member 4a, Abca1 - atp-binding cassette, sub-family a (abc1), member 1, Abcg1 - atp-binding cassette, sub-family g (white), member 1, Fat1 - fat tumor suppressor homolog 1 (drosophila), H2-Q7 - histocompatibility 2, q region locus 7, Cblb - casitas b-lineage lymphoma b, Ros1 - ros1 proto-oncogene, Steap1 - six transmembrane epithelial antigen of…
GO:0016020	membrane	6.51e-19	6.19e-16	1.52	18596	6504	556	295	[Ms4a4a - membrane-spanning 4-domains, subfamily a, member 4a, Abca1 - atp-binding cassette, sub-family a (abc1), member 1, Ptgfrn - prostaglandin f2 receptor negative regulator, Cyp27b1 - cytochrome p450, family 27, subfamily b, polypeptide 1, Fat1 - fat tumor suppressor homolog 1 (drosophila), Abcg1 - atp-binding cassette, sub-family g (white), member 1, Tmem37 - transmembrane protein 37, Cblb …
GO:0044459	plasma membrane part	3.14e-13	1.99e-10	1.85	18596	2439	556	135	[Slc38a2 - solute carrier family 38, member 2, Ms4a4a - membrane-spanning 4-domains, subfamily a, member 4a, Abca1 - atp-binding cassette, sub-family a (abc1), member 1, Abcg1 - atp-binding cassette, sub-family g (white), member 1, Fat1 - fat tumor suppressor homolog 1 (drosophila), Ros1 - ros1 proto-oncogene, H2-Q7 - histocompatibility 2, q region locus 7, Ddx58 - dead (asp-glu-ala-asp) box poly…
GO:0062023	collagen-containing extracellular matrix	3.09e-12	1.47e-09	3.81	18596	325	556	37	[Plscr1 - phospholipid scramblase 1, Col12a1 - collagen, type xii, alpha 1, Anxa3 - annexin a3, Gpc3 - glypican 3, Itgb4 - integrin beta 4, Col18a1 - collagen, type xviii, alpha 1, Tgfbi - transforming growth factor, beta induced, Lamc2 - laminin, gamma 2, Col4a2 - collagen, type iv, alpha 2, Entpd2 - ectonucleoside triphosphate diphosphohydrolase 2, Cstb - cystatin b, Adamts1 - a disintegrin-lik…
GO:0044464	cell part	6.04e-12	2.3e-09	1.17	18596	13396	556	468	[Ptgfrn - prostaglandin f2 receptor negative regulator, Abca1 - atp-binding cassette, sub-family a (abc1), member 1, Cyp27b1 - cytochrome p450, family 27, subfamily b, polypeptide 1, H6pd - hexose-6-phosphate dehydrogenase (glucose 1-dehydrogenase), Ddx26b - dead/h (asp-glu-ala-asp/his) box polypeptide 26b, Abcg1 - atp-binding cassette, sub-family g (white), member 1, Cblb - casitas b-lineage lym…
GO:0044421	extracellular region part	6.16e-12	1.95e-09	2	18596	1705	556	102	[Il1f6 - interleukin 1 family, member 6, H2-Q7 - histocompatibility 2, q region locus 7, Scara3 - scavenger receptor class a, member 3, Ahnak - ahnak nucleoprotein (desmoyokin), Dkk3 - dickkopf homolog 3 (xenopus laevis), Lpo - lactoperoxidase, F3 - coagulation factor iii, Muc1 - mucin 1, transmembrane, Anxa2 - annexin a2, Col12a1 - collagen, type xii, alpha 1, Itgb4 - integrin beta 4, Icam1 - in…
GO:0031012	extracellular matrix	6.73e-12	1.83e-09	3.3	18596	436	556	43	[Col12a1 - collagen, type xii, alpha 1, Plscr1 - phospholipid scramblase 1, Anxa3 - annexin a3, Gpc3 - glypican 3, Itgb4 - integrin beta 4, Col18a1 - collagen, type xviii, alpha 1, Tgfbi - transforming growth factor, beta induced, Col4a2 - collagen, type iv, alpha 2, Lamc2 - laminin, gamma 2, Scara3 - scavenger receptor class a, member 3, Entpd2 - ectonucleoside triphosphate diphosphohydrolase 2,…
GO:0098552	side of membrane	8.53e-12	2.03e-09	3.22	18596	457	556	44	[Abca1 - atp-binding cassette, sub-family a (abc1), member 1, Nrg1 - neuregulin 1, Cd44 - cd44 antigen, Itga5 - integrin alpha 5 (fibronectin receptor alpha), Icam1 - intercellular adhesion molecule 1, Abcg1 - atp-binding cassette, sub-family g (white), member 1, Itga3 - integrin alpha 3, H2-Q7 - histocompatibility 2, q region locus 7, Cd163 - cd163 antigen, Pgm5 - phosphoglucomutase 5, Osmr - on…
GO:0009897	external side of plasma membrane	1.66e-11	3.5e-09	3.39	18596	395	556	40	[Abca1 - atp-binding cassette, sub-family a (abc1), member 1, Nrg1 - neuregulin 1, Cd44 - cd44 antigen, Itga5 - integrin alpha 5 (fibronectin receptor alpha), Icam1 - intercellular adhesion molecule 1, Abcg1 - atp-binding cassette, sub-family g (white), member 1, Itga3 - integrin alpha 3, H2-Q7 - histocompatibility 2, q region locus 7, Cd163 - cd163 antigen, Osmr - oncostatin m receptor, Cd74 - c…
GO:0009986	cell surface	6.36e-11	1.21e-08	2.82	18596	581	556	49	[Abca1 - atp-binding cassette, sub-family a (abc1), member 1, Gpc3 - glypican 3, Cd44 - cd44 antigen, Emp2 - epithelial membrane protein 2, Gpr126 - g protein-coupled receptor 126, Ros1 - ros1 proto-oncogene, H2-Q7 - histocompatibility 2, q region locus 7, Entpd2 - ectonucleoside triphosphate diphosphohydrolase 2, Slc1a3 - solute carrier family 1 (glial high affinity glutamate transporter), membe…
GO:0005737	cytoplasm	1.39e-10	2.4e-08	1.41	18596	5717	556	241	[Cyp27b1 - cytochrome p450, family 27, subfamily b, polypeptide 1, H6pd - hexose-6-phosphate dehydrogenase (glucose 1-dehydrogenase), Cblb - casitas b-lineage lymphoma b, Il1f6 - interleukin 1 family, member 6, Csnk1e - casein kinase 1, epsilon, Rock2 - rho-associated coiled-coil containing protein kinase 2, Oas2 - 2'-5' oligoadenylate synthetase 2, Fanca - fanconi anemia, complementation group a…
GO:0045121	membrane raft	2.64e-08	4.19e-06	3.18	18596	316	556	30	[Plscr1 - phospholipid scramblase 1, Ms4a4a - membrane-spanning 4-domains, subfamily a, member 4a, Abca1 - atp-binding cassette, sub-family a (abc1), member 1, Icam1 - intercellular adhesion molecule 1, Emp2 - epithelial membrane protein 2, Cblb - casitas b-lineage lymphoma b, Ahnak - ahnak nucleoprotein (desmoyokin), Vcl - vinculin, Capn2 - calpain 2, Rgs16 - regulator of g-protein signaling 16,…
GO:0098857	membrane microdomain	2.84e-08	4.15e-06	3.17	18596	317	556	30	[Plscr1 - phospholipid scramblase 1, Ms4a4a - membrane-spanning 4-domains, subfamily a, member 4a, Abca1 - atp-binding cassette, sub-family a (abc1), member 1, Icam1 - intercellular adhesion molecule 1, Emp2 - epithelial membrane protein 2, Cblb - casitas b-lineage lymphoma b, Ahnak - ahnak nucleoprotein (desmoyokin), Vcl - vinculin, Capn2 - calpain 2, Rgs16 - regulator of g-protein signaling 16,…
GO:0005615	extracellular space	3.31e-08	4.49e-06	1.89	18596	1379	556	78	[Orm2 - orosomucoid 2, Il1f6 - interleukin 1 family, member 6, H2-Q7 - histocompatibility 2, q region locus 7, Scara3 - scavenger receptor class a, member 3, Il34 - interleukin 34, Cd74 - cd74 antigen (invariant polypeptide of major histocompatibility complex, class ii antigen-associated), Serpina3n - serine (or cysteine) peptidase inhibitor, clade a, member 3n, Mmp14 - matrix metallopeptidase 14…
GO:0098589	membrane region	5.33e-08	6.75e-06	3.08	18596	326	556	30	[Plscr1 - phospholipid scramblase 1, Ms4a4a - membrane-spanning 4-domains, subfamily a, member 4a, Abca1 - atp-binding cassette, sub-family a (abc1), member 1, Icam1 - intercellular adhesion molecule 1, Emp2 - epithelial membrane protein 2, Cblb - casitas b-lineage lymphoma b, Ahnak - ahnak nucleoprotein (desmoyokin), Vcl - vinculin, Capn2 - calpain 2, Rgs16 - regulator of g-protein signaling 16,…
GO:0098590	plasma membrane region	1.64e-07	1.95e-05	2.07	18596	922	556	57	[Ms4a4a - membrane-spanning 4-domains, subfamily a, member 4a, Abca1 - atp-binding cassette, sub-family a (abc1), member 1, Cd44 - cd44 antigen, Emp2 - epithelial membrane protein 2, Fat1 - fat tumor suppressor homolog 1 (drosophila), Ddx58 - dead (asp-glu-ala-asp) box polypeptide 58, Cldn3 - claudin 3, Entpd2 - ectonucleoside triphosphate diphosphohydrolase 2, Slc1a5 - solute carrier family 1 (n…
GO:0044444	cytoplasmic part	3.26e-07	3.64e-05	1.27	18596	7145	556	271	[Ms4a4a - membrane-spanning 4-domains, subfamily a, member 4a, Abca1 - atp-binding cassette, sub-family a (abc1), member 1, Ptgfrn - prostaglandin f2 receptor negative regulator, Cyp27b1 - cytochrome p450, family 27, subfamily b, polypeptide 1, H6pd - hexose-6-phosphate dehydrogenase (glucose 1-dehydrogenase), Abcg1 - atp-binding cassette, sub-family g (white), member 1, Fat1 - fat tumor suppress…
GO:0005576	extracellular region	4.55e-07	4.81e-05	1.77	18596	1470	556	78	[Smpd5 - sphingomyelin phosphodiesterase 5, Orm2 - orosomucoid 2, Il1f6 - interleukin 1 family, member 6, Cd163 - cd163 antigen, 9930013L23Rik - riken cdna 9930013l23 gene, Il34 - interleukin 34, Cd9 - cd9 antigen, Serpina3n - serine (or cysteine) peptidase inhibitor, clade a, member 3n, Adam23 - a disintegrin and metallopeptidase domain 23, Aoc1 - amine oxidase, copper-containing 1, Xdh - xanthi…
GO:0030054	cell junction	6.14e-07	6.15e-05	1.96	18596	1008	556	59	[Dock10 - dedicator of cytokinesis 10, Fat1 - fat tumor suppressor homolog 1 (drosophila), Ahnak - ahnak nucleoprotein (desmoyokin), Ddx58 - dead (asp-glu-ala-asp) box polypeptide 58, Cldn3 - claudin 3, Actn1 - actinin, alpha 1, Sh3pxd2b - sh3 and px domains 2b, Cldn4 - claudin 4, Akt1 - thymoma viral proto-oncogene 1, Ajuba - ajuba lim protein, Capn2 - calpain 2, Aoc1 - amine oxidase, copper-con…
GO:0031982	vesicle	6.25e-07	5.94e-05	1.72	18596	1611	556	83	[Trim14 - tripartite motif-containing 14, Abca1 - atp-binding cassette, sub-family a (abc1), member 1, Clic1 - chloride intracellular channel 1, Spns2 - spinster homolog 2, Emp2 - epithelial membrane protein 2, Abcg1 - atp-binding cassette, sub-family g (white), member 1, Ahnak - ahnak nucleoprotein (desmoyokin), Steap1 - six transmembrane epithelial antigen of the prostate 1, 9930013L23Rik - rik…
GO:0043235	receptor complex	6.78e-07	6.14e-05	2.8	18596	347	556	29	[Ifnlr1 - interferon lambda receptor 1, Cd44 - cd44 antigen, Itgb4 - integrin beta 4, Itga5 - integrin alpha 5 (fibronectin receptor alpha), Itga3 - integrin alpha 3, Ros1 - ros1 proto-oncogene, Osmr - oncostatin m receptor, Cd74 - cd74 antigen (invariant polypeptide of major histocompatibility complex, class ii antigen-associated), Csf3r - colony stimulating factor 3 receptor (granulocyte), Adra…
GO:0005925	focal adhesion	1.34e-06	0.000116	3.98	18596	143	556	17	[Sla - src-like adaptor, Itgb4 - integrin beta 4, Itga5 - integrin alpha 5 (fibronectin receptor alpha), Plec - plectin, Pgm5 - phosphoglucomutase 5, Actn1 - actinin, alpha 1, Vcl - vinculin, Ajuba - ajuba lim protein, Tes - testis derived transcript, Capn2 - calpain 2, Pdlim7 - pdz and lim domain 7, Vasp - vasodilator-stimulated phosphoprotein, Map4k4 - mitogen-activated protein kinase kinase ki…
GO:0005829	cytosol	1.38e-06	0.000114	1.49	18596	2878	556	128	[Rplp0 - ribosomal protein, large, p0, Cblb - casitas b-lineage lymphoma b, Ahnak - ahnak nucleoprotein (desmoyokin), Ddx58 - dead (asp-glu-ala-asp) box polypeptide 58, Csnk1e - casein kinase 1, epsilon, Rock2 - rho-associated coiled-coil containing protein kinase 2, Dusp8 - dual specificity phosphatase 8, Oas2 - 2'-5' oligoadenylate synthetase 2, Map3k14 - mitogen-activated protein kinase kinase…
GO:0005924	cell-substrate adherens junction	1.97e-06	0.000156	3.87	18596	147	556	17	[Sla - src-like adaptor, Itgb4 - integrin beta 4, Itga5 - integrin alpha 5 (fibronectin receptor alpha), Plec - plectin, Pgm5 - phosphoglucomutase 5, Actn1 - actinin, alpha 1, Vcl - vinculin, Ajuba - ajuba lim protein, Tes - testis derived transcript, Capn2 - calpain 2, Pdlim7 - pdz and lim domain 7, Vasp - vasodilator-stimulated phosphoprotein, Map4k4 - mitogen-activated protein kinase kinase ki…
GO:0030055	cell-substrate junction	3.42e-06	0.000261	3.72	18596	153	556	17	[Sla - src-like adaptor, Itgb4 - integrin beta 4, Itga5 - integrin alpha 5 (fibronectin receptor alpha), Plec - plectin, Pgm5 - phosphoglucomutase 5, Actn1 - actinin, alpha 1, Vcl - vinculin, Ajuba - ajuba lim protein, Tes - testis derived transcript, Capn2 - calpain 2, Pdlim7 - pdz and lim domain 7, Vasp - vasodilator-stimulated phosphoprotein, Map4k4 - mitogen-activated protein kinase kinase ki…
GO:0005604	basement membrane	4.91e-06	0.000359	4.58	18596	95	556	13	[Itgb4 - integrin beta 4, Col18a1 - collagen, type xviii, alpha 1, Tgfbi - transforming growth factor, beta induced, Col4a2 - collagen, type iv, alpha 2, Lamc2 - laminin, gamma 2, Entpd2 - ectonucleoside triphosphate diphosphohydrolase 2, Adamts1 - a disintegrin-like and metallopeptidase (reprolysin type) with thrombospondin type 1 motif, 1, Efemp1 - epidermal growth factor-containing fibulin-lik…
GO:0042995	cell projection	6.7e-06	0.000472	1.59	18596	1873	556	89	[Slc38a2 - solute carrier family 38, member 2, Rplp0 - ribosomal protein, large, p0, Dock10 - dedicator of cytokinesis 10, Cd44 - cd44 antigen, Fat1 - fat tumor suppressor homolog 1 (drosophila), Ddx58 - dead (asp-glu-ala-asp) box polypeptide 58, Csnk1e - casein kinase 1, epsilon, Actn1 - actinin, alpha 1, Bag2 - bcl2-associated athanogene 2, Sh3pxd2b - sh3 and px domains 2b, Slc1a3 - solute carr…
GO:0005912	adherens junction	8.01e-06	0.000544	2.91	18596	253	556	22	[Sla - src-like adaptor, Sh3bp1 - sh3-domain binding protein 1, Itgb4 - integrin beta 4, Ctnnd2 - catenin (cadherin associated protein), delta 2, Itga5 - integrin alpha 5 (fibronectin receptor alpha), Plec - plectin, Pvr - poliovirus receptor, Pgm5 - phosphoglucomutase 5, Actn1 - actinin, alpha 1, Vcl - vinculin, Ajuba - ajuba lim protein, Capn2 - calpain 2, Tes - testis derived transcript, Vasp …
GO:0044424	intracellular part	1.11e-05	0.000731	1.14	18596	11485	556	391	[Ptgfrn - prostaglandin f2 receptor negative regulator, Abca1 - atp-binding cassette, sub-family a (abc1), member 1, H6pd - hexose-6-phosphate dehydrogenase (glucose 1-dehydrogenase), Cyp27b1 - cytochrome p450, family 27, subfamily b, polypeptide 1, Abcg1 - atp-binding cassette, sub-family g (white), member 1, Ddx26b - dead/h (asp-glu-ala-asp/his) box polypeptide 26b, H2-Q7 - histocompatibility 2…
GO:0070161	anchoring junction	1.66e-05	0.00105	2.78	18596	265	556	22	[Sla - src-like adaptor, Sh3bp1 - sh3-domain binding protein 1, Itgb4 - integrin beta 4, Ctnnd2 - catenin (cadherin associated protein), delta 2, Itga5 - integrin alpha 5 (fibronectin receptor alpha), Plec - plectin, Pvr - poliovirus receptor, Pgm5 - phosphoglucomutase 5, Actn1 - actinin, alpha 1, Vcl - vinculin, Ajuba - ajuba lim protein, Capn2 - calpain 2, Tes - testis derived transcript, Vasp …
GO:0044425	membrane part	2.73e-05	0.00167	1.24	18596	6208	556	231	[Ms4a4a - membrane-spanning 4-domains, subfamily a, member 4a, Abca1 - atp-binding cassette, sub-family a (abc1), member 1, Ptgfrn - prostaglandin f2 receptor negative regulator, Fat1 - fat tumor suppressor homolog 1 (drosophila), Abcg1 - atp-binding cassette, sub-family g (white), member 1, H2-Q7 - histocompatibility 2, q region locus 7, Ros1 - ros1 proto-oncogene, Cblb - casitas b-lineage lymph…
GO:0032991	protein-containing complex	3.03e-05	0.0018	1.31	18596	4468	556	175	[Rplp0 - ribosomal protein, large, p0, Ddx26b - dead/h (asp-glu-ala-asp/his) box polypeptide 26b, Ros1 - ros1 proto-oncogene, H2-Q7 - histocompatibility 2, q region locus 7, Scara3 - scavenger receptor class a, member 3, Ddx58 - dead (asp-glu-ala-asp) box polypeptide 58, Cldn3 - claudin 3, Csnk1e - casein kinase 1, epsilon, Slc1a3 - solute carrier family 1 (glial high affinity glutamate transport…
GO:0031410	cytoplasmic vesicle	3.07e-05	0.00177	1.62	18596	1486	556	72	[Trim14 - tripartite motif-containing 14, Abca1 - atp-binding cassette, sub-family a (abc1), member 1, Spns2 - spinster homolog 2, Emp2 - epithelial membrane protein 2, Abcg1 - atp-binding cassette, sub-family g (white), member 1, Steap1 - six transmembrane epithelial antigen of the prostate 1, Actn1 - actinin, alpha 1, 9930013L23Rik - riken cdna 9930013l23 gene, Rab15 - rab15, member ras oncogen…
GO:0016324	apical plasma membrane	3.09e-05	0.00173	2.6	18596	296	556	23	[Tcirg1 - t cell, immune regulator 1, atpase, h+ transporting, lysosomal v0 protein a3, Il6ra - interleukin 6 receptor, alpha, Cd44 - cd44 antigen, Upk1a - uroplakin 1a, Emp2 - epithelial membrane protein 2, Plec - plectin, Fat1 - fat tumor suppressor homolog 1 (drosophila), Ano1 - anoctamin 1, calcium activated chloride channel, Osmr - oncostatin m receptor, Gpr64 - g protein-coupled receptor 64…
GO:0097708	intracellular vesicle	3.49e-05	0.0019	1.61	18596	1492	556	72	[Trim14 - tripartite motif-containing 14, Abca1 - atp-binding cassette, sub-family a (abc1), member 1, Spns2 - spinster homolog 2, Emp2 - epithelial membrane protein 2, Abcg1 - atp-binding cassette, sub-family g (white), member 1, Steap1 - six transmembrane epithelial antigen of the prostate 1, Actn1 - actinin, alpha 1, 9930013L23Rik - riken cdna 9930013l23 gene, Rab15 - rab15, member ras oncogen…
GO:0005911	cell-cell junction	3.55e-05	0.00188	2.41	18596	361	556	26	[Lat - linker for activation of t cells, Itga5 - integrin alpha 5 (fibronectin receptor alpha), Fat1 - fat tumor suppressor homolog 1 (drosophila), Ahnak - ahnak nucleoprotein (desmoyokin), Pgm5 - phosphoglucomutase 5, Ddx58 - dead (asp-glu-ala-asp) box polypeptide 58, Cldn3 - claudin 3, Actn1 - actinin, alpha 1, Cldn4 - claudin 4, Vcl - vinculin, Akt1 - thymoma viral proto-oncogene 1, Ajuba - aj…
GO:0043034	costamere	3.76e-05	0.00193	11.95	18596	14	556	5	[Ahnak2 - ahnak nucleoprotein 2, Krt8 - keratin 8, Pgm5 - phosphoglucomutase 5, Ahnak - ahnak nucleoprotein (desmoyokin), Vcl - vinculin]
GO:0031226	intrinsic component of plasma membrane	5.12e-05	0.00256	1.67	18596	1244	556	62	[Plscr1 - phospholipid scramblase 1, Slc38a2 - solute carrier family 38, member 2, Gpc3 - glypican 3, Abca1 - atp-binding cassette, sub-family a (abc1), member 1, Gpr126 - g protein-coupled receptor 126, Ros1 - ros1 proto-oncogene, Osmr - oncostatin m receptor, Slc1a3 - solute carrier family 1 (glial high affinity glutamate transporter), member 3, Cldn4 - claudin 4, Cd74 - cd74 antigen (invariant…
GO:0098797	plasma membrane protein complex	5.2e-05	0.00253	2.2	18596	457	556	30	[Ifnlr1 - interferon lambda receptor 1, Sntg1 - syntrophin, gamma 1, Itgb4 - integrin beta 4, Itga5 - integrin alpha 5 (fibronectin receptor alpha), Itga3 - integrin alpha 3, H2-Q7 - histocompatibility 2, q region locus 7, Pgm5 - phosphoglucomutase 5, Osmr - oncostatin m receptor, Cd74 - cd74 antigen (invariant polypeptide of major histocompatibility complex, class ii antigen-associated), Vcam1 -…
GO:0019897	extrinsic component of plasma membrane	5.84e-05	0.00277	3.9	18596	103	556	12	[Esyt1 - extended synaptotagmin-like protein 1, Sla - src-like adaptor, Gramd1a - gram domain containing 1a, Hip1 - huntingtin interacting protein 1, S100a10 - s100 calcium binding protein a10 (calpactin), Olfm2 - olfactomedin 2, Syk - spleen tyrosine kinase, Iqgap1 - iq motif containing gtpase activating protein 1, Ppl - periplakin, S100a6 - s100 calcium binding protein a6 (calcyclin), Mfge8 - m…
GO:0005903	brush border	6.8e-05	0.00315	5.02	18596	60	556	9	[Slc38a2 - solute carrier family 38, member 2, Plec - plectin, Itpr3 - inositol 1,4,5-triphosphate receptor 3, Myh9 - myosin, heavy polypeptide 9, non-muscle, Havcr1 - hepatitis a virus cellular receptor 1, Slc34a2 - solute carrier family 34 (sodium phosphate), member 2, Coro2a - coronin, actin binding protein 2a, Actn1 - actinin, alpha 1, Scin - scinderin]
GO:0044420	extracellular matrix component	6.83e-05	0.00309	5.69	18596	47	556	8	[Col12a1 - collagen, type xii, alpha 1, Lama5 - laminin, alpha 5, Tnc - tenascin c, Adamts10 - a disintegrin-like and metallopeptidase (reprolysin type) with thrombospondin type 1 motif, 10, Thsd4 - thrombospondin, type i, domain containing 4, Lamc2 - laminin, gamma 2, Col4a2 - collagen, type iv, alpha 2, Adamtsl5 - adamts-like 5]
GO:0098802	plasma membrane receptor complex	7.04e-05	0.00312	3.22	18596	156	556	15	[Chrnb1 - cholinergic receptor, nicotinic, beta polypeptide 1 (muscle), Ifnlr1 - interferon lambda receptor 1, Il6ra - interleukin 6 receptor, alpha, Itgam - integrin alpha m, Itgb4 - integrin beta 4, Itga5 - integrin alpha 5 (fibronectin receptor alpha), Itga3 - integrin alpha 3, Olfm2 - olfactomedin 2, Osmr - oncostatin m receptor, Cpt1c - carnitine palmitoyltransferase 1c, Il18r1 - interleukin…
GO:0030666	endocytic vesicle membrane	7.58e-05	0.00328	8.03	18596	25	556	6	[Anxa3 - annexin a3, Tcirg1 - t cell, immune regulator 1, atpase, h+ transporting, lysosomal v0 protein a3, Scarb2 - scavenger receptor class b, member 2, H2-Q7 - histocompatibility 2, q region locus 7, Slc11a1 - solute carrier family 11 (proton-coupled divalent metal ion transporters), member 1, H2-K1 - histocompatibility 2, k1, k region]
GO:0005887	integral component of plasma membrane	9.79e-05	0.00414	1.66	18596	1167	556	58	[Plscr1 - phospholipid scramblase 1, Slc38a2 - solute carrier family 38, member 2, Gpc3 - glypican 3, Abca1 - atp-binding cassette, sub-family a (abc1), member 1, Gpr126 - g protein-coupled receptor 126, Ros1 - ros1 proto-oncogene, Osmr - oncostatin m receptor, Slc1a3 - solute carrier family 1 (glial high affinity glutamate transporter), member 3, Cldn4 - claudin 4, Cd74 - cd74 antigen (invariant…
GO:0120001	apical plasma membrane urothelial plaque	0.000104	0.0043	25.08	18596	4	556	3	[Upk1a - uroplakin 1a, Upk1b - uroplakin 1b, Upk3a - uroplakin 3a]
GO:0035976	transcription factor AP-1 complex	0.000104	0.00421	25.08	18596	4	556	3	[Jun - jun oncogene, Jund - jun proto-oncogene related gene d, Junb - jun-b oncogene]
GO:0031528	microvillus membrane	0.000146	0.00577	9.29	18596	18	556	5	[Cd24a - cd24a antigen, Muc4 - mucin 4, Slc34a2 - solute carrier family 34 (sodium phosphate), member 2, Slc6a6 - solute carrier family 6 (neurotransmitter transporter, taurine), member 6, Pdpn - podoplanin]
GO:0019898	extrinsic component of membrane	0.000185	0.00716	2.83	18596	189	556	16	[Esyt1 - extended synaptotagmin-like protein 1, Sla - src-like adaptor, Gramd1a - gram domain containing 1a, S100a10 - s100 calcium binding protein a10 (calpactin), Olfm2 - olfactomedin 2, S100a6 - s100 calcium binding protein a6 (calcyclin), Ncf1 - neutrophil cytosolic factor 1, Kif1a - kinesin family member 1a, Snx10 - sorting nexin 10, Hip1 - huntingtin interacting protein 1, Syk - spleen tyro…
GO:0120025	plasma membrane bounded cell projection	0.000188	0.00715	1.53	18596	1575	556	72	[Slc38a2 - solute carrier family 38, member 2, Rplp0 - ribosomal protein, large, p0, Dock10 - dedicator of cytokinesis 10, Cd44 - cd44 antigen, Fat1 - fat tumor suppressor homolog 1 (drosophila), Actn1 - actinin, alpha 1, Csnk1e - casein kinase 1, epsilon, Slc1a3 - solute carrier family 1 (glial high affinity glutamate transporter), member 3, Bag2 - bcl2-associated athanogene 2, Hspb1 - heat shoc…
GO:0001726	ruffle	0.00023	0.00856	4.3	18596	70	556	9	[Myo9b - myosin ixb, Pdlim7 - pdz and lim domain 7, Myh9 - myosin, heavy polypeptide 9, non-muscle, Iqgap1 - iq motif containing gtpase activating protein 1, S100a6 - s100 calcium binding protein a6 (calcyclin), Pdpn - podoplanin, Actn1 - actinin, alpha 1, Tnfrsf12a - tumor necrosis factor receptor superfamily, member 12a, Anxa2 - annexin a2]
GO:0005667	transcription factor complex	0.000238	0.00871	2.27	18596	339	556	23	[Klf4 - kruppel-like factor 4 (gut), Nfatc1 - nuclear factor of activated t cells, cytoplasmic, calcineurin dependent 1, Smad1 - smad family member 1, Nfatc4 - nuclear factor of activated t cells, cytoplasmic, calcineurin dependent 4, Myocd - myocardin, Smad2 - smad family member 2, Snapc3 - small nuclear rna activating complex, polypeptide 3, Elmsan1 - elm2 and myb/sant-like domain containing 1,…
GO:0030670	phagocytic vesicle membrane	0.000251	0.00899	8.36	18596	20	556	5	[Tcirg1 - t cell, immune regulator 1, atpase, h+ transporting, lysosomal v0 protein a3, Anxa3 - annexin a3, H2-Q7 - histocompatibility 2, q region locus 7, Slc11a1 - solute carrier family 11 (proton-coupled divalent metal ion transporters), member 1, H2-K1 - histocompatibility 2, k1, k region]
GO:0005938	cell cortex	0.000278	0.00978	3.13	18596	139	556	13	[Itgb4 - integrin beta 4, Myo9b - myosin ixb, Lamc2 - laminin, gamma 2, Akap13 - a kinase (prka) anchor protein 13, Rhob - ras homolog gene family, member b, Rhoc - ras homolog gene family, member c, Rhod - ras homolog gene family, member d, Fgg - fibrinogen gamma chain, Fga - fibrinogen alpha chain, Phldb1 - pleckstrin homology-like domain, family b, member 1, Myh9 - myosin, heavy polypeptide 9,…
GO:0098862	cluster of actin-based cell projections	0.000285	0.00986	4.18	18596	72	556	9	[Slc38a2 - solute carrier family 38, member 2, Plec - plectin, Itpr3 - inositol 1,4,5-triphosphate receptor 3, Myh9 - myosin, heavy polypeptide 9, non-muscle, Havcr1 - hepatitis a virus cellular receptor 1, Slc34a2 - solute carrier family 34 (sodium phosphate), member 2, Coro2a - coronin, actin binding protein 2a, Actn1 - actinin, alpha 1, Scin - scinderin]
GO:0031252	cell leading edge	0.000312	0.0106	4.61	18596	58	556	8	[Bspry - b-box and spry domain containing, Ldb1 - lim domain binding 1, Sh3bp1 - sh3-domain binding protein 1, Itgb4 - integrin beta 4, 4930506M07Rik - riken cdna 4930506m07 gene, Myh9 - myosin, heavy polypeptide 9, non-muscle, Iqgap1 - iq motif containing gtpase activating protein 1, Pdpn - podoplanin]
GO:0043226	organelle	0.000356	0.0119	1.14	18596	9610	556	327	[Ms4a4a - membrane-spanning 4-domains, subfamily a, member 4a, Abca1 - atp-binding cassette, sub-family a (abc1), member 1, Ptgfrn - prostaglandin f2 receptor negative regulator, Cyp27b1 - cytochrome p450, family 27, subfamily b, polypeptide 1, H6pd - hexose-6-phosphate dehydrogenase (glucose 1-dehydrogenase), Fat1 - fat tumor suppressor homolog 1 (drosophila), Abcg1 - atp-binding cassette, sub-f…
GO:0042383	sarcolemma	0.000359	0.0118	3.44	18596	107	556	11	[Flnc - filamin c, gamma, Slc38a2 - solute carrier family 38, member 2, Vcam1 - vascular cell adhesion molecule 1, Plec - plectin, Krt8 - keratin 8, Pgm5 - phosphoglucomutase 5, Pld2 - phospholipase d2, Ahnak - ahnak nucleoprotein (desmoyokin), Vcl - vinculin, Anxa2 - annexin a2, Cacna1d - calcium channel, voltage-dependent, l type, alpha 1d subunit]
GO:0048471	perinuclear region of cytoplasm	0.000472	0.0152	1.91	18596	543	556	31	[Bspry - b-box and spry domain containing, Plscr1 - phospholipid scramblase 1, Abca1 - atp-binding cassette, sub-family a (abc1), member 1, Clic1 - chloride intracellular channel 1, Plec - plectin, Tmem173 - transmembrane protein 173, Myo9b - myosin ixb, Fat1 - fat tumor suppressor homolog 1 (drosophila), Itga3 - integrin alpha 3, Ros1 - ros1 proto-oncogene, Lamc2 - laminin, gamma 2, Akap13 - a k…
GO:0043229	intracellular organelle	0.000553	0.0175	1.14	18596	9388	556	319	[Ms4a4a - membrane-spanning 4-domains, subfamily a, member 4a, Abca1 - atp-binding cassette, sub-family a (abc1), member 1, Ptgfrn - prostaglandin f2 receptor negative regulator, Cyp27b1 - cytochrome p450, family 27, subfamily b, polypeptide 1, H6pd - hexose-6-phosphate dehydrogenase (glucose 1-dehydrogenase), Fat1 - fat tumor suppressor homolog 1 (drosophila), Abcg1 - atp-binding cassette, sub-f…
GO:0070062	extracellular exosome	0.000754	0.0235	3.67	18596	82	556	9	[Cd9 - cd9 antigen, Serpine1 - serine (or cysteine) peptidase inhibitor, clade e, member 1, Clic1 - chloride intracellular channel 1, Icam1 - intercellular adhesion molecule 1, Cd47 - cd47 antigen (rh-related antigen, integrin-associated signal transducer), Aoc1 - amine oxidase, copper-containing 1, Ahnak - ahnak nucleoprotein (desmoyokin), Gprc5a - g protein-coupled receptor, family c, group 5, …
GO:0015629	actin cytoskeleton	0.000757	0.0232	2.59	18596	194	556	15	[Stk17b - serine/threonine kinase 17b (apoptosis-inducing), Ahnak - ahnak nucleoprotein (desmoyokin), Ddx58 - dead (asp-glu-ala-asp) box polypeptide 58, Akap13 - a kinase (prka) anchor protein 13, Vcl - vinculin, Flnc - filamin c, gamma, Notch3 - notch 3, Ankrd23 - ankyrin repeat domain 23, Apbb3 - amyloid beta (a4) precursor protein-binding, family b, member 3, Pdlim7 - pdz and lim domain 7, Myh…
GO:0071944	cell periphery	0.000759	0.0229	4.05	18596	66	556	8	[Vcam1 - vascular cell adhesion molecule 1, Sprr1a - small proline-rich protein 1a, Clu - clusterin, Itga3 - integrin alpha 3, Krt8 - keratin 8, Slc1a3 - solute carrier family 1 (glial high affinity glutamate transporter), member 3, Krt18 - keratin 18, Smoc2 - sparc related modular calcium binding 2]
GO:0072559	NLRP3 inflammasome complex	0.00085	0.0253	14.33	18596	7	556	3	[Casp4 - caspase 4, apoptosis-related cysteine peptidase, Casp12 - caspase 12, Gsdmd - gasdermin d]
GO:1990665	AnxA2-p11 complex	0.000892	0.0261	33.45	18596	2	556	2	[S100a10 - s100 calcium binding protein a10 (calpactin), Anxa2 - annexin a2]
GO:0033257	Bcl3/NF-kappaB2 complex	0.000892	0.0257	33.45	18596	2	556	2	[Nfkb2 - nuclear factor of kappa light polypeptide gene enhancer in b cells 2, p49/p100, Bcl3 - b cell leukemia/lymphoma 3]
GO:0033256	I-kappaB/NF-kappaB complex	0.000892	0.0253	33.45	18596	2	556	2	[Nfkb2 - nuclear factor of kappa light polypeptide gene enhancer in b cells 2, p49/p100, Bcl3 - b cell leukemia/lymphoma 3]
GO:0035692	macrophage migration inhibitory factor receptor complex	0.000892	0.025	33.45	18596	2	556	2	[Cd74 - cd74 antigen (invariant polypeptide of major histocompatibility complex, class ii antigen-associated), Cd44 - cd44 antigen]
