# Supplementary material for: Impact of Pals1 on Expression and Localization of Transporters Belonging to the Solute Carrier Family
Source: Front Mol Biosci. 2022 Feb 16;9:792829. doi: 10.3389/fmolb.2022.792829 (PMC8888964; doi:10.3389/fmolb.2022.792829)
Supplement: Supplementary file 7 [file Table5.XLSX]

## Sheet: GOPROCESS
GO Term	Description	P-value	FDR q-value	Enrichment	N	B	n	b	Genes
GO:0044281	small molecule metabolic process	3.16e-58	4.74e-54	3.87	18596	1245	675	175	[Mvd - mevalonate (diphospho) decarboxylase, Cyp51 - cytochrome p450, family 51, Ndufa9 - nadh dehydrogenase (ubiquinone) 1 alpha subcomplex, 9, Thnsl2 - threonine synthase-like 2 (bacterial), Gnpda1 - glucosamine-6-phosphate deaminase 1, Gatm - glycine amidinotransferase (l-arginine:glycine amidinotransferase), Nr1h3 - nuclear receptor subfamily 1, group h, member 3, Cyp2j5 - cytochrome p450, fa…
GO:0006082	organic acid metabolic process	1.19e-47	8.95e-44	4.64	18596	719	675	121	[Thnsl2 - threonine synthase-like 2 (bacterial), Gnpda1 - glucosamine-6-phosphate deaminase 1, Gatm - glycine amidinotransferase (l-arginine:glycine amidinotransferase), Nr1h3 - nuclear receptor subfamily 1, group h, member 3, Cyp2j5 - cytochrome p450, family 2, subfamily j, polypeptide 5, Suclg2 - succinate-coenzyme a ligase, gdp-forming, beta subunit, Pfkm - phosphofructokinase, muscle, Dpep1 -…
GO:0043436	oxoacid metabolic process	4.9e-46	2.45e-42	4.64	18596	695	675	117	[Thnsl2 - threonine synthase-like 2 (bacterial), Gnpda1 - glucosamine-6-phosphate deaminase 1, Gatm - glycine amidinotransferase (l-arginine:glycine amidinotransferase), Nr1h3 - nuclear receptor subfamily 1, group h, member 3, Suclg2 - succinate-coenzyme a ligase, gdp-forming, beta subunit, Pfkm - phosphofructokinase, muscle, Dpep1 - dipeptidase 1 (renal), Pgk1 - phosphoglycerate kinase 1, Aco1 -…
GO:0019752	carboxylic acid metabolic process	1.65e-45	6.2e-42	4.75	18596	655	675	113	[Thnsl2 - threonine synthase-like 2 (bacterial), Gnpda1 - glucosamine-6-phosphate deaminase 1, Gatm - glycine amidinotransferase (l-arginine:glycine amidinotransferase), Nr1h3 - nuclear receptor subfamily 1, group h, member 3, Suclg2 - succinate-coenzyme a ligase, gdp-forming, beta subunit, Pfkm - phosphofructokinase, muscle, Dpep1 - dipeptidase 1 (renal), Pgk1 - phosphoglycerate kinase 1, Aco1 -…
GO:0051186	cofactor metabolic process	9.96e-31	2.99e-27	5.3	18596	359	675	69	[Acat1 - acetyl-coenzyme a acetyltransferase 1, Mvd - mevalonate (diphospho) decarboxylase, Ndufa9 - nadh dehydrogenase (ubiquinone) 1 alpha subcomplex, 9, Folr1 - folate receptor 1 (adult), Fpgs - folylpolyglutamyl synthetase, Suclg2 - succinate-coenzyme a ligase, gdp-forming, beta subunit, Hmgcs1 - 3-hydroxy-3-methylglutaryl-coenzyme a synthase 1, Gnmt - glycine n-methyltransferase, Fxn - frata…
GO:0006520	cellular amino acid metabolic process	3.04e-29	7.61e-26	6.92	18596	207	675	52	[Acat1 - acetyl-coenzyme a acetyltransferase 1, Thnsl2 - threonine synthase-like 2 (bacterial), Gatm - glycine amidinotransferase (l-arginine:glycine amidinotransferase), Fpgs - folylpolyglutamyl synthetase, Gcat - glycine c-acetyltransferase (2-amino-3-ketobutyrate-coenzyme a ligase), Bckdha - branched chain ketoacid dehydrogenase e1, alpha polypeptide, Bckdhb - branched chain ketoacid dehydroge…
GO:0017144	drug metabolic process	3.26e-27	6.98e-24	4.66	18596	408	675	69	[Acat1 - acetyl-coenzyme a acetyltransferase 1, Gnpda1 - glucosamine-6-phosphate deaminase 1, Gatm - glycine amidinotransferase (l-arginine:glycine amidinotransferase), Folr1 - folate receptor 1 (adult), Cyp2j5 - cytochrome p450, family 2, subfamily j, polypeptide 5, Suclg2 - succinate-coenzyme a ligase, gdp-forming, beta subunit, Gnmt - glycine n-methyltransferase, Pfkm - phosphofructokinase, mu…
GO:0008152	metabolic process	1.42e-26	2.66e-23	1.61	18596	5897	675	345	[Ptger3 - prostaglandin e receptor 3 (subtype ep3), Cyp51 - cytochrome p450, family 51, Ndufa9 - nadh dehydrogenase (ubiquinone) 1 alpha subcomplex, 9, Thnsl2 - threonine synthase-like 2 (bacterial), Ces2g - carboxylesterase 2g, Cyp2j5 - cytochrome p450, family 2, subfamily j, polypeptide 5, Ntrk3 - neurotrophic tyrosine kinase, receptor, type 3, Nus1 - nuclear undecaprenyl pyrophosphate synthase…
GO:1901605	alpha-amino acid metabolic process	4.05e-26	6.75e-23	7.82	18596	148	675	42	[Acadsb - acyl-coenzyme a dehydrogenase, short/branched chain, Acat1 - acetyl-coenzyme a acetyltransferase 1, Thnsl2 - threonine synthase-like 2 (bacterial), Gatm - glycine amidinotransferase (l-arginine:glycine amidinotransferase), Pycrl - pyrroline-5-carboxylate reductase-like, Mthfd1 - methylenetetrahydrofolate dehydrogenase (nadp+ dependent), methenyltetrahydrofolate cyclohydrolase, formyltet…
GO:0044282	small molecule catabolic process	1.99e-24	2.99e-21	5.69	18596	247	675	51	[Acat1 - acetyl-coenzyme a acetyltransferase 1, Gnpda1 - glucosamine-6-phosphate deaminase 1, Thnsl2 - threonine synthase-like 2 (bacterial), Gcat - glycine c-acetyltransferase (2-amino-3-ketobutyrate-coenzyme a ligase), Bckdha - branched chain ketoacid dehydrogenase e1, alpha polypeptide, Bckdhb - branched chain ketoacid dehydrogenase e1, beta polypeptide, Bcat2 - branched chain aminotransferase…
GO:0006732	coenzyme metabolic process	3.71e-24	5.06e-21	6.01	18596	220	675	48	[Acadsb - acyl-coenzyme a dehydrogenase, short/branched chain, Nnt - nicotinamide nucleotide transhydrogenase, Mvd - mevalonate (diphospho) decarboxylase, Pdhb - pyruvate dehydrogenase (lipoamide) beta, Acat1 - acetyl-coenzyme a acetyltransferase 1, Ndufa9 - nadh dehydrogenase (ubiquinone) 1 alpha subcomplex, 9, Acot4 - acyl-coa thioesterase 4, Folr1 - folate receptor 1 (adult), Mthfd1 - methylen…
GO:0044237	cellular metabolic process	2.03e-22	2.54e-19	1.61	18596	5226	675	306	[Ptger3 - prostaglandin e receptor 3 (subtype ep3), Ndufa9 - nadh dehydrogenase (ubiquinone) 1 alpha subcomplex, 9, Thnsl2 - threonine synthase-like 2 (bacterial), Cyp2j5 - cytochrome p450, family 2, subfamily j, polypeptide 5, Ntrk3 - neurotrophic tyrosine kinase, receptor, type 3, Nus1 - nuclear undecaprenyl pyrophosphate synthase 1 homolog (s. cerevisiae), Suclg2 - succinate-coenzyme a ligase,…
GO:0071704	organic substance metabolic process	8.41e-22	9.71e-19	1.57	18596	5564	675	318	[Ptger3 - prostaglandin e receptor 3 (subtype ep3), Cyp51 - cytochrome p450, family 51, Ndufa9 - nadh dehydrogenase (ubiquinone) 1 alpha subcomplex, 9, Thnsl2 - threonine synthase-like 2 (bacterial), Ces2g - carboxylesterase 2g, Cyp2j5 - cytochrome p450, family 2, subfamily j, polypeptide 5, Ntrk3 - neurotrophic tyrosine kinase, receptor, type 3, Nus1 - nuclear undecaprenyl pyrophosphate synthase…
GO:0009063	cellular amino acid catabolic process	3.29e-21	3.53e-18	10.63	18596	70	675	27	[Acadsb - acyl-coenzyme a dehydrogenase, short/branched chain, Acat1 - acetyl-coenzyme a acetyltransferase 1, Thnsl2 - threonine synthase-like 2 (bacterial), Gcat - glycine c-acetyltransferase (2-amino-3-ketobutyrate-coenzyme a ligase), Bckdha - branched chain ketoacid dehydrogenase e1, alpha polypeptide, Bckdhb - branched chain ketoacid dehydrogenase e1, beta polypeptide, Bcat2 - branched chain …
GO:0016054	organic acid catabolic process	1.23e-20	1.23e-17	6.5	18596	161	675	38	[Acadsb - acyl-coenzyme a dehydrogenase, short/branched chain, Acat1 - acetyl-coenzyme a acetyltransferase 1, Acot4 - acyl-coa thioesterase 4, Gnpda1 - glucosamine-6-phosphate deaminase 1, Thnsl2 - threonine synthase-like 2 (bacterial), Bdh2 - 3-hydroxybutyrate dehydrogenase, type 2, Gcat - glycine c-acetyltransferase (2-amino-3-ketobutyrate-coenzyme a ligase), Bckdha - branched chain ketoacid de…
GO:0046395	carboxylic acid catabolic process	1.23e-20	1.15e-17	6.5	18596	161	675	38	[Acadsb - acyl-coenzyme a dehydrogenase, short/branched chain, Acat1 - acetyl-coenzyme a acetyltransferase 1, Acot4 - acyl-coa thioesterase 4, Thnsl2 - threonine synthase-like 2 (bacterial), Gnpda1 - glucosamine-6-phosphate deaminase 1, Bdh2 - 3-hydroxybutyrate dehydrogenase, type 2, Bckdha - branched chain ketoacid dehydrogenase e1, alpha polypeptide, Gcat - glycine c-acetyltransferase (2-amino-…
GO:0006820	anion transport	9.86e-20	8.7e-17	4.01	18596	398	675	58	[Ptger3 - prostaglandin e receptor 3 (subtype ep3), Slc2a2 - solute carrier family 2 (facilitated glucose transporter), member 2, Slc10a5 - solute carrier family 10 (sodium/bile acid cotransporter family), member 5, Sfxn5 - sideroflexin 5, Slc23a1 - solute carrier family 23 (nucleobase transporters), member 1, Abca4 - atp-binding cassette, sub-family a (abc1), member 4, Clcn3 - chloride channel 3…
GO:0055085	transmembrane transport	9.91e-20	8.27e-17	3	18596	771	675	84	[Slc2a2 - solute carrier family 2 (facilitated glucose transporter), member 2, Slc25a23 - solute carrier family 25 (mitochondrial carrier; phosphate carrier), member 23, Sfxn5 - sideroflexin 5, Abca4 - atp-binding cassette, sub-family a (abc1), member 4, Slc5a11 - solute carrier family 5 (sodium/glucose cotransporter), member 11, Clcn3 - chloride channel 3, Slc23a1 - solute carrier family 23 (nuc…
GO:0055086	nucleobase-containing small molecule metabolic process	3.73e-19	2.95e-16	4.03	18596	383	675	56	[Acat1 - acetyl-coenzyme a acetyltransferase 1, Mvd - mevalonate (diphospho) decarboxylase, Gnpda1 - glucosamine-6-phosphate deaminase 1, Suclg2 - succinate-coenzyme a ligase, gdp-forming, beta subunit, Hmgcs1 - 3-hydroxy-3-methylglutaryl-coenzyme a synthase 1, Fxn - frataxin, Pfkm - phosphofructokinase, muscle, Gnmt - glycine n-methyltransferase, Dpys - dihydropyrimidinase, Pgk1 - phosphoglycera…
GO:0032787	monocarboxylic acid metabolic process	4.25e-19	3.19e-16	3.96	18596	397	675	57	[Mgll - monoglyceride lipase, Acat1 - acetyl-coenzyme a acetyltransferase 1, Thnsl2 - threonine synthase-like 2 (bacterial), Nr1h3 - nuclear receptor subfamily 1, group h, member 3, Lipa - lysosomal acid lipase a, Pfkm - phosphofructokinase, muscle, Pgk1 - phosphoglycerate kinase 1, Ivd - isovaleryl coenzyme a dehydrogenase, Me1 - malic enzyme 1, nadp(+)-dependent, cytosolic, Acot11 - acyl-coa th…
GO:0006811	ion transport	7.37e-19	5.27e-16	2.7	18596	959	675	94	[Slc10a5 - solute carrier family 10 (sodium/bile acid cotransporter family), member 5, Slc2a2 - solute carrier family 2 (facilitated glucose transporter), member 2, Ptger3 - prostaglandin e receptor 3 (subtype ep3), Slc25a23 - solute carrier family 25 (mitochondrial carrier; phosphate carrier), member 23, Sfxn5 - sideroflexin 5, Slc23a1 - solute carrier family 23 (nucleobase transporters), member…
GO:0043648	dicarboxylic acid metabolic process	1.39e-18	9.48e-16	10.92	18596	58	675	23	[Me1 - malic enzyme 1, nadp(+)-dependent, cytosolic, Acot4 - acyl-coa thioesterase 4, Folr1 - folate receptor 1 (adult), Aldh5a1 - aldhehyde dehydrogenase family 5, subfamily a1, Ddo - d-aspartate oxidase, Acn9 - acn9 homolog (s. cerevisiae), Adssl1 - adenylosuccinate synthetase like 1, Fpgs - folylpolyglutamyl synthetase, Mthfd1 - methylenetetrahydrofolate dehydrogenase (nadp+ dependent), methen…
GO:0015711	organic anion transport	1.18e-17	7.71e-15	4.28	18596	309	675	48	[Slc2a2 - solute carrier family 2 (facilitated glucose transporter), member 2, Ptger3 - prostaglandin e receptor 3 (subtype ep3), Slc10a5 - solute carrier family 10 (sodium/bile acid cotransporter family), member 5, Slc22a19 - solute carrier family 22 (organic anion transporter), member 19, Sfxn5 - sideroflexin 5, Slc23a1 - solute carrier family 23 (nucleobase transporters), member 1, Abca4 - atp…
GO:0009117	nucleotide metabolic process	1.97e-17	1.23e-14	4.08	18596	338	675	50	[Acat1 - acetyl-coenzyme a acetyltransferase 1, Mvd - mevalonate (diphospho) decarboxylase, Suclg2 - succinate-coenzyme a ligase, gdp-forming, beta subunit, Hmgcs1 - 3-hydroxy-3-methylglutaryl-coenzyme a synthase 1, Fxn - frataxin, Pfkm - phosphofructokinase, muscle, Dpys - dihydropyrimidinase, Pgk1 - phosphoglycerate kinase 1, Ak4 - adenylate kinase 4, Sult1b1 - sulfotransferase family 1b, membe…
GO:0006753	nucleoside phosphate metabolic process	3.25e-17	1.95e-14	4.03	18596	342	675	50	[Acat1 - acetyl-coenzyme a acetyltransferase 1, Mvd - mevalonate (diphospho) decarboxylase, Suclg2 - succinate-coenzyme a ligase, gdp-forming, beta subunit, Hmgcs1 - 3-hydroxy-3-methylglutaryl-coenzyme a synthase 1, Fxn - frataxin, Pfkm - phosphofructokinase, muscle, Dpys - dihydropyrimidinase, Pgk1 - phosphoglycerate kinase 1, Ak4 - adenylate kinase 4, Sult1b1 - sulfotransferase family 1b, membe…
GO:0034032	purine nucleoside bisphosphate metabolic process	3.56e-17	2.06e-14	8.61	18596	80	675	25	[Acadsb - acyl-coenzyme a dehydrogenase, short/branched chain, Mvd - mevalonate (diphospho) decarboxylase, Acat1 - acetyl-coenzyme a acetyltransferase 1, Pdhb - pyruvate dehydrogenase (lipoamide) beta, Acot4 - acyl-coa thioesterase 4, Suclg2 - succinate-coenzyme a ligase, gdp-forming, beta subunit, Hmgcs1 - 3-hydroxy-3-methylglutaryl-coenzyme a synthase 1, Nudt7 - nudix (nucleoside diphosphate li…
GO:0033865	nucleoside bisphosphate metabolic process	3.56e-17	1.98e-14	8.61	18596	80	675	25	[Acadsb - acyl-coenzyme a dehydrogenase, short/branched chain, Mvd - mevalonate (diphospho) decarboxylase, Acat1 - acetyl-coenzyme a acetyltransferase 1, Pdhb - pyruvate dehydrogenase (lipoamide) beta, Acot4 - acyl-coa thioesterase 4, Suclg2 - succinate-coenzyme a ligase, gdp-forming, beta subunit, Hmgcs1 - 3-hydroxy-3-methylglutaryl-coenzyme a synthase 1, Nudt7 - nudix (nucleoside diphosphate li…
GO:0033875	ribonucleoside bisphosphate metabolic process	3.56e-17	1.91e-14	8.61	18596	80	675	25	[Acadsb - acyl-coenzyme a dehydrogenase, short/branched chain, Acat1 - acetyl-coenzyme a acetyltransferase 1, Mvd - mevalonate (diphospho) decarboxylase, Pdhb - pyruvate dehydrogenase (lipoamide) beta, Acot4 - acyl-coa thioesterase 4, Suclg2 - succinate-coenzyme a ligase, gdp-forming, beta subunit, Hmgcs1 - 3-hydroxy-3-methylglutaryl-coenzyme a synthase 1, Nudt7 - nudix (nucleoside diphosphate li…
GO:1901606	alpha-amino acid catabolic process	3.76e-17	1.95e-14	10.27	18596	59	675	22	[Pah - phenylalanine hydroxylase, Acadsb - acyl-coenzyme a dehydrogenase, short/branched chain, Hgd - homogentisate 1, 2-dioxygenase, Ido2 - indoleamine 2,3-dioxygenase 2, Acat1 - acetyl-coenzyme a acetyltransferase 1, Qdpr - quinoid dihydropteridine reductase, Thnsl2 - threonine synthase-like 2 (bacterial), Ddo - d-aspartate oxidase, Hmgcl - 3-hydroxy-3-methylglutaryl-coenzyme a lyase, Gcat - gl…
GO:0009058	biosynthetic process	6.29e-17	3.15e-14	2.19	18596	1536	675	122	[Mvd - mevalonate (diphospho) decarboxylase, Cyp51 - cytochrome p450, family 51, Ndufa9 - nadh dehydrogenase (ubiquinone) 1 alpha subcomplex, 9, Thnsl2 - threonine synthase-like 2 (bacterial), Gnpda1 - glucosamine-6-phosphate deaminase 1, Gatm - glycine amidinotransferase (l-arginine:glycine amidinotransferase), Mgme1 - mitochondrial genome maintainance exonuclease 1, Nr1h3 - nuclear receptor sub…
GO:1901564	organonitrogen compound metabolic process	1.73e-16	8.36e-14	1.67	18596	3606	675	219	[Thnsl2 - threonine synthase-like 2 (bacterial), Ntrk3 - neurotrophic tyrosine kinase, receptor, type 3, Nus1 - nuclear undecaprenyl pyrophosphate synthase 1 homolog (s. cerevisiae), Suclg2 - succinate-coenzyme a ligase, gdp-forming, beta subunit, Atg10 - autophagy related 10, Cml1 - camello-like 1, Hmgcs1 - 3-hydroxy-3-methylglutaryl-coenzyme a synthase 1, Ace - angiotensin i converting enzyme (…
GO:0044283	small molecule biosynthetic process	1.8e-16	8.44e-14	3.63	18596	410	675	54	[Mgll - monoglyceride lipase, Cyp51 - cytochrome p450, family 51, Acat1 - acetyl-coenzyme a acetyltransferase 1, Mvd - mevalonate (diphospho) decarboxylase, Ndufa9 - nadh dehydrogenase (ubiquinone) 1 alpha subcomplex, 9, Thnsl2 - threonine synthase-like 2 (bacterial), Gnpda1 - glucosamine-6-phosphate deaminase 1, Gatm - glycine amidinotransferase (l-arginine:glycine amidinotransferase), Nr1h3 - n…
GO:0006790	sulfur compound metabolic process	1.93e-16	8.79e-14	4.73	18596	233	675	40	[Acadsb - acyl-coenzyme a dehydrogenase, short/branched chain, Suox - sulfite oxidase, Glrx5 - glutaredoxin 5 homolog (s. cerevisiae), Acat1 - acetyl-coenzyme a acetyltransferase 1, Pdhb - pyruvate dehydrogenase (lipoamide) beta, Mvd - mevalonate (diphospho) decarboxylase, Acot4 - acyl-coa thioesterase 4, Mthfd1 - methylenetetrahydrofolate dehydrogenase (nadp+ dependent), methenyltetrahydrofolate…
GO:0072521	purine-containing compound metabolic process	4.81e-16	2.13e-13	4.31	18596	275	675	43	[Acadsb - acyl-coenzyme a dehydrogenase, short/branched chain, Pdhb - pyruvate dehydrogenase (lipoamide) beta, Acat1 - acetyl-coenzyme a acetyltransferase 1, Mvd - mevalonate (diphospho) decarboxylase, Acot4 - acyl-coa thioesterase 4, Mthfd1 - methylenetetrahydrofolate dehydrogenase (nadp+ dependent), methenyltetrahydrofolate cyclohydrolase, formyltetrahydrofolate synthase, Ndufs1 - nadh dehydrog…
GO:0055114	oxidation-reduction process	9.63e-16	4.13e-13	4.63	18596	232	675	39	[Nnt - nicotinamide nucleotide transhydrogenase, Uqcrfs1 - ubiquinol-cytochrome c reductase, rieske iron-sulfur polypeptide 1, Acat1 - acetyl-coenzyme a acetyltransferase 1, Bdh2 - 3-hydroxybutyrate dehydrogenase, type 2, Ndufs1 - nadh dehydrogenase (ubiquinone) fe-s protein 1, Ndufa10 - nadh dehydrogenase (ubiquinone) 1 alpha subcomplex 10, Gnmt - glycine n-methyltransferase, Fxn - frataxin, Pfk…
GO:0033108	mitochondrial respiratory chain complex assembly	1.31e-15	5.47e-13	9.48	18596	61	675	21	[Atp5sl - atp5s-like, Ndufaf1 - nadh dehydrogenase (ubiquinone) 1 alpha subcomplex, assembly factor 1, Uqcrfs1 - ubiquinol-cytochrome c reductase, rieske iron-sulfur polypeptide 1, Uqcc - ubiquinol-cytochrome c reductase complex chaperone, cbp3 homolog (yeast), Ndufa9 - nadh dehydrogenase (ubiquinone) 1 alpha subcomplex, 9, Acn9 - acn9 homolog (s. cerevisiae), Ndufs1 - nadh dehydrogenase (ubiquin…
GO:1901576	organic substance biosynthetic process	1.67e-15	6.79e-13	2.15	18596	1488	675	116	[Mvd - mevalonate (diphospho) decarboxylase, Cyp51 - cytochrome p450, family 51, Ndufa9 - nadh dehydrogenase (ubiquinone) 1 alpha subcomplex, 9, Thnsl2 - threonine synthase-like 2 (bacterial), Gnpda1 - glucosamine-6-phosphate deaminase 1, Gatm - glycine amidinotransferase (l-arginine:glycine amidinotransferase), Mgme1 - mitochondrial genome maintainance exonuclease 1, Nr1h3 - nuclear receptor sub…
GO:0043603	cellular amide metabolic process	2.21e-15	8.74e-13	3.17	18596	522	675	60	[Acat1 - acetyl-coenzyme a acetyltransferase 1, Mvd - mevalonate (diphospho) decarboxylase, Folr1 - folate receptor 1 (adult), Fpgs - folylpolyglutamyl synthetase, Enpep - glutamyl aminopeptidase, Tufm - tu translation elongation factor, mitochondrial, Suclg2 - succinate-coenzyme a ligase, gdp-forming, beta subunit, Cml1 - camello-like 1, Hmgcs1 - 3-hydroxy-3-methylglutaryl-coenzyme a synthase 1,…
GO:0006637	acyl-CoA metabolic process	5.71e-15	2.2e-12	8.9	18596	65	675	21	[Acadsb - acyl-coenzyme a dehydrogenase, short/branched chain, Acot11 - acyl-coa thioesterase 11, Pdhb - pyruvate dehydrogenase (lipoamide) beta, Mvd - mevalonate (diphospho) decarboxylase, Acat1 - acetyl-coenzyme a acetyltransferase 1, Acot4 - acyl-coa thioesterase 4, Dgat2 - diacylglycerol o-acyltransferase 2, Hmgcl - 3-hydroxy-3-methylglutaryl-coenzyme a lyase, Acsm5 - acyl-coa synthetase medi…
GO:0035383	thioester metabolic process	5.71e-15	2.14e-12	8.9	18596	65	675	21	[Acadsb - acyl-coenzyme a dehydrogenase, short/branched chain, Acot11 - acyl-coa thioesterase 11, Pdhb - pyruvate dehydrogenase (lipoamide) beta, Mvd - mevalonate (diphospho) decarboxylase, Acat1 - acetyl-coenzyme a acetyltransferase 1, Acot4 - acyl-coa thioesterase 4, Dgat2 - diacylglycerol o-acyltransferase 2, Hmgcl - 3-hydroxy-3-methylglutaryl-coenzyme a lyase, Acsm5 - acyl-coa synthetase medi…
GO:1901135	carbohydrate derivative metabolic process	5.78e-15	2.12e-12	3	18596	579	675	63	[Il15 - interleukin 15, Acat1 - acetyl-coenzyme a acetyltransferase 1, Mvd - mevalonate (diphospho) decarboxylase, Gnpda1 - glucosamine-6-phosphate deaminase 1, Suclg2 - succinate-coenzyme a ligase, gdp-forming, beta subunit, Hmgcs1 - 3-hydroxy-3-methylglutaryl-coenzyme a synthase 1, Gnmt - glycine n-methyltransferase, Fxn - frataxin, Pfkm - phosphofructokinase, muscle, Dpys - dihydropyrimidinase…
GO:0046942	carboxylic acid transport	6.08e-15	2.17e-12	4.61	18596	221	675	37	[Slc10a5 - solute carrier family 10 (sodium/bile acid cotransporter family), member 5, Sfxn5 - sideroflexin 5, Slc23a1 - solute carrier family 23 (nucleobase transporters), member 1, Folr1 - folate receptor 1 (adult), Slc46a1 - solute carrier family 46, member 1, Slc16a14 - solute carrier family 16 (monocarboxylic acid transporters), member 14, Slc22a2 - solute carrier family 22 (organic cation t…
GO:0015849	organic acid transport	7.05e-15	2.46e-12	4.59	18596	222	675	37	[Slc10a5 - solute carrier family 10 (sodium/bile acid cotransporter family), member 5, Sfxn5 - sideroflexin 5, Slc23a1 - solute carrier family 23 (nucleobase transporters), member 1, Folr1 - folate receptor 1 (adult), Slc46a1 - solute carrier family 46, member 1, Slc16a14 - solute carrier family 16 (monocarboxylic acid transporters), member 14, Slc22a2 - solute carrier family 22 (organic cation t…
GO:0009150	purine ribonucleotide metabolic process	8.33e-15	2.84e-12	4.45	18596	235	675	38	[Acadsb - acyl-coenzyme a dehydrogenase, short/branched chain, Pdhb - pyruvate dehydrogenase (lipoamide) beta, Acat1 - acetyl-coenzyme a acetyltransferase 1, Mvd - mevalonate (diphospho) decarboxylase, Acot4 - acyl-coa thioesterase 4, Ndufs1 - nadh dehydrogenase (ubiquinone) fe-s protein 1, Suclg2 - succinate-coenzyme a ligase, gdp-forming, beta subunit, Hmgcs1 - 3-hydroxy-3-methylglutaryl-coenzy…
GO:0006163	purine nucleotide metabolic process	1.08e-14	3.62e-12	4.32	18596	249	675	39	[Acadsb - acyl-coenzyme a dehydrogenase, short/branched chain, Pdhb - pyruvate dehydrogenase (lipoamide) beta, Acat1 - acetyl-coenzyme a acetyltransferase 1, Mvd - mevalonate (diphospho) decarboxylase, Acot4 - acyl-coa thioesterase 4, Mthfd1 - methylenetetrahydrofolate dehydrogenase (nadp+ dependent), methenyltetrahydrofolate cyclohydrolase, formyltetrahydrofolate synthase, Ndufs1 - nadh dehydrog…
GO:0009259	ribonucleotide metabolic process	1.08e-14	3.54e-12	4.32	18596	249	675	39	[Acadsb - acyl-coenzyme a dehydrogenase, short/branched chain, Pdhb - pyruvate dehydrogenase (lipoamide) beta, Acat1 - acetyl-coenzyme a acetyltransferase 1, Mvd - mevalonate (diphospho) decarboxylase, Acot4 - acyl-coa thioesterase 4, Ndufs1 - nadh dehydrogenase (ubiquinone) fe-s protein 1, Suclg2 - succinate-coenzyme a ligase, gdp-forming, beta subunit, Hmgcs1 - 3-hydroxy-3-methylglutaryl-coenzy…
GO:0044238	primary metabolic process	2.11e-14	6.75e-12	1.48	18596	5227	675	280	[Cyp51 - cytochrome p450, family 51, Thnsl2 - threonine synthase-like 2 (bacterial), Ces2g - carboxylesterase 2g, Ntrk3 - neurotrophic tyrosine kinase, receptor, type 3, Nus1 - nuclear undecaprenyl pyrophosphate synthase 1 homolog (s. cerevisiae), Suclg2 - succinate-coenzyme a ligase, gdp-forming, beta subunit, Atg10 - autophagy related 10, Cml1 - camello-like 1, Hmgcs1 - 3-hydroxy-3-methylglutar…
GO:0019693	ribose phosphate metabolic process	6.77e-14	2.12e-11	4.09	18596	263	675	39	[Acadsb - acyl-coenzyme a dehydrogenase, short/branched chain, Pdhb - pyruvate dehydrogenase (lipoamide) beta, Acat1 - acetyl-coenzyme a acetyltransferase 1, Mvd - mevalonate (diphospho) decarboxylase, Acot4 - acyl-coa thioesterase 4, Ndufs1 - nadh dehydrogenase (ubiquinone) fe-s protein 1, Suclg2 - succinate-coenzyme a ligase, gdp-forming, beta subunit, Hmgcs1 - 3-hydroxy-3-methylglutaryl-coenzy…
GO:0006629	lipid metabolic process	2.25e-13	6.9e-11	2.41	18596	916	675	80	[Mgll - monoglyceride lipase, Mvd - mevalonate (diphospho) decarboxylase, Cyp51 - cytochrome p450, family 51, Acat1 - acetyl-coenzyme a acetyltransferase 1, Thnsl2 - threonine synthase-like 2 (bacterial), Ces2g - carboxylesterase 2g, Nr1h3 - nuclear receptor subfamily 1, group h, member 3, Nus1 - nuclear undecaprenyl pyrophosphate synthase 1 homolog (s. cerevisiae), Lipa - lysosomal acid lipase a…
GO:0019637	organophosphate metabolic process	3.49e-13	1.05e-10	2.74	18596	633	675	63	[Acat1 - acetyl-coenzyme a acetyltransferase 1, Mvd - mevalonate (diphospho) decarboxylase, Gnpda1 - glucosamine-6-phosphate deaminase 1, Nr1h3 - nuclear receptor subfamily 1, group h, member 3, Suclg2 - succinate-coenzyme a ligase, gdp-forming, beta subunit, Nus1 - nuclear undecaprenyl pyrophosphate synthase 1 homolog (s. cerevisiae), Hmgcs1 - 3-hydroxy-3-methylglutaryl-coenzyme a synthase 1, Pf…
GO:0010257	NADH dehydrogenase complex assembly	3.55e-13	1.05e-10	11.81	18596	35	675	15	[Ndufaf1 - nadh dehydrogenase (ubiquinone) 1 alpha subcomplex, assembly factor 1, Atp5sl - atp5s-like, Ndufa9 - nadh dehydrogenase (ubiquinone) 1 alpha subcomplex, 9, Ndufaf6 - nadh dehydrogenase (ubiquinone) complex i, assembly factor 6, Ndufs1 - nadh dehydrogenase (ubiquinone) fe-s protein 1, Ndufaf3 - nadh dehydrogenase (ubiquinone) 1 alpha subcomplex, assembly factor 3, Ndufa11 - nadh dehydro…
GO:0032981	mitochondrial respiratory chain complex I assembly	3.55e-13	1.02e-10	11.81	18596	35	675	15	[Atp5sl - atp5s-like, Ndufaf1 - nadh dehydrogenase (ubiquinone) 1 alpha subcomplex, assembly factor 1, Ndufa9 - nadh dehydrogenase (ubiquinone) 1 alpha subcomplex, 9, Ndufs1 - nadh dehydrogenase (ubiquinone) fe-s protein 1, Ndufaf6 - nadh dehydrogenase (ubiquinone) complex i, assembly factor 6, Ndufaf3 - nadh dehydrogenase (ubiquinone) 1 alpha subcomplex, assembly factor 3, Ndufa10 - nadh dehydro…
GO:0051188	cofactor biosynthetic process	4.75e-13	1.35e-10	5.25	18596	147	675	28	[Pdhb - pyruvate dehydrogenase (lipoamide) beta, Acat1 - acetyl-coenzyme a acetyltransferase 1, Ndufa9 - nadh dehydrogenase (ubiquinone) 1 alpha subcomplex, 9, Bdh2 - 3-hydroxybutyrate dehydrogenase, type 2, Fpgs - folylpolyglutamyl synthetase, Mthfd1 - methylenetetrahydrofolate dehydrogenase (nadp+ dependent), methenyltetrahydrofolate cyclohydrolase, formyltetrahydrofolate synthase, Pfkm - phosp…
GO:0044249	cellular biosynthetic process	6.77e-13	1.88e-10	2.05	18596	1424	675	106	[Mvd - mevalonate (diphospho) decarboxylase, Ndufa9 - nadh dehydrogenase (ubiquinone) 1 alpha subcomplex, 9, Gnpda1 - glucosamine-6-phosphate deaminase 1, Thnsl2 - threonine synthase-like 2 (bacterial), Mgme1 - mitochondrial genome maintainance exonuclease 1, Gatm - glycine amidinotransferase (l-arginine:glycine amidinotransferase), Nr1h3 - nuclear receptor subfamily 1, group h, member 3, Tufm - …
GO:0006091	generation of precursor metabolites and energy	9.66e-13	2.64e-10	4.62	18596	185	675	31	[Uqcrfs1 - ubiquinol-cytochrome c reductase, rieske iron-sulfur polypeptide 1, Acat1 - acetyl-coenzyme a acetyltransferase 1, Gnpda1 - glucosamine-6-phosphate deaminase 1, Ndufs1 - nadh dehydrogenase (ubiquinone) fe-s protein 1, Ndufa10 - nadh dehydrogenase (ubiquinone) 1 alpha subcomplex 10, Pfkm - phosphofructokinase, muscle, Fxn - frataxin, Gnmt - glycine n-methyltransferase, Lace1 - lactation…
GO:0006631	fatty acid metabolic process	1.7e-12	4.54e-10	3.78	18596	277	675	38	[Acadsb - acyl-coenzyme a dehydrogenase, short/branched chain, Mgll - monoglyceride lipase, Echdc3 - enoyl coenzyme a hydratase domain containing 3, Akr1c18 - aldo-keto reductase family 1, member c18, Acat1 - acetyl-coenzyme a acetyltransferase 1, Thnsl2 - threonine synthase-like 2 (bacterial), Acot4 - acyl-coa thioesterase 4, Fads2 - fatty acid desaturase 2, Cyp2d12 - cytochrome p450, family 2, …
GO:0009108	coenzyme biosynthetic process	3.44e-12	9.06e-10	5.98	18596	106	675	23	[Pcbd1 - pterin 4 alpha carbinolamine dehydratase/dimerization cofactor of hepatocyte nuclear factor 1 alpha (tcf1) 1, Ido2 - indoleamine 2,3-dioxygenase 2, Qdpr - quinoid dihydropteridine reductase, Acat1 - acetyl-coenzyme a acetyltransferase 1, Pdhb - pyruvate dehydrogenase (lipoamide) beta, Ndufa9 - nadh dehydrogenase (ubiquinone) 1 alpha subcomplex, 9, Adck3 - aarf domain containing kinase 3,…
GO:0006810	transport	9.07e-12	2.35e-09	1.67	18596	2695	675	163	[Slc10a5 - solute carrier family 10 (sodium/bile acid cotransporter family), member 5, Ptger3 - prostaglandin e receptor 3 (subtype ep3), Slc2a2 - solute carrier family 2 (facilitated glucose transporter), member 2, Clcn3 - chloride channel 3, Abca4 - atp-binding cassette, sub-family a (abc1), member 4, Slc5a11 - solute carrier family 5 (sodium/glucose cotransporter), member 11, Slc23a1 - solute …
GO:0009083	branched-chain amino acid catabolic process	9.48e-12	2.41e-09	18.37	18596	15	675	10	[Acadsb - acyl-coenzyme a dehydrogenase, short/branched chain, Auh - au rna binding protein/enoyl-coenzyme a hydratase, Acat1 - acetyl-coenzyme a acetyltransferase 1, Mccc2 - methylcrotonoyl-coenzyme a carboxylase 2 (beta), Hmgcl - 3-hydroxy-3-methylglutaryl-coenzyme a lyase, Ivd - isovaleryl coenzyme a dehydrogenase, Aldh6a1 - aldehyde dehydrogenase family 6, subfamily a1, Bckdha - branched chai…
GO:0015893	drug transport	9.72e-12	2.43e-09	5.22	18596	132	675	25	[Sfxn5 - sideroflexin 5, Folr1 - folate receptor 1 (adult), Slc46a1 - solute carrier family 46, member 1, Cubn - cubilin (intrinsic factor-cobalamin receptor), Slc22a2 - solute carrier family 22 (organic cation transporter), member 2, Slc22a1 - solute carrier family 22 (organic cation transporter), member 1, Slc5a6 - solute carrier family 5 (sodium-dependent vitamin transporter), member 6, Slc25a…
GO:0022904	respiratory electron transport chain	1.19e-11	2.92e-09	8.82	18596	50	675	16	[Ndufaf1 - nadh dehydrogenase (ubiquinone) 1 alpha subcomplex, assembly factor 1, Uqcrfs1 - ubiquinol-cytochrome c reductase, rieske iron-sulfur polypeptide 1, Ndufs1 - nadh dehydrogenase (ubiquinone) fe-s protein 1, Sdhd - succinate dehydrogenase complex, subunit d, integral membrane protein, Uqcr10 - ubiquinol-cytochrome c reductase, complex iii subunit x, Ndufa10 - nadh dehydrogenase (ubiquino…
GO:0022900	electron transport chain	2.34e-11	5.66e-09	8.48	18596	52	675	16	[Ndufaf1 - nadh dehydrogenase (ubiquinone) 1 alpha subcomplex, assembly factor 1, Uqcrfs1 - ubiquinol-cytochrome c reductase, rieske iron-sulfur polypeptide 1, Ndufs1 - nadh dehydrogenase (ubiquinone) fe-s protein 1, Sdhd - succinate dehydrogenase complex, subunit d, integral membrane protein, Uqcr10 - ubiquinol-cytochrome c reductase, complex iii subunit x, Ndufa10 - nadh dehydrogenase (ubiquino…
GO:1901575	organic substance catabolic process	2.81e-11	6.7e-09	2.1	18596	1139	675	87	[Mgll - monoglyceride lipase, Acat1 - acetyl-coenzyme a acetyltransferase 1, Thnsl2 - threonine synthase-like 2 (bacterial), Gnpda1 - glucosamine-6-phosphate deaminase 1, Ces2g - carboxylesterase 2g, Enpep - glutamyl aminopeptidase, Bckdha - branched chain ketoacid dehydrogenase e1, alpha polypeptide, Gcat - glycine c-acetyltransferase (2-amino-3-ketobutyrate-coenzyme a ligase), Bckdhb - branched…
GO:0016999	antibiotic metabolic process	3.87e-11	9.08e-09	5.9	18596	98	675	21	[Akr1c18 - aldo-keto reductase family 1, member c18, Pdhb - pyruvate dehydrogenase (lipoamide) beta, Hbb-bt - hemoglobin, beta adult t chain, Hao2 - hydroxyacid oxidase 2, Gnpda1 - glucosamine-6-phosphate deaminase 1, Sdhd - succinate dehydrogenase complex, subunit d, integral membrane protein, Suclg2 - succinate-coenzyme a ligase, gdp-forming, beta subunit, Akr7a5 - aldo-keto reductase family 7,…
GO:0046394	carboxylic acid biosynthetic process	5.41e-11	1.25e-08	3.87	18596	228	675	32	[Mgll - monoglyceride lipase, Thnsl2 - threonine synthase-like 2 (bacterial), Fads2 - fatty acid desaturase 2, Gatm - glycine amidinotransferase (l-arginine:glycine amidinotransferase), Nr1h3 - nuclear receptor subfamily 1, group h, member 3, Mthfd1 - methylenetetrahydrofolate dehydrogenase (nadp+ dependent), methenyltetrahydrofolate cyclohydrolase, formyltetrahydrofolate synthase, Pycrl - pyrrol…
GO:0009081	branched-chain amino acid metabolic process	5.74e-11	1.31e-08	16.21	18596	17	675	10	[Acadsb - acyl-coenzyme a dehydrogenase, short/branched chain, Auh - au rna binding protein/enoyl-coenzyme a hydratase, Acat1 - acetyl-coenzyme a acetyltransferase 1, Mccc2 - methylcrotonoyl-coenzyme a carboxylase 2 (beta), Hmgcl - 3-hydroxy-3-methylglutaryl-coenzyme a lyase, Ivd - isovaleryl coenzyme a dehydrogenase, Aldh6a1 - aldehyde dehydrogenase family 6, subfamily a1, Bckdha - branched chai…
GO:0016053	organic acid biosynthetic process	6.08e-11	1.36e-08	3.85	18596	229	675	32	[Mgll - monoglyceride lipase, Thnsl2 - threonine synthase-like 2 (bacterial), Fads2 - fatty acid desaturase 2, Gatm - glycine amidinotransferase (l-arginine:glycine amidinotransferase), Nr1h3 - nuclear receptor subfamily 1, group h, member 3, Mthfd1 - methylenetetrahydrofolate dehydrogenase (nadp+ dependent), methenyltetrahydrofolate cyclohydrolase, formyltetrahydrofolate synthase, Pycrl - pyrrol…
GO:0009056	catabolic process	8.08e-11	1.78e-08	1.96	18596	1379	675	98	[Gnpda1 - glucosamine-6-phosphate deaminase 1, Thnsl2 - threonine synthase-like 2 (bacterial), Ces2g - carboxylesterase 2g, Cyp2j5 - cytochrome p450, family 2, subfamily j, polypeptide 5, Atg10 - autophagy related 10, Pfkm - phosphofructokinase, muscle, Ankib1 - ankyrin repeat and ibr domain containing 1, Ace - angiotensin i converting enzyme (peptidyl-dipeptidase a) 1, Dpep1 - dipeptidase 1 (ren…
GO:1901565	organonitrogen compound catabolic process	8.09e-11	1.76e-08	2.64	18596	564	675	54	[Acat1 - acetyl-coenzyme a acetyltransferase 1, Thnsl2 - threonine synthase-like 2 (bacterial), Enpep - glutamyl aminopeptidase, Bckdha - branched chain ketoacid dehydrogenase e1, alpha polypeptide, Gcat - glycine c-acetyltransferase (2-amino-3-ketobutyrate-coenzyme a ligase), Bckdhb - branched chain ketoacid dehydrogenase e1, beta polypeptide, Bcat2 - branched chain aminotransferase 2, mitochond…
GO:0006807	nitrogen compound metabolic process	1.15e-10	2.47e-08	1.42	18596	4799	675	248	[Thnsl2 - threonine synthase-like 2 (bacterial), Ntrk3 - neurotrophic tyrosine kinase, receptor, type 3, Nus1 - nuclear undecaprenyl pyrophosphate synthase 1 homolog (s. cerevisiae), Suclg2 - succinate-coenzyme a ligase, gdp-forming, beta subunit, Atg10 - autophagy related 10, Cml1 - camello-like 1, Hmgcs1 - 3-hydroxy-3-methylglutaryl-coenzyme a synthase 1, Ace - angiotensin i converting enzyme (…
GO:0051234	establishment of localization	1.33e-10	2.81e-08	1.6	18596	2833	675	165	[Slc10a5 - solute carrier family 10 (sodium/bile acid cotransporter family), member 5, Ptger3 - prostaglandin e receptor 3 (subtype ep3), Slc2a2 - solute carrier family 2 (facilitated glucose transporter), member 2, Clcn3 - chloride channel 3, Abca4 - atp-binding cassette, sub-family a (abc1), member 4, Slc5a11 - solute carrier family 5 (sodium/glucose cotransporter), member 11, Slc23a1 - solute …
GO:1901566	organonitrogen compound biosynthetic process	2.44e-10	5.1e-08	2.44	18596	667	675	59	[Acat1 - acetyl-coenzyme a acetyltransferase 1, Gatm - glycine amidinotransferase (l-arginine:glycine amidinotransferase), Fpgs - folylpolyglutamyl synthetase, Tufm - tu translation elongation factor, mitochondrial, Bcat2 - branched chain aminotransferase 2, mitochondrial, Fxn - frataxin, Pfkm - phosphofructokinase, muscle, Aasdhppt - aminoadipate-semialdehyde dehydrogenase-phosphopantetheinyl tr…
GO:0098656	anion transmembrane transport	3.12e-10	6.41e-08	4.47	18596	154	675	25	[Slc23a1 - solute carrier family 23 (nucleobase transporters), member 1, Clcn3 - chloride channel 3, Slc46a1 - solute carrier family 46, member 1, Folr1 - folate receptor 1 (adult), Slc22a2 - solute carrier family 22 (organic cation transporter), member 2, Slc5a6 - solute carrier family 5 (sodium-dependent vitamin transporter), member 6, Slc25a15 - solute carrier family 25 (mitochondrial carrier …
GO:0006084	acetyl-CoA metabolic process	3.73e-10	7.56e-08	12.12	18596	25	675	11	[Mvd - mevalonate (diphospho) decarboxylase, Pdhb - pyruvate dehydrogenase (lipoamide) beta, Acat1 - acetyl-coenzyme a acetyltransferase 1, Dlat - dihydrolipoamide s-acetyltransferase (e2 component of pyruvate dehydrogenase complex), Acaca - acetyl-coenzyme a carboxylase alpha, Nudt7 - nudix (nucleoside diphosphate linked moiety x)-type motif 7, Mpc1 - mitochondrial pyruvate carrier 1, Acss1 - ac…
GO:1901362	organic cyclic compound biosynthetic process	5.47e-10	1.09e-07	2.39	18596	681	675	59	[Cyp51 - cytochrome p450, family 51, Acat1 - acetyl-coenzyme a acetyltransferase 1, Mvd - mevalonate (diphospho) decarboxylase, Gnpda1 - glucosamine-6-phosphate deaminase 1, Fpgs - folylpolyglutamyl synthetase, Hmgcs1 - 3-hydroxy-3-methylglutaryl-coenzyme a synthase 1, Fxn - frataxin, Pfkm - phosphofructokinase, muscle, Lin52 - lin-52 homolog (c. elegans), Dpys - dihydropyrimidinase, Ppp1r1b - pr…
GO:0006793	phosphorus metabolic process	7.26e-10	1.43e-07	1.9	18596	1395	675	96	[Ppm1k - protein phosphatase 1k (pp2c domain containing), Il15 - interleukin 15, Acat1 - acetyl-coenzyme a acetyltransferase 1, Mvd - mevalonate (diphospho) decarboxylase, Thnsl2 - threonine synthase-like 2 (bacterial), Gnpda1 - glucosamine-6-phosphate deaminase 1, Nr1h3 - nuclear receptor subfamily 1, group h, member 3, Ntrk3 - neurotrophic tyrosine kinase, receptor, type 3, Nus1 - nuclear undec…
GO:0006796	phosphate-containing compound metabolic process	8.23e-10	1.6e-07	1.9	18596	1378	675	95	[Ppm1k - protein phosphatase 1k (pp2c domain containing), Il15 - interleukin 15, Acat1 - acetyl-coenzyme a acetyltransferase 1, Mvd - mevalonate (diphospho) decarboxylase, Thnsl2 - threonine synthase-like 2 (bacterial), Gnpda1 - glucosamine-6-phosphate deaminase 1, Nr1h3 - nuclear receptor subfamily 1, group h, member 3, Ntrk3 - neurotrophic tyrosine kinase, receptor, type 3, Nus1 - nuclear undec…
GO:0006730	one-carbon metabolic process	8.37e-10	1.61e-07	10.02	18596	33	675	12	[Car12 - carbonic anyhydrase 12, Car5a - carbonic anhydrase 5a, mitochondrial, Gnmt - glycine n-methyltransferase, Sfxn1 - sideroflexin 1, Dmgdh - dimethylglycine dehydrogenase precursor, Shmt2 - serine hydroxymethyltransferase 2 (mitochondrial), Car4 - carbonic anhydrase 4, Mthfd1 - methylenetetrahydrofolate dehydrogenase (nadp+ dependent), methenyltetrahydrofolate cyclohydrolase, formyltetrahyd…
GO:0044255	cellular lipid metabolic process	1.33e-09	2.52e-07	2.33	18596	697	675	59	[Mgll - monoglyceride lipase, Acat1 - acetyl-coenzyme a acetyltransferase 1, Mvd - mevalonate (diphospho) decarboxylase, Thnsl2 - threonine synthase-like 2 (bacterial), Nr1h3 - nuclear receptor subfamily 1, group h, member 3, Nus1 - nuclear undecaprenyl pyrophosphate synthase 1 homolog (s. cerevisiae), Lipa - lysosomal acid lipase a, Hmgcs1 - 3-hydroxy-3-methylglutaryl-coenzyme a synthase 1, Ivd …
GO:0051179	localization	1.52e-09	2.86e-07	1.51	18596	3297	675	181	[Slc10a5 - solute carrier family 10 (sodium/bile acid cotransporter family), member 5, Slc2a2 - solute carrier family 2 (facilitated glucose transporter), member 2, Ptger3 - prostaglandin e receptor 3 (subtype ep3), Slc23a1 - solute carrier family 23 (nucleobase transporters), member 1, Abca4 - atp-binding cassette, sub-family a (abc1), member 4, Clcn3 - chloride channel 3, Slc5a11 - solute carri…
GO:0044248	cellular catabolic process	3.37e-09	6.24e-07	1.93	18596	1213	675	85	[Mgll - monoglyceride lipase, Acat1 - acetyl-coenzyme a acetyltransferase 1, Thnsl2 - threonine synthase-like 2 (bacterial), Gnpda1 - glucosamine-6-phosphate deaminase 1, Cyp2j5 - cytochrome p450, family 2, subfamily j, polypeptide 5, Enpep - glutamyl aminopeptidase, Bckdha - branched chain ketoacid dehydrogenase e1, alpha polypeptide, Gcat - glycine c-acetyltransferase (2-amino-3-ketobutyrate-co…
GO:1901615	organic hydroxy compound metabolic process	3.52e-09	6.44e-07	2.97	18596	343	675	37	[Akr1c18 - aldo-keto reductase family 1, member c18, Cyp51 - cytochrome p450, family 51, Mvd - mevalonate (diphospho) decarboxylase, Cubn - cubilin (intrinsic factor-cobalamin receptor), Nus1 - nuclear undecaprenyl pyrophosphate synthase 1 homolog (s. cerevisiae), Lipa - lysosomal acid lipase a, Hmgcs1 - 3-hydroxy-3-methylglutaryl-coenzyme a synthase 1, Sord - sorbitol dehydrogenase, Dhcr24 - 24-…
GO:1901360	organic cyclic compound metabolic process	4.8e-09	8.68e-07	1.64	18596	2199	675	131	[Cyp51 - cytochrome p450, family 51, Mvd - mevalonate (diphospho) decarboxylase, Gnpda1 - glucosamine-6-phosphate deaminase 1, Mgme1 - mitochondrial genome maintainance exonuclease 1, Suclg2 - succinate-coenzyme a ligase, gdp-forming, beta subunit, Hmgcs1 - 3-hydroxy-3-methylglutaryl-coenzyme a synthase 1, Pfkm - phosphofructokinase, muscle, A1cf - apobec1 complementation factor, Pgk1 - phosphogl…
GO:0034220	ion transmembrane transport	7.51e-09	1.34e-06	2.5	18596	517	675	47	[Nnt - nicotinamide nucleotide transhydrogenase, Slc25a23 - solute carrier family 25 (mitochondrial carrier; phosphate carrier), member 23, Trpm6 - transient receptor potential cation channel, subfamily m, member 6, Clcn3 - chloride channel 3, Slc23a1 - solute carrier family 23 (nucleobase transporters), member 1, Slc46a1 - solute carrier family 46, member 1, Folr1 - folate receptor 1 (adult), Sl…
GO:0051181	cofactor transport	7.55e-09	1.33e-06	8.48	18596	39	675	12	[Slc25a19 - solute carrier family 25 (mitochondrial thiamine pyrophosphate carrier), member 19, Slc23a1 - solute carrier family 23 (nucleobase transporters), member 1, Slc46a1 - solute carrier family 46, member 1, Folr1 - folate receptor 1 (adult), Slc44a4 - solute carrier family 44, member 4, Cubn - cubilin (intrinsic factor-cobalamin receptor), Lrp2 - low density lipoprotein receptor-related pr…
GO:0006733	oxidoreduction coenzyme metabolic process	1.1e-08	1.92e-06	5.11	18596	97	675	18	[Nnt - nicotinamide nucleotide transhydrogenase, Ido2 - indoleamine 2,3-dioxygenase 2, Fdx1 - ferredoxin 1, Pdhb - pyruvate dehydrogenase (lipoamide) beta, Ndufa9 - nadh dehydrogenase (ubiquinone) 1 alpha subcomplex, 9, Adck3 - aarf domain containing kinase 3, Nadk2 - nad kinase 2, mitochondrial, Pdha1 - pyruvate dehydrogenase e1 alpha 1, Pfkm - phosphofructokinase, muscle, Dlat - dihydrolipoamid…
GO:0006575	cellular modified amino acid metabolic process	1.7e-08	2.93e-06	4.12	18596	147	675	22	[Folr1 - folate receptor 1 (adult), Gatm - glycine amidinotransferase (l-arginine:glycine amidinotransferase), Mthfd1 - methylenetetrahydrofolate dehydrogenase (nadp+ dependent), methenyltetrahydrofolate cyclohydrolase, formyltetrahydrofolate synthase, Fpgs - folylpolyglutamyl synthetase, Gnmt - glycine n-methyltransferase, Slc22a4 - solute carrier family 22 (organic cation transporter), member 4…
GO:0072524	pyridine-containing compound metabolic process	1.78e-08	3.04e-06	5.26	18596	89	675	17	[Nnt - nicotinamide nucleotide transhydrogenase, Ido2 - indoleamine 2,3-dioxygenase 2, Fdx1 - ferredoxin 1, Pdhb - pyruvate dehydrogenase (lipoamide) beta, Nadk2 - nad kinase 2, mitochondrial, Pdha1 - pyruvate dehydrogenase e1 alpha 1, Pfkm - phosphofructokinase, muscle, Dlat - dihydrolipoamide s-acetyltransferase (e2 component of pyruvate dehydrogenase complex), Idh3a - isocitrate dehydrogenase …
GO:1905039	carboxylic acid transmembrane transport	1.78e-08	3.01e-06	5.26	18596	89	675	17	[Slc23a1 - solute carrier family 23 (nucleobase transporters), member 1, Slc46a1 - solute carrier family 46, member 1, Folr1 - folate receptor 1 (adult), Slc22a2 - solute carrier family 22 (organic cation transporter), member 2, Slc5a6 - solute carrier family 5 (sodium-dependent vitamin transporter), member 6, Slc25a15 - solute carrier family 25 (mitochondrial carrier ornithine transporter), memb…
GO:0034033	purine nucleoside bisphosphate biosynthetic process	1.79e-08	2.99e-06	10.2	18596	27	675	10	[Pdhb - pyruvate dehydrogenase (lipoamide) beta, Acat1 - acetyl-coenzyme a acetyltransferase 1, Dlat - dihydrolipoamide s-acetyltransferase (e2 component of pyruvate dehydrogenase complex), Papss2 - 3'-phosphoadenosine 5'-phosphosulfate synthase 2, Mpc1 - mitochondrial pyruvate carrier 1, Gcdh - glutaryl-coenzyme a dehydrogenase, Papss1 - 3'-phosphoadenosine 5'-phosphosulfate synthase 1, Acss1 - …
GO:0034030	ribonucleoside bisphosphate biosynthetic process	1.79e-08	2.96e-06	10.2	18596	27	675	10	[Pdhb - pyruvate dehydrogenase (lipoamide) beta, Acat1 - acetyl-coenzyme a acetyltransferase 1, Dlat - dihydrolipoamide s-acetyltransferase (e2 component of pyruvate dehydrogenase complex), Papss2 - 3'-phosphoadenosine 5'-phosphosulfate synthase 2, Mpc1 - mitochondrial pyruvate carrier 1, Gcdh - glutaryl-coenzyme a dehydrogenase, Papss1 - 3'-phosphoadenosine 5'-phosphosulfate synthase 1, Acss1 - …
GO:0033866	nucleoside bisphosphate biosynthetic process	1.79e-08	2.92e-06	10.2	18596	27	675	10	[Acat1 - acetyl-coenzyme a acetyltransferase 1, Pdhb - pyruvate dehydrogenase (lipoamide) beta, Dlat - dihydrolipoamide s-acetyltransferase (e2 component of pyruvate dehydrogenase complex), Papss2 - 3'-phosphoadenosine 5'-phosphosulfate synthase 2, Mpc1 - mitochondrial pyruvate carrier 1, Gcdh - glutaryl-coenzyme a dehydrogenase, Papss1 - 3'-phosphoadenosine 5'-phosphosulfate synthase 1, Acss1 - …
GO:1903825	organic acid transmembrane transport	2.13e-08	3.43e-06	5.2	18596	90	675	17	[Slc23a1 - solute carrier family 23 (nucleobase transporters), member 1, Slc46a1 - solute carrier family 46, member 1, Folr1 - folate receptor 1 (adult), Slc22a2 - solute carrier family 22 (organic cation transporter), member 2, Slc25a15 - solute carrier family 25 (mitochondrial carrier ornithine transporter), member 15, Slc5a6 - solute carrier family 5 (sodium-dependent vitamin transporter), mem…
GO:0006812	cation transport	2.9e-08	4.63e-06	2.3	18596	611	675	51	[Slc10a5 - solute carrier family 10 (sodium/bile acid cotransporter family), member 5, Slc25a23 - solute carrier family 25 (mitochondrial carrier; phosphate carrier), member 23, Slc5a11 - solute carrier family 5 (sodium/glucose cotransporter), member 11, Slc23a1 - solute carrier family 23 (nucleobase transporters), member 1, Clcn3 - chloride channel 3, Mmgt1 - membrane magnesium transporter 1, Sl…
GO:0015980	energy derivation by oxidation of organic compounds	3e-08	4.74e-06	5.09	18596	92	675	17	[Ppp1r1a - protein phosphatase 1, regulatory (inhibitor) subunit 1a, Ndufs1 - nadh dehydrogenase (ubiquinone) fe-s protein 1, Kl - klotho, Uqcr10 - ubiquinol-cytochrome c reductase, complex iii subunit x, Cox5b - cytochrome c oxidase subunit vb, Cox5a - cytochrome c oxidase subunit va, Cycs - cytochrome c, somatic, Gnmt - glycine n-methyltransferase, Fxn - frataxin, Pfkm - phosphofructokinase, mu…
GO:0006099	tricarboxylic acid cycle	3.38e-08	5.28e-06	11.27	18596	22	675	9	[Pdhb - pyruvate dehydrogenase (lipoamide) beta, Idh3a - isocitrate dehydrogenase 3 (nad+) alpha, Dlat - dihydrolipoamide s-acetyltransferase (e2 component of pyruvate dehydrogenase complex), Aco1 - aconitase 1, Sdhd - succinate dehydrogenase complex, subunit d, integral membrane protein, Ndufs4 - nadh dehydrogenase (ubiquinone) fe-s protein 4, Dlst - dihydrolipoamide s-succinyltransferase (e2 co…
GO:0009072	aromatic amino acid family metabolic process	3.98e-08	6.16e-06	9.5	18596	29	675	10	[Pah - phenylalanine hydroxylase, Pcbd1 - pterin 4 alpha carbinolamine dehydratase/dimerization cofactor of hepatocyte nuclear factor 1 alpha (tcf1) 1, Hgd - homogentisate 1, 2-dioxygenase, Ido2 - indoleamine 2,3-dioxygenase 2, Qdpr - quinoid dihydropteridine reductase, Ttc36 - tetratricopeptide repeat domain 36, Uroc1 - urocanase domain containing 1, Acmsd - amino carboxymuconate semialdehyde de…
GO:0046496	nicotinamide nucleotide metabolic process	4.09e-08	6.26e-06	5.31	18596	83	675	16	[Nnt - nicotinamide nucleotide transhydrogenase, Ido2 - indoleamine 2,3-dioxygenase 2, Fdx1 - ferredoxin 1, Pdhb - pyruvate dehydrogenase (lipoamide) beta, Nadk2 - nad kinase 2, mitochondrial, Pdha1 - pyruvate dehydrogenase e1 alpha 1, Pfkm - phosphofructokinase, muscle, Idh3a - isocitrate dehydrogenase 3 (nad+) alpha, Dlat - dihydrolipoamide s-acetyltransferase (e2 component of pyruvate dehydrog…
GO:0034641	cellular nitrogen compound metabolic process	4.82e-08	7.31e-06	1.58	18596	2307	675	132	[Mvd - mevalonate (diphospho) decarboxylase, Gnpda1 - glucosamine-6-phosphate deaminase 1, Mgme1 - mitochondrial genome maintainance exonuclease 1, Tufm - tu translation elongation factor, mitochondrial, Suclg2 - succinate-coenzyme a ligase, gdp-forming, beta subunit, Cml1 - camello-like 1, Hmgcs1 - 3-hydroxy-3-methylglutaryl-coenzyme a synthase 1, Pfkm - phosphofructokinase, muscle, A1cf - apobe…
GO:0019362	pyridine nucleotide metabolic process	4.88e-08	7.33e-06	5.25	18596	84	675	16	[Nnt - nicotinamide nucleotide transhydrogenase, Ido2 - indoleamine 2,3-dioxygenase 2, Fdx1 - ferredoxin 1, Pdhb - pyruvate dehydrogenase (lipoamide) beta, Nadk2 - nad kinase 2, mitochondrial, Pdha1 - pyruvate dehydrogenase e1 alpha 1, Pfkm - phosphofructokinase, muscle, Dlat - dihydrolipoamide s-acetyltransferase (e2 component of pyruvate dehydrogenase complex), Idh3a - isocitrate dehydrogenase …
GO:0071616	acyl-CoA biosynthetic process	5.26e-08	7.82e-06	12.96	18596	17	675	8	[Acat1 - acetyl-coenzyme a acetyltransferase 1, Pdhb - pyruvate dehydrogenase (lipoamide) beta, Dlat - dihydrolipoamide s-acetyltransferase (e2 component of pyruvate dehydrogenase complex), Mpc1 - mitochondrial pyruvate carrier 1, Gcdh - glutaryl-coenzyme a dehydrogenase, Acss1 - acyl-coa synthetase short-chain family member 1, Pdha1 - pyruvate dehydrogenase e1 alpha 1, Dld - dihydrolipoamide deh…
GO:0035384	thioester biosynthetic process	5.26e-08	7.74e-06	12.96	18596	17	675	8	[Acat1 - acetyl-coenzyme a acetyltransferase 1, Pdhb - pyruvate dehydrogenase (lipoamide) beta, Dlat - dihydrolipoamide s-acetyltransferase (e2 component of pyruvate dehydrogenase complex), Mpc1 - mitochondrial pyruvate carrier 1, Gcdh - glutaryl-coenzyme a dehydrogenase, Acss1 - acyl-coa synthetase short-chain family member 1, Pdha1 - pyruvate dehydrogenase e1 alpha 1, Dld - dihydrolipoamide deh…
GO:0006101	citrate metabolic process	5.37e-08	7.82e-06	10.78	18596	23	675	9	[Pdhb - pyruvate dehydrogenase (lipoamide) beta, Dlat - dihydrolipoamide s-acetyltransferase (e2 component of pyruvate dehydrogenase complex), Idh3a - isocitrate dehydrogenase 3 (nad+) alpha, Aco1 - aconitase 1, Sdhd - succinate dehydrogenase complex, subunit d, integral membrane protein, Dlst - dihydrolipoamide s-succinyltransferase (e2 component of 2-oxo-glutarate complex), Ndufs4 - nadh dehydr…
GO:0015718	monocarboxylic acid transport	5.41e-08	7.8e-06	4.63	18596	107	675	18	[Slc10a5 - solute carrier family 10 (sodium/bile acid cotransporter family), member 5, Slc16a14 - solute carrier family 16 (monocarboxylic acid transporters), member 14, Slc51b - solute carrier family 51, beta subunit, Slc22a22 - solute carrier family 22 (organic cation transporter), member 22, Slc5a6 - solute carrier family 5 (sodium-dependent vitamin transporter), member 6, Acsl3 - acyl-coa syn…
GO:0051180	vitamin transport	5.78e-08	8.26e-06	9.18	18596	30	675	10	[Slc2a2 - solute carrier family 2 (facilitated glucose transporter), member 2, Slc22a13 - solute carrier family 22 (organic cation transporter), member 13, Slc23a1 - solute carrier family 23 (nucleobase transporters), member 1, Slc46a1 - solute carrier family 46, member 1, Folr1 - folate receptor 1 (adult), Cubn - cubilin (intrinsic factor-cobalamin receptor), Lrp2 - low density lipoprotein recep…
GO:0071702	organic substance transport	6.09e-08	8.63e-06	1.75	18596	1460	675	93	[Slc10a5 - solute carrier family 10 (sodium/bile acid cotransporter family), member 5, Slc2a2 - solute carrier family 2 (facilitated glucose transporter), member 2, Ptger3 - prostaglandin e receptor 3 (subtype ep3), Slc25a23 - solute carrier family 25 (mitochondrial carrier; phosphate carrier), member 23, Sfxn5 - sideroflexin 5, Slc23a1 - solute carrier family 23 (nucleobase transporters), member…
GO:0006855	drug transmembrane transport	8.13e-08	1.14e-05	5.84	18596	66	675	14	[Abcc6 - atp-binding cassette, sub-family c (cftr/mrp), member 6, Slc46a1 - solute carrier family 46, member 1, Folr1 - folate receptor 1 (adult), Slc22a2 - solute carrier family 22 (organic cation transporter), member 2, Slc25a15 - solute carrier family 25 (mitochondrial carrier ornithine transporter), member 15, Slc5a6 - solute carrier family 5 (sodium-dependent vitamin transporter), member 6, …
GO:0042558	pteridine-containing compound metabolic process	8.32e-08	1.16e-05	10.33	18596	24	675	9	[Pcbd1 - pterin 4 alpha carbinolamine dehydratase/dimerization cofactor of hepatocyte nuclear factor 1 alpha (tcf1) 1, Qdpr - quinoid dihydropteridine reductase, Dmgdh - dimethylglycine dehydrogenase precursor, Folr1 - folate receptor 1 (adult), Shmt2 - serine hydroxymethyltransferase 2 (mitochondrial), Mthfd1 - methylenetetrahydrofolate dehydrogenase (nadp+ dependent), methenyltetrahydrofolate c…
GO:0006085	acetyl-CoA biosynthetic process	1.14e-07	1.57e-05	14.83	18596	13	675	7	[Acat1 - acetyl-coenzyme a acetyltransferase 1, Pdhb - pyruvate dehydrogenase (lipoamide) beta, Dlat - dihydrolipoamide s-acetyltransferase (e2 component of pyruvate dehydrogenase complex), Mpc1 - mitochondrial pyruvate carrier 1, Acss1 - acyl-coa synthetase short-chain family member 1, Pdha1 - pyruvate dehydrogenase e1 alpha 1, Dld - dihydrolipoamide dehydrogenase]
GO:1990542	mitochondrial transmembrane transport	1.21e-07	1.65e-05	5.67	18596	68	675	14	[Slc25a23 - solute carrier family 25 (mitochondrial carrier; phosphate carrier), member 23, Mcur1 - mitochondrial calcium uniporter regulator 1, Sfxn5 - sideroflexin 5, Sfxn1 - sideroflexin 1, Dnajc15 - dnaj (hsp40) homolog, subfamily c, member 15, Tomm40l - translocase of outer mitochondrial membrane 40 homolog-like (yeast), Slc25a15 - solute carrier family 25 (mitochondrial carrier ornithine tr…
GO:0072350	tricarboxylic acid metabolic process	1.26e-07	1.7e-05	9.92	18596	25	675	9	[Pdhb - pyruvate dehydrogenase (lipoamide) beta, Dlat - dihydrolipoamide s-acetyltransferase (e2 component of pyruvate dehydrogenase complex), Idh3a - isocitrate dehydrogenase 3 (nad+) alpha, Sdhd - succinate dehydrogenase complex, subunit d, integral membrane protein, Aco1 - aconitase 1, Dlst - dihydrolipoamide s-succinyltransferase (e2 component of 2-oxo-glutarate complex), Ndufs4 - nadh dehydr…
GO:1901293	nucleoside phosphate biosynthetic process	1.27e-07	1.7e-05	3.7	18596	164	675	22	[Ido2 - indoleamine 2,3-dioxygenase 2, Pdhb - pyruvate dehydrogenase (lipoamide) beta, Acat1 - acetyl-coenzyme a acetyltransferase 1, Nadk2 - nad kinase 2, mitochondrial, Mthfd1 - methylenetetrahydrofolate dehydrogenase (nadp+ dependent), methenyltetrahydrofolate cyclohydrolase, formyltetrahydrofolate synthase, Atp5e - atp synthase, h+ transporting, mitochondrial f1 complex, epsilon subunit, Adss…
GO:0006066	alcohol metabolic process	1.97e-07	2.62e-05	3.18	18596	225	675	26	[Akr1c18 - aldo-keto reductase family 1, member c18, Cyp51 - cytochrome p450, family 51, Mvd - mevalonate (diphospho) decarboxylase, Cubn - cubilin (intrinsic factor-cobalamin receptor), Nus1 - nuclear undecaprenyl pyrophosphate synthase 1 homolog (s. cerevisiae), Sord - sorbitol dehydrogenase, Hmgcs1 - 3-hydroxy-3-methylglutaryl-coenzyme a synthase 1, Dhcr24 - 24-dehydrocholesterol reductase, Eb…
GO:0008610	lipid biosynthetic process	2.42e-07	3.18e-05	2.65	18596	353	675	34	[Mgll - monoglyceride lipase, Akr1c18 - aldo-keto reductase family 1, member c18, Cyp51 - cytochrome p450, family 51, Mvd - mevalonate (diphospho) decarboxylase, Thnsl2 - threonine synthase-like 2 (bacterial), Fads2 - fatty acid desaturase 2, Dhrs11 - dehydrogenase/reductase (sdr family) member 11, Nr1h3 - nuclear receptor subfamily 1, group h, member 3, Nus1 - nuclear undecaprenyl pyrophosphate …
GO:0016042	lipid catabolic process	2.56e-07	3.34e-05	3.14	18596	228	675	26	[Mgll - monoglyceride lipase, Akr1c18 - aldo-keto reductase family 1, member c18, Acat1 - acetyl-coenzyme a acetyltransferase 1, Galc - galactosylceramidase, Ces2g - carboxylesterase 2g, Bdh2 - 3-hydroxybutyrate dehydrogenase, type 2, Lipa - lysosomal acid lipase a, Ivd - isovaleryl coenzyme a dehydrogenase, Nudt7 - nudix (nucleoside diphosphate linked moiety x)-type motif 7, Ces2e - carboxyleste…
GO:0045333	cellular respiration	2.65e-07	3.43e-05	7.05	18596	43	675	11	[1110058L19Rik - riken cdna 1110058l19 gene, Fxn - frataxin, Lace1 - lactation elevated 1, Uqcrb - ubiquinol-cytochrome c reductase binding protein, Ndufs1 - nadh dehydrogenase (ubiquinone) fe-s protein 1, Uqcr10 - ubiquinol-cytochrome c reductase, complex iii subunit x, Cox5b - cytochrome c oxidase subunit vb, Ndufs4 - nadh dehydrogenase (ubiquinone) fe-s protein 4, Cox5a - cytochrome c oxidase …
GO:0006633	fatty acid biosynthetic process	3.1e-07	3.98e-05	4.92	18596	84	675	15	[Prkaa2 - protein kinase, amp-activated, alpha 2 catalytic subunit, Mgll - monoglyceride lipase, Thnsl2 - threonine synthase-like 2 (bacterial), Fads2 - fatty acid desaturase 2, Nr1h3 - nuclear receptor subfamily 1, group h, member 3, Acsm5 - acyl-coa synthetase medium-chain family member 5, Acsl3 - acyl-coa synthetase long-chain family member 3, Abhd3 - abhydrolase domain containing 3, Acsf3 - a…
GO:0009165	nucleotide biosynthetic process	3.18e-07	4.05e-05	3.64	18596	159	675	21	[Ido2 - indoleamine 2,3-dioxygenase 2, Pdhb - pyruvate dehydrogenase (lipoamide) beta, Acat1 - acetyl-coenzyme a acetyltransferase 1, Nadk2 - nad kinase 2, mitochondrial, Mthfd1 - methylenetetrahydrofolate dehydrogenase (nadp+ dependent), methenyltetrahydrofolate cyclohydrolase, formyltetrahydrofolate synthase, Adssl1 - adenylosuccinate synthetase like 1, Atp5e - atp synthase, h+ transporting, mi…
GO:0072337	modified amino acid transport	3.87e-07	4.88e-05	10.5	18596	21	675	8	[Slc22a4 - solute carrier family 22 (organic cation transporter), member 4, Slc46a1 - solute carrier family 46, member 1, Folr1 - folate receptor 1 (adult), Slc16a12 - solute carrier family 16 (monocarboxylic acid transporters), member 12, Lrp2 - low density lipoprotein receptor-related protein 2, Slc5a6 - solute carrier family 5 (sodium-dependent vitamin transporter), member 6, Slc3a1 - solute c…
GO:0072330	monocarboxylic acid biosynthetic process	4.65e-07	5.82e-05	3.7	18596	149	675	20	[Prkaa2 - protein kinase, amp-activated, alpha 2 catalytic subunit, Mgll - monoglyceride lipase, Thnsl2 - threonine synthase-like 2 (bacterial), Fads2 - fatty acid desaturase 2, Nr1h3 - nuclear receptor subfamily 1, group h, member 3, Acsm5 - acyl-coa synthetase medium-chain family member 5, Acsl3 - acyl-coa synthetase long-chain family member 3, Abhd3 - abhydrolase domain containing 3, Abat - 4-…
GO:0006725	cellular aromatic compound metabolic process	4.69e-07	5.82e-05	1.57	18596	2013	675	115	[Mvd - mevalonate (diphospho) decarboxylase, Gnpda1 - glucosamine-6-phosphate deaminase 1, Mgme1 - mitochondrial genome maintainance exonuclease 1, Suclg2 - succinate-coenzyme a ligase, gdp-forming, beta subunit, Hmgcs1 - 3-hydroxy-3-methylglutaryl-coenzyme a synthase 1, Pfkm - phosphofructokinase, muscle, A1cf - apobec1 complementation factor, Pgk1 - phosphoglycerate kinase 1, Mmachc - methylmal…
GO:0090407	organophosphate biosynthetic process	5.91e-07	7.26e-05	2.69	18596	317	675	31	[Acat1 - acetyl-coenzyme a acetyltransferase 1, Pdhb - pyruvate dehydrogenase (lipoamide) beta, Mvd - mevalonate (diphospho) decarboxylase, Mthfd1 - methylenetetrahydrofolate dehydrogenase (nadp+ dependent), methenyltetrahydrofolate cyclohydrolase, formyltetrahydrofolate synthase, Nus1 - nuclear undecaprenyl pyrophosphate synthase 1 homolog (s. cerevisiae), Hmgcs1 - 3-hydroxy-3-methylglutaryl-coe…
GO:0008652	cellular amino acid biosynthetic process	7.03e-07	8.57e-05	6.45	18596	47	675	11	[Pah - phenylalanine hydroxylase, Aasdhppt - aminoadipate-semialdehyde dehydrogenase-phosphopantetheinyl transferase, Gatm - glycine amidinotransferase (l-arginine:glycine amidinotransferase), Shmt2 - serine hydroxymethyltransferase 2 (mitochondrial), Bhmt2 - betaine-homocysteine methyltransferase 2, Mthfd1 - methylenetetrahydrofolate dehydrogenase (nadp+ dependent), methenyltetrahydrofolate cycl…
GO:0065008	regulation of biological quality	1.04e-06	0.000126	1.41	18596	3264	675	167	[Ptger3 - prostaglandin e receptor 3 (subtype ep3), Abca4 - atp-binding cassette, sub-family a (abc1), member 4, Clcn3 - chloride channel 3, Tmem64 - transmembrane protein 64, Gatm - glycine amidinotransferase (l-arginine:glycine amidinotransferase), Lin7a - lin-7 homolog a (c. elegans), Nr1h3 - nuclear receptor subfamily 1, group h, member 3, Slc22a2 - solute carrier family 22 (organic cation tr…
GO:0072522	purine-containing compound biosynthetic process	1.09e-06	0.000131	3.81	18596	130	675	18	[Pdhb - pyruvate dehydrogenase (lipoamide) beta, Acat1 - acetyl-coenzyme a acetyltransferase 1, Mthfd1 - methylenetetrahydrofolate dehydrogenase (nadp+ dependent), methenyltetrahydrofolate cyclohydrolase, formyltetrahydrofolate synthase, Atp5e - atp synthase, h+ transporting, mitochondrial f1 complex, epsilon subunit, Adssl1 - adenylosuccinate synthetase like 1, Pdha1 - pyruvate dehydrogenase e1 …
GO:0006086	acetyl-CoA biosynthetic process from pyruvate	1.23e-06	0.000146	19.68	18596	7	675	5	[Pdhb - pyruvate dehydrogenase (lipoamide) beta, Dlat - dihydrolipoamide s-acetyltransferase (e2 component of pyruvate dehydrogenase complex), Mpc1 - mitochondrial pyruvate carrier 1, Pdha1 - pyruvate dehydrogenase e1 alpha 1, Dld - dihydrolipoamide dehydrogenase]
GO:0061732	mitochondrial acetyl-CoA biosynthetic process from pyruvate	1.23e-06	0.000145	19.68	18596	7	675	5	[Pdhb - pyruvate dehydrogenase (lipoamide) beta, Dlat - dihydrolipoamide s-acetyltransferase (e2 component of pyruvate dehydrogenase complex), Mpc1 - mitochondrial pyruvate carrier 1, Pdha1 - pyruvate dehydrogenase e1 alpha 1, Dld - dihydrolipoamide dehydrogenase]
GO:0044272	sulfur compound biosynthetic process	1.34e-06	0.000157	5.51	18596	60	675	12	[Pdhb - pyruvate dehydrogenase (lipoamide) beta, Acat1 - acetyl-coenzyme a acetyltransferase 1, Dlat - dihydrolipoamide s-acetyltransferase (e2 component of pyruvate dehydrogenase complex), Bhmt2 - betaine-homocysteine methyltransferase 2, Mthfd1 - methylenetetrahydrofolate dehydrogenase (nadp+ dependent), methenyltetrahydrofolate cyclohydrolase, formyltetrahydrofolate synthase, Mpc1 - mitochondr…
GO:0072329	monocarboxylic acid catabolic process	1.35e-06	0.000157	4.7	18596	82	675	14	[Auh - au rna binding protein/enoyl-coenzyme a hydratase, Acat1 - acetyl-coenzyme a acetyltransferase 1, Bdh2 - 3-hydroxybutyrate dehydrogenase, type 2, Aldh5a1 - aldhehyde dehydrogenase family 5, subfamily a1, Acad11 - acyl-coenzyme a dehydrogenase family, member 11, Etfa - electron transferring flavoprotein, alpha polypeptide, Echdc1 - enoyl coenzyme a hydratase domain containing 1, Abat - 4-am…
GO:0042737	drug catabolic process	1.39e-06	0.000161	3.94	18596	119	675	17	[Pah - phenylalanine hydroxylase, Hgd - homogentisate 1, 2-dioxygenase, Akr1c18 - aldo-keto reductase family 1, member c18, Qdpr - quinoid dihydropteridine reductase, Oxct1 - 3-oxoacid coa transferase 1, Hbb-bt - hemoglobin, beta adult t chain, Acat1 - acetyl-coenzyme a acetyltransferase 1, Gnpda1 - glucosamine-6-phosphate deaminase 1, Cyp2d12 - cytochrome p450, family 2, subfamily d, polypeptide…
GO:0005975	carbohydrate metabolic process	1.89e-06	0.000217	2.6	18596	318	675	30	[Pdhb - pyruvate dehydrogenase (lipoamide) beta, Gnpda1 - glucosamine-6-phosphate deaminase 1, Sord - sorbitol dehydrogenase, Gnmt - glycine n-methyltransferase, Dera - 2-deoxyribose-5-phosphate aldolase homolog (c. elegans), Pfkm - phosphofructokinase, muscle, Pcx - pyruvate carboxylase, Dcxr - dicarbonyl l-xylulose reductase, Gys2 - glycogen synthase 2, Pgk1 - phosphoglycerate kinase 1, Slc3a1 …
GO:0006839	mitochondrial transport	2.09e-06	0.000238	4.26	18596	97	675	15	[Mcur1 - mitochondrial calcium uniporter regulator 1, Slc25a23 - solute carrier family 25 (mitochondrial carrier; phosphate carrier), member 23, Sfxn5 - sideroflexin 5, Sfxn1 - sideroflexin 1, Dnajc15 - dnaj (hsp40) homolog, subfamily c, member 15, Tomm40l - translocase of outer mitochondrial membrane 40 homolog-like (yeast), Tomm5 - translocase of outer mitochondrial membrane 5 homolog (yeast), …
GO:0072348	sulfur compound transport	2.41e-06	0.000272	7.29	18596	34	675	9	[Slc26a6 - solute carrier family 26, member 6, Slc25a19 - solute carrier family 25 (mitochondrial thiamine pyrophosphate carrier), member 19, Slc44a4 - solute carrier family 44, member 4, Slc25a11 - solute carrier family 25 (mitochondrial carrier oxoglutarate carrier), member 11, Slc5a6 - solute carrier family 5 (sodium-dependent vitamin transporter), member 6, Slc3a1 - solute carrier family 3, m…
GO:0042133	neurotransmitter metabolic process	2.76e-06	0.000309	5.17	18596	64	675	12	[Enpp6 - ectonucleotide pyrophosphatase/phosphodiesterase 6, Gm4952 - predicted gene 4952, Dpys - dihydropyrimidinase, Dmgdh - dimethylglycine dehydrogenase precursor, Amt - aminomethyltransferase, Shmt2 - serine hydroxymethyltransferase 2 (mitochondrial), Aldh5a1 - aldhehyde dehydrogenase family 5, subfamily a1, Slc44a4 - solute carrier family 44, member 4, Aldh6a1 - aldehyde dehydrogenase famil…
GO:0006760	folic acid-containing compound metabolic process	2.77e-06	0.000308	10.15	18596	19	675	7	[Dmgdh - dimethylglycine dehydrogenase precursor, Folr1 - folate receptor 1 (adult), Shmt2 - serine hydroxymethyltransferase 2 (mitochondrial), Mthfd1 - methylenetetrahydrofolate dehydrogenase (nadp+ dependent), methenyltetrahydrofolate cyclohydrolase, formyltetrahydrofolate synthase, Fpgs - folylpolyglutamyl synthetase, Dhfr - dihydrofolate reductase, Sardh - sarcosine dehydrogenase]
GO:1901607	alpha-amino acid biosynthetic process	3.01e-06	0.000333	6.26	18596	44	675	10	[Pah - phenylalanine hydroxylase, Aasdhppt - aminoadipate-semialdehyde dehydrogenase-phosphopantetheinyl transferase, Gatm - glycine amidinotransferase (l-arginine:glycine amidinotransferase), Shmt2 - serine hydroxymethyltransferase 2 (mitochondrial), Bhmt2 - betaine-homocysteine methyltransferase 2, Mthfd1 - methylenetetrahydrofolate dehydrogenase (nadp+ dependent), methenyltetrahydrofolate cycl…
GO:0006164	purine nucleotide biosynthetic process	3.11e-06	0.000341	3.72	18596	126	675	17	[Pdhb - pyruvate dehydrogenase (lipoamide) beta, Acat1 - acetyl-coenzyme a acetyltransferase 1, Mthfd1 - methylenetetrahydrofolate dehydrogenase (nadp+ dependent), methenyltetrahydrofolate cyclohydrolase, formyltetrahydrofolate synthase, Atp5e - atp synthase, h+ transporting, mitochondrial f1 complex, epsilon subunit, Adssl1 - adenylosuccinate synthetase like 1, Pdha1 - pyruvate dehydrogenase e1 …
GO:0018130	heterocycle biosynthetic process	3.16e-06	0.000344	2.1	18596	578	675	44	[Acat1 - acetyl-coenzyme a acetyltransferase 1, Pdhb - pyruvate dehydrogenase (lipoamide) beta, Gnpda1 - glucosamine-6-phosphate deaminase 1, Pycrl - pyrroline-5-carboxylate reductase-like, Fpgs - folylpolyglutamyl synthetase, Mthfd1 - methylenetetrahydrofolate dehydrogenase (nadp+ dependent), methenyltetrahydrofolate cyclohydrolase, formyltetrahydrofolate synthase, Pfkm - phosphofructokinase, mu…
GO:0019438	aromatic compound biosynthetic process	4.71e-06	0.000508	2.07	18596	587	675	44	[Acat1 - acetyl-coenzyme a acetyltransferase 1, Pdhb - pyruvate dehydrogenase (lipoamide) beta, Gnpda1 - glucosamine-6-phosphate deaminase 1, Fpgs - folylpolyglutamyl synthetase, Mthfd1 - methylenetetrahydrofolate dehydrogenase (nadp+ dependent), methenyltetrahydrofolate cyclohydrolase, formyltetrahydrofolate synthase, Pfkm - phosphofructokinase, muscle, Fxn - frataxin, Tcea3 - transcription elon…
GO:0009152	purine ribonucleotide biosynthetic process	5.06e-06	0.000543	3.77	18596	117	675	16	[Pdhb - pyruvate dehydrogenase (lipoamide) beta, Acat1 - acetyl-coenzyme a acetyltransferase 1, Atp5e - atp synthase, h+ transporting, mitochondrial f1 complex, epsilon subunit, Adssl1 - adenylosuccinate synthetase like 1, Pdha1 - pyruvate dehydrogenase e1 alpha 1, Pfkm - phosphofructokinase, muscle, Dlat - dihydrolipoamide s-acetyltransferase (e2 component of pyruvate dehydrogenase complex), Pgk…
GO:0042135	neurotransmitter catabolic process	5.24e-06	0.000557	11.81	18596	14	675	6	[Amt - aminomethyltransferase, Dmgdh - dimethylglycine dehydrogenase precursor, Aldh5a1 - aldhehyde dehydrogenase family 5, subfamily a1, Aldh6a1 - aldehyde dehydrogenase family 6, subfamily a1, Abat - 4-aminobutyrate aminotransferase, Hnmt - histamine n-methyltransferase]
GO:0009069	serine family amino acid metabolic process	6.31e-06	0.000667	7.6	18596	29	675	8	[Gm4952 - predicted gene 4952, Scly - selenocysteine lyase, Thnsl2 - threonine synthase-like 2 (bacterial), Amt - aminomethyltransferase, Shmt2 - serine hydroxymethyltransferase 2 (mitochondrial), Mthfd1 - methylenetetrahydrofolate dehydrogenase (nadp+ dependent), methenyltetrahydrofolate cyclohydrolase, formyltetrahydrofolate synthase, Srr - serine racemase, Agxt2 - alanine-glyoxylate aminotrans…
GO:0006635	fatty acid beta-oxidation	8.27e-06	0.000868	6.36	18596	39	675	9	[Eci3 - enoyl-coenzyme a delta isomerase 3, Auh - au rna binding protein/enoyl-coenzyme a hydratase, Acat1 - acetyl-coenzyme a acetyltransferase 1, Bdh2 - 3-hydroxybutyrate dehydrogenase, type 2, Ivd - isovaleryl coenzyme a dehydrogenase, Etfa - electron transferring flavoprotein, alpha polypeptide, Acad11 - acyl-coenzyme a dehydrogenase family, member 11, Echdc1 - enoyl coenzyme a hydratase doma…
GO:0009074	aromatic amino acid family catabolic process	8.46e-06	0.000881	11.02	18596	15	675	6	[Pah - phenylalanine hydroxylase, Ido2 - indoleamine 2,3-dioxygenase 2, Hgd - homogentisate 1, 2-dioxygenase, Qdpr - quinoid dihydropteridine reductase, Uroc1 - urocanase domain containing 1, Acmsd - amino carboxymuconate semialdehyde decarboxylase]
GO:0006090	pyruvate metabolic process	8.48e-06	0.000877	5.62	18596	49	675	10	[Pfkm - phosphofructokinase, muscle, Me1 - malic enzyme 1, nadp(+)-dependent, cytosolic, Pcx - pyruvate carboxylase, Pdhb - pyruvate dehydrogenase (lipoamide) beta, Dlat - dihydrolipoamide s-acetyltransferase (e2 component of pyruvate dehydrogenase complex), Pgk1 - phosphoglycerate kinase 1, Srr - serine racemase, Mpc1 - mitochondrial pyruvate carrier 1, Pdha1 - pyruvate dehydrogenase e1 alpha 1,…
GO:0044242	cellular lipid catabolic process	9.53e-06	0.00098	3.28	18596	151	675	18	[Auh - au rna binding protein/enoyl-coenzyme a hydratase, Mgll - monoglyceride lipase, Akr1c18 - aldo-keto reductase family 1, member c18, Apob - apolipoprotein b, Acat1 - acetyl-coenzyme a acetyltransferase 1, Galc - galactosylceramidase, Bdh2 - 3-hydroxybutyrate dehydrogenase, type 2, Acad11 - acyl-coenzyme a dehydrogenase family, member 11, Etfa - electron transferring flavoprotein, alpha poly…
GO:0009260	ribonucleotide biosynthetic process	9.73e-06	0.000993	3.58	18596	123	675	16	[Pdhb - pyruvate dehydrogenase (lipoamide) beta, Acat1 - acetyl-coenzyme a acetyltransferase 1, Atp5e - atp synthase, h+ transporting, mitochondrial f1 complex, epsilon subunit, Adssl1 - adenylosuccinate synthetase like 1, Pdha1 - pyruvate dehydrogenase e1 alpha 1, Pfkm - phosphofructokinase, muscle, Dlat - dihydrolipoamide s-acetyltransferase (e2 component of pyruvate dehydrogenase complex), Pgk…
GO:0042180	cellular ketone metabolic process	1.06e-05	0.00108	4.97	18596	61	675	11	[Srd5a2 - steroid 5 alpha-reductase 2, Ido2 - indoleamine 2,3-dioxygenase 2, Akr1c18 - aldo-keto reductase family 1, member c18, Oxct1 - 3-oxoacid coa transferase 1, Cbr4 - carbonyl reductase 4, Adck3 - aarf domain containing kinase 3, Ndufa9 - nadh dehydrogenase (ubiquinone) 1 alpha subcomplex, 9, Pnkd - paroxysmal nonkinesiogenic dyskinesia, Aadat - aminoadipate aminotransferase, Akr7a5 - aldo-…
GO:0009066	aspartate family amino acid metabolic process	1.09e-05	0.00109	7.11	18596	31	675	8	[Gnmt - glycine n-methyltransferase, Aasdhppt - aminoadipate-semialdehyde dehydrogenase-phosphopantetheinyl transferase, Ddo - d-aspartate oxidase, Bhmt2 - betaine-homocysteine methyltransferase 2, Adssl1 - adenylosuccinate synthetase like 1, Mthfd1 - methylenetetrahydrofolate dehydrogenase (nadp+ dependent), methenyltetrahydrofolate cyclohydrolase, formyltetrahydrofolate synthase, Nit2 - nitrila…
GO:0050435	amyloid-beta metabolic process	1.31e-05	0.00131	10.33	18596	16	675	6	[Mgat3 - mannoside acetylglucosaminyltransferase 3, Ace - angiotensin i converting enzyme (peptidyl-dipeptidase a) 1, Mme - membrane metallo endopeptidase, Apeh - acylpeptide hydrolase, C330021F23Rik - riken cdna c330021f23 gene, Cml1 - camello-like 1]
GO:0006122	mitochondrial electron transport, ubiquinol to cytochrome c	1.34e-05	0.00134	13.77	18596	10	675	5	[Cyc1 - cytochrome c-1, Uqcrfs1 - ubiquinol-cytochrome c reductase, rieske iron-sulfur polypeptide 1, Uqcrb - ubiquinol-cytochrome c reductase binding protein, Uqcr10 - ubiquinol-cytochrome c reductase, complex iii subunit x, Cycs - cytochrome c, somatic]
GO:0015672	monovalent inorganic cation transport	1.37e-05	0.00135	2.54	18596	282	675	26	[Nnt - nicotinamide nucleotide transhydrogenase, Slc10a5 - solute carrier family 10 (sodium/bile acid cotransporter family), member 5, Clcn3 - chloride channel 3, Slc23a1 - solute carrier family 23 (nucleobase transporters), member 1, Slc5a11 - solute carrier family 5 (sodium/glucose cotransporter), member 11, Slc46a1 - solute carrier family 46, member 1, Slc9a6 - solute carrier family 9 (sodium/…
GO:0042445	hormone metabolic process	1.5e-05	0.00147	3.18	18596	156	675	18	[Fdx1 - ferredoxin 1, Akr1c18 - aldo-keto reductase family 1, member c18, Ghr - growth hormone receptor, Ddo - d-aspartate oxidase, Enpep - glutamyl aminopeptidase, Bco2 - beta-carotene oxygenase 2, Srd5a2 - steroid 5 alpha-reductase 2, Ren1 - renin 1 structural, Ace - angiotensin i converting enzyme (peptidyl-dipeptidase a) 1, Slc16a2 - solute carrier family 16 (monocarboxylic acid transporters)…
GO:0006695	cholesterol biosynthetic process	1.62e-05	0.00158	8.04	18596	24	675	7	[Prkaa2 - protein kinase, amp-activated, alpha 2 catalytic subunit, Mvd - mevalonate (diphospho) decarboxylase, Cyp51 - cytochrome p450, family 51, Dhcr24 - 24-dehydrocholesterol reductase, Ebp - phenylalkylamine ca2+ antagonist (emopamil) binding protein, Nsdhl - nad(p) dependent steroid dehydrogenase-like, Hmgcs1 - 3-hydroxy-3-methylglutaryl-coenzyme a synthase 1]
GO:1902653	secondary alcohol biosynthetic process	1.62e-05	0.00157	8.04	18596	24	675	7	[Prkaa2 - protein kinase, amp-activated, alpha 2 catalytic subunit, Mvd - mevalonate (diphospho) decarboxylase, Cyp51 - cytochrome p450, family 51, Dhcr24 - 24-dehydrocholesterol reductase, Ebp - phenylalkylamine ca2+ antagonist (emopamil) binding protein, Nsdhl - nad(p) dependent steroid dehydrogenase-like, Hmgcs1 - 3-hydroxy-3-methylglutaryl-coenzyme a synthase 1]
GO:0009062	fatty acid catabolic process	1.71e-05	0.00165	4.74	18596	64	675	11	[Eci3 - enoyl-coenzyme a delta isomerase 3, Auh - au rna binding protein/enoyl-coenzyme a hydratase, Acat1 - acetyl-coenzyme a acetyltransferase 1, Bdh2 - 3-hydroxybutyrate dehydrogenase, type 2, Ivd - isovaleryl coenzyme a dehydrogenase, Etfa - electron transferring flavoprotein, alpha polypeptide, Echdc1 - enoyl coenzyme a hydratase domain containing 1, Nudt7 - nudix (nucleoside diphosphate lin…
GO:0046390	ribose phosphate biosynthetic process	1.79e-05	0.00171	3.42	18596	129	675	16	[Pdhb - pyruvate dehydrogenase (lipoamide) beta, Acat1 - acetyl-coenzyme a acetyltransferase 1, Atp5e - atp synthase, h+ transporting, mitochondrial f1 complex, epsilon subunit, Adssl1 - adenylosuccinate synthetase like 1, Pdha1 - pyruvate dehydrogenase e1 alpha 1, Pfkm - phosphofructokinase, muscle, Dlat - dihydrolipoamide s-acetyltransferase (e2 component of pyruvate dehydrogenase complex), Pgk…
GO:0006694	steroid biosynthetic process	2.62e-05	0.00249	4.18	18596	79	675	12	[Prkaa2 - protein kinase, amp-activated, alpha 2 catalytic subunit, Srd5a2 - steroid 5 alpha-reductase 2, Hint2 - histidine triad nucleotide binding protein 2, Fdx1 - ferredoxin 1, Akr1c18 - aldo-keto reductase family 1, member c18, Cyp51 - cytochrome p450, family 51, Mvd - mevalonate (diphospho) decarboxylase, Dhcr24 - 24-dehydrocholesterol reductase, Dhrs11 - dehydrogenase/reductase (sdr family…
GO:0019395	fatty acid oxidation	3.43e-05	0.00324	4.83	18596	57	675	10	[Eci3 - enoyl-coenzyme a delta isomerase 3, Auh - au rna binding protein/enoyl-coenzyme a hydratase, Acat1 - acetyl-coenzyme a acetyltransferase 1, Hao2 - hydroxyacid oxidase 2, Bdh2 - 3-hydroxybutyrate dehydrogenase, type 2, Ivd - isovaleryl coenzyme a dehydrogenase, Etfa - electron transferring flavoprotein, alpha polypeptide, Echdc1 - enoyl coenzyme a hydratase domain containing 1, Acad11 - ac…
GO:0046483	heterocycle metabolic process	3.96e-05	0.00371	1.47	18596	1955	675	104	[Mvd - mevalonate (diphospho) decarboxylase, Gnpda1 - glucosamine-6-phosphate deaminase 1, Mgme1 - mitochondrial genome maintainance exonuclease 1, Suclg2 - succinate-coenzyme a ligase, gdp-forming, beta subunit, Hmgcs1 - 3-hydroxy-3-methylglutaryl-coenzyme a synthase 1, Pfkm - phosphofructokinase, muscle, A1cf - apobec1 complementation factor, Pgk1 - phosphoglycerate kinase 1, Mmachc - methylmal…
GO:0042559	pteridine-containing compound biosynthetic process	3.98e-05	0.00371	11.48	18596	12	675	5	[Pcbd1 - pterin 4 alpha carbinolamine dehydratase/dimerization cofactor of hepatocyte nuclear factor 1 alpha (tcf1) 1, Qdpr - quinoid dihydropteridine reductase, Mthfd1 - methylenetetrahydrofolate dehydrogenase (nadp+ dependent), methenyltetrahydrofolate cyclohydrolase, formyltetrahydrofolate synthase, Fpgs - folylpolyglutamyl synthetase, Dhfr - dihydrofolate reductase]
GO:0044271	cellular nitrogen compound biosynthetic process	4.56e-05	0.00423	1.74	18596	870	675	55	[Acat1 - acetyl-coenzyme a acetyltransferase 1, Gnpda1 - glucosamine-6-phosphate deaminase 1, Fpgs - folylpolyglutamyl synthetase, Tufm - tu translation elongation factor, mitochondrial, Fxn - frataxin, Pfkm - phosphofructokinase, muscle, Lin52 - lin-52 homolog (c. elegans), Dpys - dihydropyrimidinase, Ppp1r1b - protein phosphatase 1, regulatory (inhibitor) subunit 1b, Tfb2m - transcription facto…
GO:0006105	succinate metabolic process	4.76e-05	0.00438	27.55	18596	3	675	3	[Aldh5a1 - aldhehyde dehydrogenase family 5, subfamily a1, Acn9 - acn9 homolog (s. cerevisiae), Suclg2 - succinate-coenzyme a ligase, gdp-forming, beta subunit]
GO:0042732	D-xylose metabolic process	4.76e-05	0.00436	27.55	18596	3	675	3	[Dcxr - dicarbonyl l-xylulose reductase, Dhdh - dihydrodiol dehydrogenase (dimeric), Xylb - xylulokinase homolog (h. influenzae)]
GO:0046655	folic acid metabolic process	4.76e-05	0.00433	27.55	18596	3	675	3	[Folr1 - folate receptor 1 (adult), Shmt2 - serine hydroxymethyltransferase 2 (mitochondrial), Dhfr - dihydrofolate reductase]
GO:0006835	dicarboxylic acid transport	4.89e-05	0.00442	5.17	18596	48	675	9	[Slc26a6 - solute carrier family 26, member 6, Slc46a1 - solute carrier family 46, member 1, Folr1 - folate receptor 1 (adult), Slc25a11 - solute carrier family 25 (mitochondrial carrier oxoglutarate carrier), member 11, Lrp2 - low density lipoprotein receptor-related protein 2, Slc3a1 - solute carrier family 3, member 1, Lrrc8d - leucine rich repeat containing 8d, Slc25a21 - solute carrier famil…
GO:0097164	ammonium ion metabolic process	4.96e-05	0.00446	3.15	18596	140	675	16	[Enpp6 - ectonucleotide pyrophosphatase/phosphodiesterase 6, Gm853 - predicted gene 853, Akr1c18 - aldo-keto reductase family 1, member c18, Nr1h3 - nuclear receptor subfamily 1, group h, member 3, Akr7a5 - aldo-keto reductase family 7, member a5 (aflatoxin aldehyde reductase), Abhd3 - abhydrolase domain containing 3, Hnmt - histamine n-methyltransferase, Slc22a4 - solute carrier family 22 (organ…
GO:0006551	leucine metabolic process	5.52e-05	0.00493	15.74	18596	7	675	4	[Mccc2 - methylcrotonoyl-coenzyme a carboxylase 2 (beta), Hmgcl - 3-hydroxy-3-methylglutaryl-coenzyme a lyase, Ivd - isovaleryl coenzyme a dehydrogenase, Bcat2 - branched chain aminotransferase 2, mitochondrial]
GO:0005996	monosaccharide metabolic process	5.78e-05	0.00514	3.25	18596	127	675	15	[Car5a - carbonic anhydrase 5a, mitochondrial, Pdhb - pyruvate dehydrogenase (lipoamide) beta, Gnpda1 - glucosamine-6-phosphate deaminase 1, Dhdh - dihydrodiol dehydrogenase (dimeric), Ganc - glucosidase, alpha; neutral c, Pdha1 - pyruvate dehydrogenase e1 alpha 1, Sord - sorbitol dehydrogenase, Galm - galactose mutarotase, Pfkm - phosphofructokinase, muscle, Pcx - pyruvate carboxylase, Dlat - di…
GO:1901137	carbohydrate derivative biosynthetic process	5.88e-05	0.00519	2.43	18596	272	675	24	[Pdhb - pyruvate dehydrogenase (lipoamide) beta, Acat1 - acetyl-coenzyme a acetyltransferase 1, Gnpda1 - glucosamine-6-phosphate deaminase 1, Atp5e - atp synthase, h+ transporting, mitochondrial f1 complex, epsilon subunit, Adssl1 - adenylosuccinate synthetase like 1, B3galnt1 - udp-galnac:betaglcnac beta 1,3-galactosaminyltransferase, polypeptide 1, Pdha1 - pyruvate dehydrogenase e1 alpha 1, A4g…
GO:0046165	alcohol biosynthetic process	6.09e-05	0.00535	4.15	18596	73	675	11	[Prkaa2 - protein kinase, amp-activated, alpha 2 catalytic subunit, Pcbd1 - pterin 4 alpha carbinolamine dehydratase/dimerization cofactor of hepatocyte nuclear factor 1 alpha (tcf1) 1, Qdpr - quinoid dihydropteridine reductase, Cyp51 - cytochrome p450, family 51, Mvd - mevalonate (diphospho) decarboxylase, Dhcr24 - 24-dehydrocholesterol reductase, Ebp - phenylalkylamine ca2+ antagonist (emopamil…
GO:0016126	sterol biosynthetic process	6.25e-05	0.00545	6.65	18596	29	675	7	[Prkaa2 - protein kinase, amp-activated, alpha 2 catalytic subunit, Cyp51 - cytochrome p450, family 51, Mvd - mevalonate (diphospho) decarboxylase, Dhcr24 - 24-dehydrocholesterol reductase, Ebp - phenylalkylamine ca2+ antagonist (emopamil) binding protein, Nsdhl - nad(p) dependent steroid dehydrogenase-like, Hmgcs1 - 3-hydroxy-3-methylglutaryl-coenzyme a synthase 1]
GO:0034440	lipid oxidation	6.28e-05	0.00545	4.52	18596	61	675	10	[Eci3 - enoyl-coenzyme a delta isomerase 3, Auh - au rna binding protein/enoyl-coenzyme a hydratase, Acat1 - acetyl-coenzyme a acetyltransferase 1, Hao2 - hydroxyacid oxidase 2, Bdh2 - 3-hydroxybutyrate dehydrogenase, type 2, Ivd - isovaleryl coenzyme a dehydrogenase, Etfa - electron transferring flavoprotein, alpha polypeptide, Echdc1 - enoyl coenzyme a hydratase domain containing 1, Acad11 - ac…
GO:0006576	cellular biogenic amine metabolic process	6.56e-05	0.00566	5.65	18596	39	675	8	[Ido2 - indoleamine 2,3-dioxygenase 2, Gm853 - predicted gene 853, Dmgdh - dimethylglycine dehydrogenase precursor, Acmsd - amino carboxymuconate semialdehyde decarboxylase, Haao - 3-hydroxyanthranilate 3,4-dioxygenase, Sms - spermine synthase, Odc1 - ornithine decarboxylase, structural 1, Hnmt - histamine n-methyltransferase]
GO:0006865	amino acid transport	6.59e-05	0.00565	3.58	18596	100	675	13	[Sfxn5 - sideroflexin 5, Sfxn1 - sideroflexin 1, Slc22a2 - solute carrier family 22 (organic cation transporter), member 2, Slc25a15 - solute carrier family 25 (mitochondrial carrier ornithine transporter), member 15, Slc22a4 - solute carrier family 22 (organic cation transporter), member 4, Slc16a2 - solute carrier family 16 (monocarboxylic acid transporters), member 2, Slc16a12 - solute carrier…
GO:0098655	cation transmembrane transport	7.65e-05	0.00653	2.15	18596	385	675	30	[Nnt - nicotinamide nucleotide transhydrogenase, Slc25a23 - solute carrier family 25 (mitochondrial carrier; phosphate carrier), member 23, Trpm6 - transient receptor potential cation channel, subfamily m, member 6, Clcn3 - chloride channel 3, Slc46a1 - solute carrier family 46, member 1, Slc22a2 - solute carrier family 22 (organic cation transporter), member 2, Slc22a1 - solute carrier family 22…
GO:0002082	regulation of oxidative phosphorylation	7.9e-05	0.0067	6.43	18596	30	675	7	[Slc25a23 - solute carrier family 25 (mitochondrial carrier; phosphate carrier), member 23, Chchd2 - coiled-coil-helix-coiled-coil-helix domain containing 2, Cox7a1 - cytochrome c oxidase subunit viia 1, Shmt2 - serine hydroxymethyltransferase 2 (mitochondrial), Cox7a2 - cytochrome c oxidase subunit viia 2, Dnajc15 - dnaj (hsp40) homolog, subfamily c, member 15, Ak4 - adenylate kinase 4]
GO:0044106	cellular amine metabolic process	7.94e-05	0.0067	5.51	18596	40	675	8	[Ido2 - indoleamine 2,3-dioxygenase 2, Gm853 - predicted gene 853, Dmgdh - dimethylglycine dehydrogenase precursor, Acmsd - amino carboxymuconate semialdehyde decarboxylase, Haao - 3-hydroxyanthranilate 3,4-dioxygenase, Sms - spermine synthase, Odc1 - ornithine decarboxylase, structural 1, Hnmt - histamine n-methyltransferase]
GO:0098739	import across plasma membrane	8e-05	0.0067	3.32	18596	116	675	14	[Slc39a5 - solute carrier family 39 (metal ion transporter), member 5, Folr1 - folate receptor 1 (adult), Slc46a1 - solute carrier family 46, member 1, Slc22a2 - solute carrier family 22 (organic cation transporter), member 2, Slc9a6 - solute carrier family 9 (sodium/hydrogen exchanger), member 6, Slc5a6 - solute carrier family 5 (sodium-dependent vitamin transporter), member 6, Kcnj13 - potassiu…
GO:1901617	organic hydroxy compound biosynthetic process	8.28e-05	0.0069	3.15	18596	131	675	15	[Prkaa2 - protein kinase, amp-activated, alpha 2 catalytic subunit, Pcbd1 - pterin 4 alpha carbinolamine dehydratase/dimerization cofactor of hepatocyte nuclear factor 1 alpha (tcf1) 1, Akr1c18 - aldo-keto reductase family 1, member c18, Cyp51 - cytochrome p450, family 51, Mvd - mevalonate (diphospho) decarboxylase, Qdpr - quinoid dihydropteridine reductase, Kl - klotho, Nus1 - nuclear undecapren…
GO:0006103	2-oxoglutarate metabolic process	9.46e-05	0.00784	9.84	18596	14	675	5	[Idh3a - isocitrate dehydrogenase 3 (nad+) alpha, Mrps36 - mitochondrial ribosomal protein s36, Aadat - aminoadipate aminotransferase, Dlst - dihydrolipoamide s-succinyltransferase (e2 component of 2-oxo-glutarate complex), Dld - dihydrolipoamide dehydrogenase]
GO:0006558	L-phenylalanine metabolic process	0.000107	0.00884	13.77	18596	8	675	4	[Pah - phenylalanine hydroxylase, Pcbd1 - pterin 4 alpha carbinolamine dehydratase/dimerization cofactor of hepatocyte nuclear factor 1 alpha (tcf1) 1, Hgd - homogentisate 1, 2-dioxygenase, Qdpr - quinoid dihydropteridine reductase]
GO:1902221	erythrose 4-phosphate/phosphoenolpyruvate family amino acid metabolic process	0.000107	0.00879	13.77	18596	8	675	4	[Pah - phenylalanine hydroxylase, Pcbd1 - pterin 4 alpha carbinolamine dehydratase/dimerization cofactor of hepatocyte nuclear factor 1 alpha (tcf1) 1, Hgd - homogentisate 1, 2-dioxygenase, Qdpr - quinoid dihydropteridine reductase]
GO:0033539	fatty acid beta-oxidation using acyl-CoA dehydrogenase	0.000107	0.00874	13.77	18596	8	675	4	[Ivd - isovaleryl coenzyme a dehydrogenase, Acad11 - acyl-coenzyme a dehydrogenase family, member 11, Etfa - electron transferring flavoprotein, alpha polypeptide, Gcdh - glutaryl-coenzyme a dehydrogenase]
GO:0006518	peptide metabolic process	0.000109	0.00885	2.21	18596	337	675	27	[Gfm2 - g elongation factor, mitochondrial 2, Bdh2 - 3-hydroxybutyrate dehydrogenase, type 2, Apeh - acylpeptide hydrolase, Enpep - glutamyl aminopeptidase, Tufm - tu translation elongation factor, mitochondrial, C330021F23Rik - riken cdna c330021f23 gene, Cml1 - camello-like 1, Mrpl12 - mitochondrial ribosomal protein l12, Chac2 - chac, cation transport regulator 2, Ace - angiotensin i convertin…
GO:1902600	proton transmembrane transport	0.00011	0.00887	4.68	18596	53	675	9	[Nnt - nicotinamide nucleotide transhydrogenase, Clcn3 - chloride channel 3, Slc46a1 - solute carrier family 46, member 1, Atp6v1b2 - atpase, h+ transporting, lysosomal v1 subunit b2, Atp5e - atp synthase, h+ transporting, mitochondrial f1 complex, epsilon subunit, Slc9a6 - solute carrier family 9 (sodium/hydrogen exchanger), member 6, Cox15 - cytochrome c oxidase assembly protein 15, Atp5l - atp…
GO:0009060	aerobic respiration	0.000123	0.00984	6.03	18596	32	675	7	[Fxn - frataxin, Lace1 - lactation elevated 1, Uqcrb - ubiquinol-cytochrome c reductase binding protein, Uqcr10 - ubiquinol-cytochrome c reductase, complex iii subunit x, Cox5b - cytochrome c oxidase subunit vb, Cox5a - cytochrome c oxidase subunit va, Cycs - cytochrome c, somatic]
GO:0008643	carbohydrate transport	0.000128	0.0102	4.59	18596	54	675	9	[Slc2a2 - solute carrier family 2 (facilitated glucose transporter), member 2, Slc26a6 - solute carrier family 26, member 6, Tmem144 - transmembrane protein 144, Slc5a2 - solute carrier family 5 (sodium/glucose cotransporter), member 2, Slc5a11 - solute carrier family 5 (sodium/glucose cotransporter), member 11, Slc23a1 - solute carrier family 23 (nucleobase transporters), member 1, Pls1 - plasti…
GO:0043171	peptide catabolic process	0.000133	0.0106	7.19	18596	23	675	6	[Chac2 - chac, cation transport regulator 2, Ace - angiotensin i converting enzyme (peptidyl-dipeptidase a) 1, Mmp13 - matrix metallopeptidase 13, Dpep1 - dipeptidase 1 (renal), Enpep - glutamyl aminopeptidase, Xpnpep1 - x-prolyl aminopeptidase (aminopeptidase p) 1, soluble]
GO:0035461	vitamin transmembrane transport	0.000138	0.0109	9.18	18596	15	675	5	[Slc23a1 - solute carrier family 23 (nucleobase transporters), member 1, Slc46a1 - solute carrier family 46, member 1, Folr1 - folate receptor 1 (adult), Lrp2 - low density lipoprotein receptor-related protein 2, Slc5a6 - solute carrier family 5 (sodium-dependent vitamin transporter), member 6]
GO:0046653	tetrahydrofolate metabolic process	0.000138	0.0108	9.18	18596	15	675	5	[Dmgdh - dimethylglycine dehydrogenase precursor, Shmt2 - serine hydroxymethyltransferase 2 (mitochondrial), Mthfd1 - methylenetetrahydrofolate dehydrogenase (nadp+ dependent), methenyltetrahydrofolate cyclohydrolase, formyltetrahydrofolate synthase, Dhfr - dihydrofolate reductase, Sardh - sarcosine dehydrogenase]
GO:0019674	NAD metabolic process	0.000151	0.0118	5.84	18596	33	675	7	[Pfkm - phosphofructokinase, muscle, Ido2 - indoleamine 2,3-dioxygenase 2, Idh3a - isocitrate dehydrogenase 3 (nad+) alpha, Nadsyn1 - nad synthetase 1, Nadk2 - nad kinase 2, mitochondrial, Haao - 3-hydroxyanthranilate 3,4-dioxygenase, Dlst - dihydrolipoamide s-succinyltransferase (e2 component of 2-oxo-glutarate complex)]
GO:0030001	metal ion transport	0.000156	0.0121	1.96	18596	478	675	34	[Slc10a5 - solute carrier family 10 (sodium/bile acid cotransporter family), member 5, Slc25a23 - solute carrier family 25 (mitochondrial carrier; phosphate carrier), member 23, Trpm6 - transient receptor potential cation channel, subfamily m, member 6, Slc5a11 - solute carrier family 5 (sodium/glucose cotransporter), member 11, Slc23a1 - solute carrier family 23 (nucleobase transporters), member…
GO:0008202	steroid metabolic process	0.000168	0.013	2.57	18596	204	675	19	[Prkaa2 - protein kinase, amp-activated, alpha 2 catalytic subunit, Slc22a19 - solute carrier family 22 (organic anion transporter), member 19, Rdh5 - retinol dehydrogenase 5, Hint2 - histidine triad nucleotide binding protein 2, Apob - apolipoprotein b, Akr1c18 - aldo-keto reductase family 1, member c18, Fdx1 - ferredoxin 1, Cyp51 - cytochrome p450, family 51, Mvd - mevalonate (diphospho) decarb…
GO:0034219	carbohydrate transmembrane transport	0.000172	0.0132	6.89	18596	24	675	6	[Slc2a2 - solute carrier family 2 (facilitated glucose transporter), member 2, Tmem144 - transmembrane protein 144, Slc5a2 - solute carrier family 5 (sodium/glucose cotransporter), member 2, Slc23a1 - solute carrier family 23 (nucleobase transporters), member 1, Slc2a12 - solute carrier family 2 (facilitated glucose transporter), member 12, Slc2a4 - solute carrier family 2 (facilitated glucose tr…
GO:0034627	'de novo' NAD biosynthetic process	0.000185	0.0142	20.66	18596	4	675	3	[Ido2 - indoleamine 2,3-dioxygenase 2, Nadsyn1 - nad synthetase 1, Haao - 3-hydroxyanthranilate 3,4-dioxygenase]
GO:0006550	isoleucine catabolic process	0.000185	0.0141	20.66	18596	4	675	3	[Acadsb - acyl-coenzyme a dehydrogenase, short/branched chain, Acat1 - acetyl-coenzyme a acetyltransferase 1, Bcat2 - branched chain aminotransferase 2, mitochondrial]
GO:1904447	folate import across plasma membrane	0.000185	0.014	20.66	18596	4	675	3	[Folr1 - folate receptor 1 (adult), Slc46a1 - solute carrier family 46, member 1, Lrp2 - low density lipoprotein receptor-related protein 2]
GO:0019748	secondary metabolic process	0.00019	0.0143	4.9	18596	45	675	8	[Sqrdl - sulfide quinone reductase-like (yeast), Akr1c18 - aldo-keto reductase family 1, member c18, Cbr4 - carbonyl reductase 4, Trpc1 - transient receptor potential cation channel, subfamily c, member 1, Bdh2 - 3-hydroxybutyrate dehydrogenase, type 2, As3mt - arsenic (+3 oxidation state) methyltransferase, Acmsd - amino carboxymuconate semialdehyde decarboxylase, Akr7a5 - aldo-keto reductase fa…
GO:0035337	fatty-acyl-CoA metabolic process	0.000194	0.0146	8.61	18596	16	675	5	[Acat1 - acetyl-coenzyme a acetyltransferase 1, Dgat2 - diacylglycerol o-acyltransferase 2, Nudt7 - nudix (nucleoside diphosphate linked moiety x)-type motif 7, Gcdh - glutaryl-coenzyme a dehydrogenase, Acsl3 - acyl-coa synthetase long-chain family member 3]
GO:0010038	response to metal ion	0.000211	0.0157	2.39	18596	242	675	21	[Prkaa2 - protein kinase, amp-activated, alpha 2 catalytic subunit, Slc25a23 - solute carrier family 25 (mitochondrial carrier; phosphate carrier), member 23, Akr1c18 - aldo-keto reductase family 1, member c18, Gphn - gephyrin, Gatm - glycine amidinotransferase (l-arginine:glycine amidinotransferase), Tfrc - transferrin receptor, Cpne4 - copine iv, Mapt - microtubule-associated protein tau, Abat …
GO:0009308	amine metabolic process	0.000302	0.0224	4.59	18596	48	675	8	[Ido2 - indoleamine 2,3-dioxygenase 2, Gm853 - predicted gene 853, Dmgdh - dimethylglycine dehydrogenase precursor, Acmsd - amino carboxymuconate semialdehyde decarboxylase, Haao - 3-hydroxyanthranilate 3,4-dioxygenase, Sms - spermine synthase, Odc1 - ornithine decarboxylase, structural 1, Hnmt - histamine n-methyltransferase]
GO:0019321	pentose metabolic process	0.000303	0.0224	11.02	18596	10	675	4	[Dcxr - dicarbonyl l-xylulose reductase, Fggy - fggy carbohydrate kinase domain containing, Dhdh - dihydrodiol dehydrogenase (dimeric), Xylb - xylulokinase homolog (h. influenzae)]
GO:0042402	cellular biogenic amine catabolic process	0.000303	0.0223	11.02	18596	10	675	4	[Ido2 - indoleamine 2,3-dioxygenase 2, Dmgdh - dimethylglycine dehydrogenase precursor, Acmsd - amino carboxymuconate semialdehyde decarboxylase, Hnmt - histamine n-methyltransferase]
GO:0009310	amine catabolic process	0.000303	0.0222	11.02	18596	10	675	4	[Ido2 - indoleamine 2,3-dioxygenase 2, Dmgdh - dimethylglycine dehydrogenase precursor, Acmsd - amino carboxymuconate semialdehyde decarboxylase, Hnmt - histamine n-methyltransferase]
GO:0009071	serine family amino acid catabolic process	0.000303	0.0221	11.02	18596	10	675	4	[Scly - selenocysteine lyase, Thnsl2 - threonine synthase-like 2 (bacterial), Amt - aminomethyltransferase, Shmt2 - serine hydroxymethyltransferase 2 (mitochondrial)]
GO:0035999	tetrahydrofolate interconversion	0.000303	0.022	11.02	18596	10	675	4	[Dmgdh - dimethylglycine dehydrogenase precursor, Shmt2 - serine hydroxymethyltransferase 2 (mitochondrial), Mthfd1 - methylenetetrahydrofolate dehydrogenase (nadp+ dependent), methenyltetrahydrofolate cyclohydrolase, formyltetrahydrofolate synthase, Sardh - sarcosine dehydrogenase]
GO:0006767	water-soluble vitamin metabolic process	0.000345	0.0249	6.12	18596	27	675	6	[Folr1 - folate receptor 1 (adult), Shmt2 - serine hydroxymethyltransferase 2 (mitochondrial), Cubn - cubilin (intrinsic factor-cobalamin receptor), Mmachc - methylmalonic aciduria cblc type, with homocystinuria, Dhfr - dihydrofolate reductase, Mmab - methylmalonic aciduria (cobalamin deficiency) type b homolog (human)]
GO:0015695	organic cation transport	0.000345	0.0248	6.12	18596	27	675	6	[Slc22a4 - solute carrier family 22 (organic cation transporter), member 4, Slc25a19 - solute carrier family 25 (mitochondrial thiamine pyrophosphate carrier), member 19, Slc44a4 - solute carrier family 44, member 4, Slc22a2 - solute carrier family 22 (organic cation transporter), member 2, Slc22a1 - solute carrier family 22 (organic cation transporter), member 1, Slc22a8 - solute carrier family …
GO:0001990	regulation of systemic arterial blood pressure by hormone	0.000345	0.0246	6.12	18596	27	675	6	[Ren1 - renin 1 structural, Ace - angiotensin i converting enzyme (peptidyl-dipeptidase a) 1, Cyp2j5 - cytochrome p450, family 2, subfamily j, polypeptide 5, Enpep - glutamyl aminopeptidase, Ace2 - angiotensin i converting enzyme (peptidyl-dipeptidase a) 2, Corin - corin]
GO:0050886	endocrine process	0.000345	0.0245	6.12	18596	27	675	6	[Ren1 - renin 1 structural, Ace - angiotensin i converting enzyme (peptidyl-dipeptidase a) 1, Cyp2j5 - cytochrome p450, family 2, subfamily j, polypeptide 5, Enpep - glutamyl aminopeptidase, Ace2 - angiotensin i converting enzyme (peptidyl-dipeptidase a) 2, Corin - corin]
GO:0016125	sterol metabolic process	0.000354	0.0251	3.21	18596	103	675	12	[Prkaa2 - protein kinase, amp-activated, alpha 2 catalytic subunit, Fdx1 - ferredoxin 1, Apob - apolipoprotein b, Mvd - mevalonate (diphospho) decarboxylase, Cyp51 - cytochrome p450, family 51, Dhcr24 - 24-dehydrocholesterol reductase, Vldlr - very low density lipoprotein receptor, Ebp - phenylalkylamine ca2+ antagonist (emopamil) binding protein, Cubn - cubilin (intrinsic factor-cobalamin recept…
GO:0009205	purine ribonucleoside triphosphate metabolic process	0.000354	0.025	3.21	18596	103	675	12	[Fxn - frataxin, Pfkm - phosphofructokinase, muscle, Gphn - gephyrin, Atp6v1b2 - atpase, h+ transporting, lysosomal v1 subunit b2, Pgk1 - phosphoglycerate kinase 1, Atp5e - atp synthase, h+ transporting, mitochondrial f1 complex, epsilon subunit, Ndufs1 - nadh dehydrogenase (ubiquinone) fe-s protein 1, Ak4 - adenylate kinase 4, Lrrk2 - leucine-rich repeat kinase 2, Atp5l - atp synthase, h+ transp…
GO:0062012	regulation of small molecule metabolic process	0.000359	0.0252	2.12	18596	325	675	25	[Slc25a23 - solute carrier family 25 (mitochondrial carrier; phosphate carrier), member 23, Akr1c18 - aldo-keto reductase family 1, member c18, Chchd2 - coiled-coil-helix-coiled-coil-helix domain containing 2, Nr1h3 - nuclear receptor subfamily 1, group h, member 3, Pth1r - parathyroid hormone 1 receptor, Gnmt - glycine n-methyltransferase, Clybl - citrate lyase beta like, Gcgr - glucagon recepto…
GO:0010817	regulation of hormone levels	0.000372	0.026	1.87	18596	501	675	34	[Ptger3 - prostaglandin e receptor 3 (subtype ep3), Akr1c18 - aldo-keto reductase family 1, member c18, Cyp2j5 - cytochrome p450, family 2, subfamily j, polypeptide 5, Nr0b2 - nuclear receptor subfamily 0, group b, member 2, Slc22a1 - solute carrier family 22 (organic cation transporter), member 1, Enpep - glutamyl aminopeptidase, Stxbp5l - syntaxin binding protein 5-like, Bcat2 - branched chain …
GO:0003333	amino acid transmembrane transport	0.000376	0.0262	4	18596	62	675	9	[Slc22a4 - solute carrier family 22 (organic cation transporter), member 4, Slc16a2 - solute carrier family 16 (monocarboxylic acid transporters), member 2, Slc16a12 - solute carrier family 16 (monocarboxylic acid transporters), member 12, Slc38a4 - solute carrier family 38, member 4, Slc22a2 - solute carrier family 22 (organic cation transporter), member 2, Slc25a15 - solute carrier family 25 (m…
GO:1901657	glycosyl compound metabolic process	0.000408	0.0282	3.37	18596	90	675	11	[Dera - 2-deoxyribose-5-phosphate aldolase homolog (c. elegans), Gnmt - glycine n-methyltransferase, Akr1c18 - aldo-keto reductase family 1, member c18, Dpys - dihydropyrimidinase, Cbr4 - carbonyl reductase 4, Gphn - gephyrin, Pycrl - pyrroline-5-carboxylate reductase-like, Ak4 - adenylate kinase 4, Lrrk2 - leucine-rich repeat kinase 2, Abcg2 - atp-binding cassette, sub-family g (white), member 2…
GO:0015698	inorganic anion transport	0.000424	0.0292	3.15	18596	105	675	12	[Tmem206 - transmembrane protein 206, Slc34a1 - solute carrier family 34 (sodium phosphate), member 1, Slc26a6 - solute carrier family 26, member 6, Abcc6 - atp-binding cassette, sub-family c (cftr/mrp), member 6, Casr - calcium-sensing receptor, Clic5 - chloride intracellular channel 5, Gabra4 - gamma-aminobutyric acid (gaba) a receptor, subunit alpha 4, Clcn3 - chloride channel 3, Bsnd - bartte…
GO:0009199	ribonucleoside triphosphate metabolic process	0.000424	0.029	3.15	18596	105	675	12	[Fxn - frataxin, Pfkm - phosphofructokinase, muscle, Gphn - gephyrin, Atp6v1b2 - atpase, h+ transporting, lysosomal v1 subunit b2, Pgk1 - phosphoglycerate kinase 1, Atp5e - atp synthase, h+ transporting, mitochondrial f1 complex, epsilon subunit, Ndufs1 - nadh dehydrogenase (ubiquinone) fe-s protein 1, Ak4 - adenylate kinase 4, Lrrk2 - leucine-rich repeat kinase 2, Atp5l - atp synthase, h+ transp…
GO:0003044	regulation of systemic arterial blood pressure mediated by a chemical signal	0.000425	0.029	5.9	18596	28	675	6	[Ren1 - renin 1 structural, Ace - angiotensin i converting enzyme (peptidyl-dipeptidase a) 1, Cyp2j5 - cytochrome p450, family 2, subfamily j, polypeptide 5, Enpep - glutamyl aminopeptidase, Ace2 - angiotensin i converting enzyme (peptidyl-dipeptidase a) 2, Corin - corin]
GO:0033013	tetrapyrrole metabolic process	0.000449	0.0305	4.94	18596	39	675	7	[Fxn - frataxin, Hebp1 - heme binding protein 1, Cubn - cubilin (intrinsic factor-cobalamin receptor), Mmachc - methylmalonic aciduria cblc type, with homocystinuria, Cox15 - cytochrome c oxidase assembly protein 15, Alad - aminolevulinate, delta-, dehydratase, Mmab - methylmalonic aciduria (cobalamin deficiency) type b homolog (human)]
GO:1990962	drug transport across blood-brain barrier	0.000451	0.0305	16.53	18596	5	675	3	[Slc22a2 - solute carrier family 22 (organic cation transporter), member 2, Slc22a1 - solute carrier family 22 (organic cation transporter), member 1, Abcg2 - atp-binding cassette, sub-family g (white), member 2]
GO:0006552	leucine catabolic process	0.000451	0.0303	16.53	18596	5	675	3	[Hmgcl - 3-hydroxy-3-methylglutaryl-coenzyme a lyase, Mccc2 - methylcrotonoyl-coenzyme a carboxylase 2 (beta), Ivd - isovaleryl coenzyme a dehydrogenase]
GO:0015884	folic acid transport	0.000451	0.0302	16.53	18596	5	675	3	[Folr1 - folate receptor 1 (adult), Slc46a1 - solute carrier family 46, member 1, Lrp2 - low density lipoprotein receptor-related protein 2]
GO:0098838	folate transmembrane transport	0.000451	0.0301	16.53	18596	5	675	3	[Slc46a1 - solute carrier family 46, member 1, Folr1 - folate receptor 1 (adult), Lrp2 - low density lipoprotein receptor-related protein 2]
GO:0032782	bile acid secretion	0.000451	0.0299	16.53	18596	5	675	3	[Casr - calcium-sensing receptor, Slc51b - solute carrier family 51, beta subunit, Slc51a - solute carrier family 51, alpha subunit]
GO:0019318	hexose metabolic process	0.000462	0.0306	3.12	18596	106	675	12	[Car5a - carbonic anhydrase 5a, mitochondrial, Pfkm - phosphofructokinase, muscle, Pcx - pyruvate carboxylase, Pdhb - pyruvate dehydrogenase (lipoamide) beta, Dlat - dihydrolipoamide s-acetyltransferase (e2 component of pyruvate dehydrogenase complex), Dcxr - dicarbonyl l-xylulose reductase, Gnpda1 - glucosamine-6-phosphate deaminase 1, Pgk1 - phosphoglycerate kinase 1, Ganc - glucosidase, alpha;…
GO:0006544	glycine metabolic process	0.000463	0.0305	10.02	18596	11	675	4	[Gm4952 - predicted gene 4952, Amt - aminomethyltransferase, Shmt2 - serine hydroxymethyltransferase 2 (mitochondrial), Agxt2 - alanine-glyoxylate aminotransferase 2]
GO:0042182	ketone catabolic process	0.000463	0.0303	10.02	18596	11	675	4	[Akr1c18 - aldo-keto reductase family 1, member c18, Oxct1 - 3-oxoacid coa transferase 1, Pnkd - paroxysmal nonkinesiogenic dyskinesia, Glo1 - glyoxalase 1]
GO:0042908	xenobiotic transport	0.000472	0.0308	7.25	18596	19	675	5	[Slc22a4 - solute carrier family 22 (organic cation transporter), member 4, Slc22a18 - solute carrier family 22 (organic cation transporter), member 18, Slc22a2 - solute carrier family 22 (organic cation transporter), member 2, Slc22a1 - solute carrier family 22 (organic cation transporter), member 1, Lrrc8d - leucine rich repeat containing 8d]
GO:0009144	purine nucleoside triphosphate metabolic process	0.000596	0.0388	3.03	18596	109	675	12	[Fxn - frataxin, Pfkm - phosphofructokinase, muscle, Gphn - gephyrin, Atp6v1b2 - atpase, h+ transporting, lysosomal v1 subunit b2, Pgk1 - phosphoglycerate kinase 1, Atp5e - atp synthase, h+ transporting, mitochondrial f1 complex, epsilon subunit, Ndufs1 - nadh dehydrogenase (ubiquinone) fe-s protein 1, Ak4 - adenylate kinase 4, Lrrk2 - leucine-rich repeat kinase 2, Atp5l - atp synthase, h+ transp…
GO:0006766	vitamin metabolic process	0.000604	0.0391	4.16	18596	53	675	8	[Folr1 - folate receptor 1 (adult), Shmt2 - serine hydroxymethyltransferase 2 (mitochondrial), Cubn - cubilin (intrinsic factor-cobalamin receptor), Mmachc - methylmalonic aciduria cblc type, with homocystinuria, Dhfr - dihydrofolate reductase, Lrp2 - low density lipoprotein receptor-related protein 2, Lrat - lecithin-retinol acyltransferase (phosphatidylcholine-retinol-o-acyltransferase), Mmab -…
GO:0065003	protein-containing complex assembly	0.000642	0.0413	1.61	18596	856	675	50	[Uqcc - ubiquinol-cytochrome c reductase complex chaperone, cbp3 homolog (yeast), Ndufa9 - nadh dehydrogenase (ubiquinone) 1 alpha subcomplex, 9, Ndufaf6 - nadh dehydrogenase (ubiquinone) complex i, assembly factor 6, Ndufa11 - nadh dehydrogenase (ubiquinone) 1 alpha subcomplex 11, Ndufa10 - nadh dehydrogenase (ubiquinone) 1 alpha subcomplex 10, Ndufa1 - nadh dehydrogenase (ubiquinone) 1 alpha su…
GO:0008203	cholesterol metabolic process	0.000651	0.0418	3.19	18596	95	675	11	[Prkaa2 - protein kinase, amp-activated, alpha 2 catalytic subunit, Apob - apolipoprotein b, Fdx1 - ferredoxin 1, Cyp51 - cytochrome p450, family 51, Mvd - mevalonate (diphospho) decarboxylase, Dhcr24 - 24-dehydrocholesterol reductase, Vldlr - very low density lipoprotein receptor, Ebp - phenylalkylamine ca2+ antagonist (emopamil) binding protein, Cubn - cubilin (intrinsic factor-cobalamin recept…
GO:0015697	quaternary ammonium group transport	0.000675	0.0431	9.18	18596	12	675	4	[Slc22a4 - solute carrier family 22 (organic cation transporter), member 4, Slc22a2 - solute carrier family 22 (organic cation transporter), member 2, Slc22a1 - solute carrier family 22 (organic cation transporter), member 1, Slc22a8 - solute carrier family 22 (organic anion transporter), member 8]
GO:0006123	mitochondrial electron transport, cytochrome c to oxygen	0.000675	0.0429	9.18	18596	12	675	4	[Lace1 - lactation elevated 1, Cox5b - cytochrome c oxidase subunit vb, Cox5a - cytochrome c oxidase subunit va, Cycs - cytochrome c, somatic]
GO:0019646	aerobic electron transport chain	0.000675	0.0427	9.18	18596	12	675	4	[Lace1 - lactation elevated 1, Cox5b - cytochrome c oxidase subunit vb, Cox5a - cytochrome c oxidase subunit va, Cycs - cytochrome c, somatic]
GO:0009070	serine family amino acid biosynthetic process	0.000675	0.0425	9.18	18596	12	675	4	[Shmt2 - serine hydroxymethyltransferase 2 (mitochondrial), Mthfd1 - methylenetetrahydrofolate dehydrogenase (nadp+ dependent), methenyltetrahydrofolate cyclohydrolase, formyltetrahydrofolate synthase, Srr - serine racemase, Agxt2 - alanine-glyoxylate aminotransferase 2]
GO:0046034	ATP metabolic process	0.000683	0.0429	3.4	18596	81	675	10	[Fxn - frataxin, Pfkm - phosphofructokinase, muscle, Atp6v1b2 - atpase, h+ transporting, lysosomal v1 subunit b2, Pgk1 - phosphoglycerate kinase 1, Atp5e - atp synthase, h+ transporting, mitochondrial f1 complex, epsilon subunit, Ndufs1 - nadh dehydrogenase (ubiquinone) fe-s protein 1, Ak4 - adenylate kinase 4, Atp5l - atp synthase, h+ transporting, mitochondrial f0 complex, subunit g, Clpx - cas…
GO:0015850	organic hydroxy compound transport	0.000777	0.0486	3.12	18596	97	675	11	[Slc10a5 - solute carrier family 10 (sodium/bile acid cotransporter family), member 5, Slc26a6 - solute carrier family 26, member 6, Slc22a19 - solute carrier family 22 (organic anion transporter), member 19, Apob - apolipoprotein b, Apom - apolipoprotein m, Slc18a1 - solute carrier family 18 (vesicular monoamine), member 1, Slc51b - solute carrier family 51, beta subunit, Slc22a2 - solute carrie…
GO:0031667	response to nutrient levels	0.000793	0.0494	2.12	18596	286	675	22	[Prkaa2 - protein kinase, amp-activated, alpha 2 catalytic subunit, Rnf152 - ring finger protein 152, Suox - sulfite oxidase, Arsb - arylsulfatase b, Slc39a5 - solute carrier family 39 (metal ion transporter), member 5, Folr1 - folate receptor 1 (adult), Gatm - glycine amidinotransferase (l-arginine:glycine amidinotransferase), Cubn - cubilin (intrinsic factor-cobalamin receptor), Dnajc15 - dnaj …
GO:0043933	protein-containing complex subunit organization	0.000801	0.0497	1.54	18596	1020	675	57	[Uqcc - ubiquinol-cytochrome c reductase complex chaperone, cbp3 homolog (yeast), Ndufa9 - nadh dehydrogenase (ubiquinone) 1 alpha subcomplex, 9, Ndufaf6 - nadh dehydrogenase (ubiquinone) complex i, assembly factor 6, Ndufa10 - nadh dehydrogenase (ubiquinone) 1 alpha subcomplex 10, Ndufa11 - nadh dehydrogenase (ubiquinone) 1 alpha subcomplex 11, Ndufa1 - nadh dehydrogenase (ubiquinone) 1 alpha su…
GO:0043467	regulation of generation of precursor metabolites and energy	0.000825	0.051	2.93	18596	113	675	12	[Prkaa2 - protein kinase, amp-activated, alpha 2 catalytic subunit, Slc25a23 - solute carrier family 25 (mitochondrial carrier; phosphate carrier), member 23, Chchd2 - coiled-coil-helix-coiled-coil-helix domain containing 2, Jmjd8 - jumonji domain containing 8, Cox7a1 - cytochrome c oxidase subunit viia 1, Shmt2 - serine hydroxymethyltransferase 2 (mitochondrial), Cox7a2 - cytochrome c oxidase su…
GO:0006006	glucose metabolic process	0.000829	0.051	3.32	18596	83	675	10	[Car5a - carbonic anhydrase 5a, mitochondrial, Pfkm - phosphofructokinase, muscle, Pcx - pyruvate carboxylase, Pdhb - pyruvate dehydrogenase (lipoamide) beta, Dlat - dihydrolipoamide s-acetyltransferase (e2 component of pyruvate dehydrogenase complex), Dcxr - dicarbonyl l-xylulose reductase, Pgk1 - phosphoglycerate kinase 1, Ganc - glucosidase, alpha; neutral c, Pdha1 - pyruvate dehydrogenase e1 …
GO:1902652	secondary alcohol metabolic process	0.000847	0.0519	3.09	18596	98	675	11	[Prkaa2 - protein kinase, amp-activated, alpha 2 catalytic subunit, Fdx1 - ferredoxin 1, Apob - apolipoprotein b, Mvd - mevalonate (diphospho) decarboxylase, Cyp51 - cytochrome p450, family 51, Dhcr24 - 24-dehydrocholesterol reductase, Vldlr - very low density lipoprotein receptor, Ebp - phenylalkylamine ca2+ antagonist (emopamil) binding protein, Cubn - cubilin (intrinsic factor-cobalamin recept…
GO:0006549	isoleucine metabolic process	0.000877	0.0535	13.77	18596	6	675	3	[Acadsb - acyl-coenzyme a dehydrogenase, short/branched chain, Acat1 - acetyl-coenzyme a acetyltransferase 1, Bcat2 - branched chain aminotransferase 2, mitochondrial]
GO:0006559	L-phenylalanine catabolic process	0.000877	0.0533	13.77	18596	6	675	3	[Pah - phenylalanine hydroxylase, Hgd - homogentisate 1, 2-dioxygenase, Qdpr - quinoid dihydropteridine reductase]
GO:1902222	erythrose 4-phosphate/phosphoenolpyruvate family amino acid catabolic process	0.000877	0.0531	13.77	18596	6	675	3	[Pah - phenylalanine hydroxylase, Hgd - homogentisate 1, 2-dioxygenase, Qdpr - quinoid dihydropteridine reductase]
GO:0034035	purine ribonucleoside bisphosphate metabolic process	0.000877	0.0529	13.77	18596	6	675	3	[Papss2 - 3'-phosphoadenosine 5'-phosphosulfate synthase 2, Papss1 - 3'-phosphoadenosine 5'-phosphosulfate synthase 1, Sult1b1 - sulfotransferase family 1b, member 1]
GO:0050427	3'-phosphoadenosine 5'-phosphosulfate metabolic process	0.000877	0.0527	13.77	18596	6	675	3	[Papss2 - 3'-phosphoadenosine 5'-phosphosulfate synthase 2, Papss1 - 3'-phosphoadenosine 5'-phosphosulfate synthase 1, Sult1b1 - sulfotransferase family 1b, member 1]
GO:0051610	serotonin uptake	0.000877	0.0525	13.77	18596	6	675	3	[Slc18a1 - solute carrier family 18 (vesicular monoamine), member 1, Slc22a2 - solute carrier family 22 (organic cation transporter), member 2, Slc22a1 - solute carrier family 22 (organic cation transporter), member 1]
GO:0009161	ribonucleoside monophosphate metabolic process	0.000892	0.0531	2.9	18596	114	675	12	[Fxn - frataxin, Pfkm - phosphofructokinase, muscle, Dpys - dihydropyrimidinase, Atp6v1b2 - atpase, h+ transporting, lysosomal v1 subunit b2, Pgk1 - phosphoglycerate kinase 1, Adssl1 - adenylosuccinate synthetase like 1, Atp5e - atp synthase, h+ transporting, mitochondrial f1 complex, epsilon subunit, Ndufs1 - nadh dehydrogenase (ubiquinone) fe-s protein 1, Ak4 - adenylate kinase 4, Atp5l - atp s…
GO:1901568	fatty acid derivative metabolic process	0.0009	0.0534	2.75	18596	130	675	13	[Mgll - monoglyceride lipase, Akr1c18 - aldo-keto reductase family 1, member c18, Oxct1 - 3-oxoacid coa transferase 1, Acat1 - acetyl-coenzyme a acetyltransferase 1, Dgat2 - diacylglycerol o-acyltransferase 2, Cyp2d12 - cytochrome p450, family 2, subfamily d, polypeptide 12, Hmgcl - 3-hydroxy-3-methylglutaryl-coenzyme a lyase, Acsl3 - acyl-coa synthetase long-chain family member 3, Ptges2 - prost…
GO:0071398	cellular response to fatty acid	0.000904	0.0534	5.17	18596	32	675	6	[Prkaa2 - protein kinase, amp-activated, alpha 2 catalytic subunit, Plcb1 - phospholipase c, beta 1, Akr1c18 - aldo-keto reductase family 1, member c18, Acaca - acetyl-coenzyme a carboxylase alpha, Dgat2 - diacylglycerol o-acyltransferase 2, Ucp1 - uncoupling protein 1 (mitochondrial, proton carrier)]
GO:0006120	mitochondrial electron transport, NADH to ubiquinone	0.000947	0.0557	8.48	18596	13	675	4	[Ndufaf1 - nadh dehydrogenase (ubiquinone) 1 alpha subcomplex, assembly factor 1, Ndufb9 - nadh dehydrogenase (ubiquinone) 1 beta subcomplex, 9, Ndufa10 - nadh dehydrogenase (ubiquinone) 1 alpha subcomplex 10, Dld - dihydrolipoamide dehydrogenase]
GO:0009991	response to extracellular stimulus	0.000995	0.0583	2.04	18596	310	675	23	[Prkaa2 - protein kinase, amp-activated, alpha 2 catalytic subunit, Rnf152 - ring finger protein 152, Suox - sulfite oxidase, Arsb - arylsulfatase b, Slc39a5 - solute carrier family 39 (metal ion transporter), member 5, Folr1 - folate receptor 1 (adult), Gatm - glycine amidinotransferase (l-arginine:glycine amidinotransferase), Tfrc - transferrin receptor, Cubn - cubilin (intrinsic factor-cobalam…
