# Supplementary material for: Impact of Pals1 on Expression and Localization of Transporters Belonging to the Solute Carrier Family
Source: Front Mol Biosci. 2022 Feb 16;9:792829. doi: 10.3389/fmolb.2022.792829 (PMC8888964; doi:10.3389/fmolb.2022.792829)
Supplement: Supplementary file 8 [file Table7.XLSX]

## Sheet: Tabelle1
Group		Gene Symbol	Fold-Change(Cre+ vs. Cre-)	RefSeq
1	high-affinity glutamate and neutral amino acid transporter (3/8: 3 out of 8 are regulated )	Slc1a1	-1.81728	ENSMUST00000025875
		Slc1a2	-1.4031	NM_011393
		Slc1a3	2.07416	NM_148938
		Slc1a4	1.13905	NM_018861
		Slc1a5	1.06482	NM_009201
		Slc1a5	1.62516	NM_009201
		Slc1a6	-1.08783	NM_009200
		Slc1a7	1.02214	NM_146255
2	facilitative GLUT transporter (5/14)	Slc2a1	1.00203	NM_011400
		Slc2a1	1.26012	NM_011400
		Slc2a10	1.09888	ENSMUST00000029196
		Slc2a12	-3.25515	ENSMUST00000042261
		Slc2a13	-1.50975	NM_001033633
		Slc2a2	-2.66963	NM_031197
		Slc2a3	1.05252	NM_011401
		Slc2a4	-1.69615	NM_009204
		Slc2a4rg-ps	-1.03445	NR_045164
		Slc2a5	-2.34824	ENSMUST00000030826
		Slc2a6	1.40028	NM_172659
		Slc2a7	-1.20802	NM_001085529
		Slc2a8	1.08272	ENSMUST00000028129
		Slc2a9	1.01808	NM_001102414
3	heavy subunits of heterodimeric amino acid transporters (1/2)	Slc3a1	-1.58667	NM_009205
		Slc3a2	-1.1995	NM_001161413
4	bicarbonate transporter (1/11)	Slc4a1	-2.02755	NM_011403
		Slc4a10	-1.22711	NM_001242378
		Slc4a11	1.31002	NM_001081162
		Slc4a1ap	-1.05244	NM_009206
		Slc4a2	1.04274	NM_009207
		Slc4a3	1.2709	ENSMUST00000124341
		Slc4a4	-1.0886	ENSMUST00000148750
		Slc4a5	-1.34629	ENSMUST00000113900
		Slc4a7	1.01959	NM_001033270
		Slc4a8	1.04343	NM_021530
		Slc4a9	-1.16089	ENSMUST00000074298
5	sodium glucose cotransporter (7/12)	Slc5a1	-1.52433	ENSMUST00000011178
		Slc5a10	-1.43939	NM_001033227
		Slc5a11	-2.02919	NM_146198
		Slc5a12	-1.72617	NM_001177624
		Slc5a2	-5.63412	NM_133254
		Slc5a4a	1.07031	NM_133184
		Slc5a4b	-1.0742	NM_023219
		Slc5a5	-1.03006	NM_053248
		Slc5a6	-1.64154	NM_177870
		Slc5a7	-1.0074	NM_022025
		Slc5a8	-2.24736	NM_145423
		Slc5a9	-2.74126	ENSMUST00000102721
6	sodium- and chloride-dependent sodium:neurotransmitter symporters (8/20)	Slc6a1	1.00666	NM_178703
		Slc6a11	-1.02972	NM_172890
		Slc6a12	-1.59726	ENSMUST00000032200
		Slc6a13	-1.50651	ENSMUST00000064580
		Slc6a14	-1.1817	NM_020049
		Slc6a15	-1.60893	NM_175328
		Slc6a16	-1.03432	XM_914689
		Slc6a17	-1.33473	NM_172271
		Slc6a18	-1.18819	NM_001136087
		Slc6a19	-1.72516	ENSMUST00000022048
		Slc6a2	1.07787	NM_009209
		Slc6a20a	-1.08348	ENSMUST00000040960
		Slc6a20b	-3.52235	NM_011731
		Slc6a3	-1.07988	NM_010020
		Slc6a4	-1.69939	ENSMUST00000108402
		Slc6a5	-1.17014	ENSMUST00000056442
		Slc6a6	1.67524	NM_009320
		Slc6a7	1.0042	NM_201353
		Slc6a8	-1.00541	NM_133987
		Slc6a9	1.61046	ENSMUST00000063857
7	cationic amino acid transporter/glycoprotein-associated (7/17)	Slc7a1	1.49715	NM_007513
		Slc7a10	1.18373	NM_017394
		Slc7a11	1.05094	NM_011990
		Slc7a11	1.34031	NM_011990
		Slc7a12	-1.61654	NM_080852
		Slc7a13	-7.07768	NM_028746
		Slc7a14	-1.19507	ENSMUST00000091259
		Slc7a15	1.43032	NM_177802
		Slc7a2	1.27483	ENSMUST00000057784
		Slc7a3	1.18309	ENSMUST00000113710
		Slc7a4	1.19994	ENSMUST00000172164
		Slc7a5	2.07996	NM_011404
		Slc7a6	1.86628	NM_178798
		Slc7a6os	-1.08863	NM_001007567
		Slc7a7	-1.73372	NM_011405
		Slc7a8	-2.00345	NM_016972
		Slc7a9	-2.15993	ENSMUST00000118383
8	Na+/Ca2+-exchanger (1/3)	Slc8a1	-1.98141	NM_011406
		Slc8a2	1.15185	NM_148946
		Slc8a3	-1.09212	NM_001167920
9	Na+/H+-exchanger (4/11)	Slc9a1	1.17563	ENSMUST00000030669
		Slc9a10	-1.03694	NM_198106
		Slc9a2	-1.80897	NM_001033289
		Slc9a3	-1.38661	NM_001081060
		Slc9a3r1	-1.21388	NM_012030
		Slc9a3r2	-1.30052	NM_023055
		Slc9a4	1.48669	NM_177084
		Slc9a5	1.29454	NM_001081332
		Slc9a6	-1.54252	NM_172780
		Slc9a7	1.26878	NM_177353
		Slc9a8	-1.84256	NM_148929
		Slc9a9	2.1076	NM_177909
10	sodium bile salt cotransport (4/7)	Slc10a1	-1.67739	NM_001177561
		Slc10a2	-5.34204	NM_011388
		Slc10a3	-1.02029	NM_145406
		Slc10a4	-1.16814	ENSMUST00000031127
		Slc10a5	-2.35958	NM_001010834
		Slc10a6	2.02674	NM_029415
		Slc10a7	1.10688	NM_029736
11	proton coupled metal ion transporter (1/2)	Slc11a1	2.13603	NM_013612
		Slc11a2	-1.396	NM_001146161
12	electroneutral cation-Cl cotransporter (2/10)	Slc12a1	-1.32487	NM_183354
		Slc12a2	1.37386	NM_009194
		Slc12a3	-1.72096	NM_001205311
		Slc12a4	1.07167	NR_045594
		Slc12a4	1.83345	NR_045594
		Slc12a5	1.05808	NM_020333
		Slc12a6	-1.06933	NM_133648
		Slc12a7	-1.1949	NM_011390
		Slc12a8	-1.08043	ENSMUST00000121925
		Slc12a9	1.07759	NM_031406
13	Na+-sulfate/carboxylate cotransporter (2/5)	Slc13a1	1.28552	NM_019481
		Slc13a2	-1.66388	ENSMUST00000001122
		Slc13a3	-2.20758	ENSMUST00000029208
		Slc13a4	-1.26249	NM_172892
		Slc13a5	-1.09069	NM_001004148
14	urea transporter (1/2)	Slc14a1	-1.02121	NM_001171010
		Slc14a2	-1.50189	NM_207651
15	proton oligopeptide cotransporter (2/5)	Slc15a1	-1.6652	NM_053079
		Slc15a2	-2.05578	NM_021301
		Slc15a3	1.34463	NM_023044
		Slc15a4	1.02011	NM_133895
		Slc15a5	-1.12696	NM_177787
16	monocarboxylate transporter (11/16)	Slc16a1	-1.26027	NM_009196
		Slc16a10	-1.5616	NM_001114332
		Slc16a11	-1.13431	ENSMUST00000126388
		Slc16a12	-1.73499	ENSMUST00000009522
		Slc16a13	-1.15146	NM_172371
		Slc16a14	-5.40351	ENSMUST00000027422
		Slc16a2	-1.61614	NM_009197
		Slc16a3	1.23755	ENSMUST00000168579
		Slc16a4	-9.12272	ENSMUST00000029502
		Slc16a5	-2.04707	NM_001080934
		Slc16a5	-1.70123	NM_001080934
		Slc16a6	1.57908	NM_001029842
		Slc16a7	-2.6389	ENSMUST00000063318
		Slc16a8	-1.07833	NM_020516
		Slc16a9	-2.43405	ENSMUST00000046807
		Slc16a9	-2.41851	NM_025807
17	vesicular glutamate transporter (2/9)	Slc17a1	-1.22836	NM_009198
		Slc17a2	-1.57786	ENSMUST00000006786
		Slc17a3	-3.21243	NM_134069
		Slc17a4	-1.14667	NM_177016
		Slc17a5	-1.18169	NM_172773
		Slc17a6	1.14532	NM_080853
		Slc17a7	-1.1243	NM_182993
		Slc17a8	1.02324	NM_182959
		Slc17a9	1.38147	ENSMUST00000094218
18	vesicular amine transporter (1/3)	Slc18a1	-2.5199	NM_153054
		Slc18a2	-1.20383	NM_172523
		Slc18a3	-1.01206	NM_021712
19	folate/thiamine transporter (1/3)	Slc19a1	-1.08673	ENSMUST00000144234
		Slc19a2	-1.19933	NM_054087
		Slc19a3	-1.5276	NM_030556
20	type III Na+-phosphate cotransporter (1/2)	Slc20a1	1.53626	NM_015747
		Slc20a2	1.02288	NM_011394
22	organic cation/anion/zwitterion transporter (18/26)	Slc22a1	-1.77827	NM_009202
		Slc22a12	-2.03078	NM_009203
		Slc22a13	-3.72249	NM_133980
		Slc22a13b	1.30323	NR_033303
		Slc22a14	-1.1923	NM_001037749
		Slc22a15	1.48607	NM_001039371
		Slc22a16	-1.07967	ENSMUST00000078314
		Slc22a17	-1.12365	NM_021551
		Slc22a18	-2.61845	NM_008767
		Slc22a19	-37.3663	NM_144785
		Slc22a2	-2.88959	NM_013667
		Slc22a20	1.05966	NM_198650
		Slc22a21	1.25192	ENSMUST00000076493
		Slc22a22	-23.3619	NM_172378
		Slc22a23	-1.69022	NM_001033167
		Slc22a26	-3.86241	NM_146232
		Slc22a27	-5.92182	NM_134256
		Slc22a28	-8.72195	NM_001013820
		Slc22a29	-5.04769	ENSMUST00000113298
		Slc22a3	-1.00833	NM_011395
		Slc22a30	-4.78641	ENSMUST00000096269
		Slc22a4	-2.79229	NM_019687
		Slc22a5	-1.5892	NM_011396
		Slc22a6	-2.21939	NM_008766
		Slc22a7	-13.7796	NM_144856
		Slc22a8	-4.38399	NM_031194
23	Na+-dependent ascorbic acid transporter (1/4)	Slc23a1	-1.91596	NM_011397
		Slc23a2	-1.15423	NM_018824
		Slc23a2	-1.12708	NM_018824
		Slc23a3	-1.10103	NM_194333
24	Na+/(Ca2+-K+) exchanger (0/6)	Slc24a1	1.06938	NM_144813
		Slc24a2	-1.09308	NM_172426
		Slc24a3	-1.23349	ENSMUST00000110007
		Slc24a4	-1.01166	ENSMUST00000079020
		Slc24a5	1.25677	NM_175034
		Slc24a6	1.42202	NM_133221
25	mitochondrial carrier (11/45)	Slc25a1	-1.27575	NM_153150
		Slc25a10	-1.24785	NM_013770
		Slc25a11	-1.55059	NM_024211
		Slc25a12	-1.57937	ENSMUST00000151937
		Slc25a13	-1.54017	NM_015829
		Slc25a14	1.13597	NM_011398
		Slc25a15	-1.8947	NM_181325
		Slc25a16	-1.63857	NM_175194
		Slc25a17	-1.21195	NM_011399
		Slc25a18	1.05455	NM_001081048
		Slc25a19	-1.77374	NM_001252395
		Slc25a2	-1.13496	NM_001159275
		Slc25a20	1.19068	NM_020520
		Slc25a21	-3.7944	NM_172577
		Slc25a22	1.36275	NM_026646
		Slc25a23	-1.6173	NM_025877
		Slc25a24	3.31482	ENSMUST00000029477
		Slc25a25	1.03149	NM_146118
		Slc25a26	-1.39989	NM_026255
		Slc25a27	1.27028	NM_028711
		Slc25a28	1.04592	NM_145156
		Slc25a29	-1.27386	NM_181328
		Slc25a3	-1.15695	NM_133668
		Slc25a30	1.30094	NM_026232
		Slc25a31	-1.06329	NM_178386
		Slc25a32	-1.17627	NM_172402
		Slc25a33	-1.43171	NM_027460
		Slc25a34	1.03752	NM_001013780
		Slc25a35	-1.48438	NM_028048
		Slc25a36	-1.5541	ENSMUST00000085206
		Slc25a37	-1.03584	NM_026331
		Slc25a38	-1.30778	ENSMUST00000035106
		Slc25a39	-1.21646	NM_026542
		Slc25a4	-1.15366	ENSMUST00000034049
		Slc25a40	-1.44394	NM_178766
		Slc25a41	1.04777	NM_175333
		Slc25a42	-1.61346	NM_001007570
		Slc25a43	1.29331	NM_001085497
		Slc25a44	-1.07232	NM_178696
		Slc25a45	1.02061	ENSMUST00000025732
		Slc25a46	-1.18858	NM_026165
		Slc25a47	-1.04681	NM_001012310
		Slc25a48	-1.4109	ENSMUST00000021971
		Slc25a5	-1.2433	NM_007451
26	multifunctional anion exchanger (4/11)	Slc26a1	-3.21603	ENSMUST00000051757
		Slc26a10	-1.28896	NM_177615
		Slc26a11	-1.02456	NM_178743
		Slc26a2	-1.01015	ENSMUST00000146409
		Slc26a3	1.02279	ENSMUST00000001254
		Slc26a4	-2.56753	NM_011867
		Slc26a5	1.02617	NM_030727
		Slc26a6	-2.08672	NM_134420
		Slc26a7	-2.43728	ENSMUST00000042221
		Slc26a8	1.00562	BC027076
		Slc26a9	1.04251	ENSMUST00000049027
27	fatty acid transport proteins (0/7)	Slc27a1	1.40593	NM_011977
		Slc27a2	-1.41363	NM_011978
		Slc27a2	-1.13654	ENSMUST00000061491
		Slc27a3	1.00043	NM_011988
		Slc27a4	-1.15025	NM_011989
		Slc27a5	1.02383	NM_009512
		Slc27a6	1.11595	NM_001081072
28	Na+-coupled nucleoside transport (1/3)	Slc28a1	-2.65749	ENSMUST00000119083
		Slc28a2	1.07736	NM_172980
		Slc28a3	1.00713	NM_022317
29	facilitative nucleoside transporter (0/7)	Slc29a1	-1.13112	NM_001199113
		Slc29a1	1.03125	ENSMUST00000163492
		Slc29a2	-1.15561	NM_007854
		Slc29a3	-1.43996	NM_023596
		Slc29a3	1.02189	NM_023596
		Slc29a3	1.26109	ENSMUST00000117513
		Slc29a4	1.01622	NM_146257
30	zinc transporter (1/10)	Slc30a1	-1.11609	NM_009579
		Slc30a10	-1.10178	NM_001033286
		Slc30a2	-2.05744	NM_001039677
		Slc30a3	-1.02834	NM_011773
		Slc30a4	-1.04033	NM_011774
		Slc30a5	-1.30858	NM_022885
		Slc30a6	-1.24165	NM_001252478
		Slc30a7	1.29343	NM_023214
		Slc30a8	1.02978	ENSMUST00000037240
		Slc30a9	-1.17588	ENSMUST00000162372
31	copper transporter (0/2)	Slc31a1	-1.41043	NM_175090
		Slc31a2	1.08222	NM_025286
32	vesicular inhibitory amino acid transporter (0/2)	Slc32a1	-1.06187	NM_009508
		Slc32a1	1.0307	NM_009508
33	Acetyl-CoA transporter (1/1)	Slc33a1	-1.98425	ENSMUST00000029402
34	type II Na+-phosphate cotransporter (3/3)	Slc34a1	-1.69904	NM_011392
		Slc34a2	4.69387	NM_011402
		Slc34a3	-11.1718	ENSMUST00000006638
35	nucleotide-sugar transporter (4/26)	Slc35a1	-1.36383	NM_011895
		Slc35a2	-1.05261	ENSMUST00000115660
		Slc35a3	-1.31085	ENSMUST00000029569
		Slc35a4	-1.20274	NM_026404
		Slc35a4	-1.09456	NM_026404
		Slc35a5	-1.25013	NM_028756
		Slc35b1	1.11011	ENSMUST00000021243
		Slc35b2	-1.16031	ENSMUST00000041353
		Slc35b3	1.25264	NM_001170431
		Slc35b4	1.0058	ENSMUST00000019143
		Slc35c1	1.17427	NM_211358
		Slc35c2	-1.14566	NM_001252573
		Slc35d1	-1.27793	ENSMUST00000150285
		Slc35d2	-1.01866	NM_001001321
		Slc35d3	1.02935	NM_029529
		Slc35e1	-1.13561	NM_177766
		Slc35e2	-1.03186	NM_177186
		Slc35e3	1.01678	NM_029875
		Slc35e4	-1.03083	NM_153142
		Slc35e4	1.13115	NM_153142
		Slc35f1	-1.99675	NM_178675
		Slc35f1	-1.54423	NM_178675
		Slc35f2	-1.68705	NM_028060
		Slc35f3	-1.67566	NM_175434
		Slc35f4	1.03453	NM_029238
		Slc35f5	1.38686	NM_028787
36	proton-coupled amino acid transporter (0/5)	Slc36a1	-1.48496	NM_153139
		Slc36a2	1.11031	NM_153170
		Slc36a3	1.00779	NM_172258
		Slc36a4	1.14824	ENSMUST00000061568
		Slc36a4	1.36139	BC115964
37	sugar-phosphate/phosphate exchanger (2/4)	Slc37a1	1.54933	NM_001242427
		Slc37a2	1.3041	NM_001145960
		Slc37a3	-1.19548	NM_028123
		Slc37a4	-1.83357	ENSMUST00000034624
38	System A & N, sodium-coupled neutral amino acid transporter (2/12)	Slc38a1	1.00749	NM_134086
		Slc38a10	-1.18701	NM_024249
		Slc38a10	-1.04763	NM_024249
		Slc38a11	1.1429	NM_177074
		Slc38a2	1.95045	NM_175121
		Slc38a3	-1.05947	NM_023805
		Slc38a4	-2.04915	NM_027052
		Slc38a5	1.02972	NM_172479
		Slc38a6	-1.0334	ENSMUST00000140523
		Slc38a7	-1.049	ENSMUST00000040481
		Slc38a8	-1.02258	NM_001009950
		Slc38a9	1.27479	NM_178746
39	metal ion transporter (2/14)	Slc39a1	1.06985	NM_013901
		Slc39a10	-1.02636	ENSMUST00000027131
		Slc39a11	-1.20094	NM_001166503
		Slc39a12	-1.03383	NM_001012305
		Slc39a13	1.18933	ENSMUST00000073575
		Slc39a14	1.2247	NM_001135151
		Slc39a2	-1.09781	NM_001039676
		Slc39a3	-1.23241	ENSMUST00000117276
		Slc39a4	1.51656	NM_028064
		Slc39a5	-3.89858	NM_028051
		Slc39a6	1.436	NM_139143
		Slc39a7	1.04362	NM_008202
		Slc39a8	-1.48891	NM_001135150
		Slc39a9	-1.17373	NM_026244
40	basolateral iron transporter (0/1)	Slc40a1	-1.00482	NM_016917
41	MgtE-like magnesium transporter (0/3)	Slc41a1	1.36309	NM_173865
		Slc41a2	1.27861	ENSMUST00000039956
		Slc41a3	1.1009	ENSMUST00000044019
43	Na+-independent, system-L like amino acid transporter (2/3)	Slc43a1	2.11398	ENSMUST00000121114
		Slc43a2	-1.46474	NM_001199284
		Slc43a3	1.51819	NM_021398
44	Choline-like transporter (2/5)	Slc44a1	1.20128	NM_133891
		Slc44a2	1.44762	NM_152808
		Slc44a3	2.02711	NM_145394
		Slc44a4	-1.67165	NM_023557
		Slc44a5	1.13412	NM_001081263
45	Putative sugar transporter (0/4)	Slc45a1	-1.07823	ENSMUST00000037827
		Slc45a2	-1.11833	NM_053077
		Slc45a3	-1.19602	NM_145977
		Slc45a4	-1.25461	ENSMUST00000151288
46	Folate transporter (2/3)	Slc46a1	-1.95699	NM_026740
		Slc46a2	1.05472	ENSMUST00000030081
		Slc46a3	-2.46191	NM_027872
47	multidrug and toxin extrusion (0/2)	Slc47a1	-1.31812	NM_026183
		Slc47a2	1.0927	NM_001033542
48	Heme transporter family (0/1)	Slc48a1	-1.13982	NM_026353
50	Sugar efflux transporters of the SWEET family (1/1)	Slc50a1	1.55588	NM_009057
52	Riboflavin transporter family RFVT/SLC52 (0/2)	Slc52a2	-1.12923	NM_029643
		Slc52a3	-1.2869	NM_027172
